# Supplementary material for: Transcriptomic Profiling Revealed Signaling Pathways Associated with the Spawning of Female Zebrafish under Cold Stress
Source: Int J Mol Sci. 2022 Jul 6;23(14):7494. doi: 10.3390/ijms23147494 (PMC9320639; doi:10.3390/ijms23147494)
Supplement: Supplementary file 1 [file ijms-23-07494-s001.zip]

Archive with 11 entries (10 files):
- Supplementary files/
- Supplementary files/Table S1 Primer of qPCR.xlsx
- Supplementary files/Table S10 KEGG enrichment analysis results by the hormone related genes in different cluster.xlsx
- Supplementary files/Table S2 Results of DEGs in different group by edgeR.xlsx
- Supplementary files/Table S3 VENN analysis results of DEGs.xlsx
- Supplementary files/Table S4 KEGG enrichment analysis results of identified key genes.xlsx
- Supplementary files/Table S5 Jaccard similarity coefficient of signaling pathways.xlsx
- Supplementary files/Table S6 Hub genes in network of hub KEGG pathways ranked by MCC method.xlsx
- Supplementary files/Table S7 GO enrichment analysis results of identified key genes.xlsx
- Supplementary files/Table S8 The representative enriched GO terms.xlsx
- Supplementary files/Table S9 The results of cluster for all detected hormones related genes by RNA-seq.xlsx
