# Supplementary material for: Transcriptomic Profiling Revealed Signaling Pathways Associated with the Spawning of Female Zebrafish under Cold Stress
Source: Int J Mol Sci. 2022 Jul 6;23(14):7494. doi: 10.3390/ijms23147494 (PMC9320639; doi:10.3390/ijms23147494)
Supplement: Supplementary file 1 [file ijms-23-07494-s001.zip › Supplementary files/Table S1 Primer of qPCR.xlsx]

## Sheet: Sheet1
Ensembl Gene Id	Gene Symbol	Sense Primer	Tm(℃）	Anti-sense Primer	Tm (℃）	Product Length (bp)
ENSDARG00000012881	slc4a1a	TTGGTGGCGGTGATGGTTGG	58.9	CGGCGTAATGAGCAGGAGCAT	59.1	153
ENSDARG00000022817	pvalb3	ATGGTGACGGCAAGATTGGAGTT	59	TCTCAGGCTACGATTGTGGTTGTC	59.2	103
ENSDARG00000077504	si:ch211-103n10.5	AAGCACTCGTTGCCAATGGTTATG	58.9	TCTTTCTCTTCGCCTTTGCCTTCT	59	180
ENSDARG00000038643	alas2	TTGAAGAAGCACGGAGCAGGAG	58.9	TCATTGGCTACGAAGCAGGAAGAA	58.8	143
ENSDARG00000105154	gp9	TTCAGCAGACACCCGCAGATG	58.9	GGTCTTGACTCCGCCGAAGTAAT	58.9	111
ENSDARG00000058371	krt5	AATGGACAACAGCCGCAACCT	59	TCAGCAATCTCAGCCTTGGTGTT	58.9	186
ENSDARG00000058094	ciarta	TCTGAGCACACATCAAGCGAACT	59	GGTATTACAAGCGGAGGTGGTCTT	58.9	179
ENSDARG00000058470	mapk13	CTGGCATCATTCACAGAGACCTCA	58.9	ATACCACCGTGTCACCACATAACC	59.1	134
ENSDARG00000058231	nt5c2b	TGCGTCTCAGGTGATGCGTTAC	59.3	GAGCGTGTTCTACTGTGGACTCAT	58.9	131
ENSDARG00000075397	cipca	GCGGTGACAGTACGAGCCAAA	59.1	AACGGTGTCGGTGATGTCTTCC	58.9	183
ENSDARG00000058473	st6galnac3	CCTTATCGTGGTGGTGTCTCTGTT	58.8	GCTCCAGGTTAGGAACGCTGAG	59.1	173
ENSDARG00000029402	sort1a	GATGAACCTGGAGACTCTGGCATT	58.9	TCGCCGCCTGTAGTGGTGTA	59	107
ENSDARG00000035949	tmem106bb	AGGCTGAGACCAAGGAGAACCA	59	GAGATACACGATGCGTTTGCTCTG	58.9	171
ENSDARG00000037432	haus7	GGCAGGAAGTAGAGCTGGTGTG	59	AGTAGTGTAGAAGCGATGCTGAGC	59	154
ENSDARG00000020876	pdk2a	TCATGGTGGCTGTAGGAGGAGAA	58.9	GTGGTGTTGGTGCTGTGGAGT	58.9	120
ENSDARG00000002285	mcoln1a	CTTGCTCACCATCACAGGCTCTAT	59	GCGAATAACTCCAACCCAGACCA	59	124
ENSDARG00000059060	lgalsla	GGCTGTGCTGATGTGGCTCTT	59.1	GAAGGGCTGCTCTGCGATGAA	58.9	138
ENSDARG00000109510	lsm12b	CTCCTCCTCCTCTAGCATCCTTGA	58.9	CCTGGTACGGTGGTGAGATTACG	58.9	219
ENSDARG00000099363	lhb	GTAAATGAGACGGTATCGGTGGAA	57	CTGTCTGGTGGACGGTGGAA	57.3	133
ENSDARG00000010841	fshb	ATGAGGATGCGTGTGCTTGTTC	57.9	ACATTCTTCGCTCTCCACAGTGA	58.2	120
ENSDARG00000038185	ghl	CTGAGGAACGCAGACAGTTGAGT	59	CCGATGGTCAGGCTGTTTGAGATA	59	199
ENSDARG00000037746	actb1	ATTGTGATGGACTCTGGTGATGGT	58.3	CACGCTCGGTCAGGATCTTCA	58.1	139
ENSDARG00000005861	ralgapa2	TTCCTGCTGCCATCCTGTGAA	57.8	GCTGCTCTTCCTCTGTATCTTCCT	58.2	139
ENSDARG00000043474	atp2b3a	CGAGGACGAGGAGGAGATTGATTA	57.8	GAGTTGGCTGAGCACTGAAGAG	57.3	172
ENSDARG00000002659	mapre1b	TGAGCTGATCTGTCAAGAGAAGGA	57.5	AGAACTCCTCCTGGTCCTCTGA	57.6	128
ENSDARG00000029075	pfkfb4b	CGAGGAGATCCAGGAGCATTACC	58.5	CCAGGAAGTAAGCCAGCAGACA	58.3	200
ENSDARG00000059060	lgalsla	GGCTGTGCTGATGTGGCTCTT	59.1	GAAGGGCTGCTCTGCGATGAA	58.9	138
