# Supplementary material for: Transcriptomic Profiling Revealed Signaling Pathways Associated with the Spawning of Female Zebrafish under Cold Stress
Source: Int J Mol Sci. 2022 Jul 6;23(14):7494. doi: 10.3390/ijms23147494 (PMC9320639; doi:10.3390/ijms23147494)
Supplement: Supplementary file 1 [file ijms-23-07494-s001.zip › Supplementary files/Table S10 KEGG enrichment analysis results by the hormone related genes in different cluster.xlsx]

## Sheet: Sheet1
Cluster 1
Term ID	Description	Enriched gene number	FDR value	enriched genes
dre04080	Neuroactive ligand-receptor interaction	10	1.23e-12	pth2r|mchr1b|oxtr|lhb|gnrhr4|gh1|CRHR2|gnrhr1|lhcgr|cga
dre04912	GnRH signaling pathway	5	1.01e-07	lhb|gnrhr4|gnrhr1|gnrh2|cga
dre04020	Calcium signaling pathway	2	0.0296	oxtr|lhcgr
Cluster 2
Term ID	Description	Enriched gene number	FDR value	enriched genes
dre04080	Neuroactive ligand-receptor interaction	18	4.63e-22	thraa|drd4a|drd4-rs|LOC558520|LOC569382|tshr|prlhr2a|thrab|ghsra|kiss1rb|fshr|crhr1|kiss1ra|trhr2|trhra|drd2a|thrb|prlhr2b
dre04020	Calcium signaling pathway	3	0.0156	LOC569382|trhr2|trhra
dre04910	Insulin signaling pathway	2	0.0397	lipeb|TRIP10
