# Supplementary material for: Transcriptomic Profiling Revealed Signaling Pathways Associated with the Spawning of Female Zebrafish under Cold Stress
Source: Int J Mol Sci. 2022 Jul 6;23(14):7494. doi: 10.3390/ijms23147494 (PMC9320639; doi:10.3390/ijms23147494)
Supplement: Supplementary file 1 [file ijms-23-07494-s001.zip › Supplementary files/Table S2 Results of DEGs in different group by edgeR.xlsx]

## Sheet: DEGs in group I
The up-regulated in group I (18.5 ℃ & 18 ℃) vs (19.5 ℃ & 19 ℃)
Entrez ID	Ensembl Gene ID	Gene Symbol	logFC	logCPM	F	PValue	FDR
7259	ENSDARG00000037789	pvalb1	7.6686	4.77257	561.233	4.53e-124	7.6e-120
23377	ENSDARG00000040565	ckmb	6.17835	5.70224	557.272	3.3e-123	2.76e-119
6609	ENSDARG00000053254	mylpfa	7.79066	4.64168	543.462	3.33e-120	1.86e-116
22771	ENSDARG00000099420	nme2b.2	5.13419	6.90028	528.414	6.25e-117	2.62e-113
7257	ENSDARG00000024433	pvalb4	6.6753	4.97901	489.565	1.77e-108	5.94e-105
21033	ENSDARG00000002768	pvalb2	7.46921	4.55485	487.127	6.01e-108	1.68e-104
4788	ENSDARG00000035438	myhc4	8.15119	4.39768	477.266	8.41e-106	2.01e-102
16506	ENSDARG00000099197	actc1b	5.02637	6.29577	465.27	3.43e-103	7.19e-100
10303	ENSDARG00000017441	mylz3	6.07648	5.19485	464.978	3.97e-103	7.39e-100
20931	ENSDARG00000035458	atp2a1l	7.20757	4.3399	415.936	1.87e-92	3.14e-89
3453	ENSDARG00000068457	tnnt3b	6.07248	4.79535	392.515	2.35e-87	3.58e-84
7118	ENSDARG00000097238	ba1l	4.2009	9.17993	308.804	3.98e-69	5.13e-66
13069	ENSDARG00000043457	gapdh	4.32484	5.64743	302.118	1.14e-67	1.36e-64
7121	ENSDARG00000079078	si:ch211-5k11.8	4.18029	9.75526	275.758	6.31e-62	7.05e-59
7119	ENSDARG00000097011	hbaa1	4.29615	10.2217	266.398	6.92e-60	7.25e-57
4902	ENSDARG00000035327	ckma	5.557	3.83283	249.003	4.28e-56	4.23e-53
7120	ENSDARG00000089087	hbba1	4.19826	10.7162	233.978	8.09e-53	7.54e-50
7116	ENSDARG00000069734	hbba2	3.31583	6.78587	233.331	1.12e-52	9.88e-50
6222	ENSDARG00000012881	slc4a1a	4.5012	4.79528	231.419	2.92e-52	2.45e-49
3214	ENSDARG00000033683	tpma	3.94223	5.29028	230.271	5.2e-52	4.16e-49
27659	ENSDARG00000034852	nt5c2l1	3.19335	7.3443	224.435	9.75e-51	7.43e-48
15744	ENSDARG00000038643	alas2	4.07205	4.88427	201.917	7.97e-46	5.81e-43
7117	ENSDARG00000069735	hbaa2	3.64874	5.3217	200.108	1.98e-45	1.38e-42
3449	ENSDARG00000029995	tnni2b.2	5.26897	2.91657	151.379	8.66e-35	5.81e-32
24387	ENSDARG00000070835	tnnc2.2	4.83041	2.96895	144.736	2.45e-33	1.58e-30
31753	ENSDARG00000105154	creg1	2.49773	7.32743	140.773	1.8e-32	1.12e-29
15362	ENSDARG00000074441	gp1bb	3.84425	4.19945	138.18	6.66e-32	3.99e-29
31201	ENSDARG00000013752	tnni2a.3	6.51583	1.75618	133	9.04e-31	5.23e-28
21031	ENSDARG00000022817	pvalb3	5.6136	1.9794	123.585	1.04e-28	5.62e-26
27358	ENSDARG00000069615	ckmt2a	5.46053	2.17712	115.646	5.68e-27	2.98e-24
12468	ENSDARG00000014196	myl1	5.88479	1.74498	111.145	5.5e-26	2.71e-23
31158	ENSDARG00000099860	pkmb	6.73734	1.78243	108.857	1.74e-25	8.36e-23
16821	ENSDARG00000054753	col10a1a	3.05488	4.44871	102.481	4.36e-24	2.03e-21
24302	ENSDARG00000037551	pm20d1.1	5.88028	1.15428	91.7284	9.94e-22	4.39e-19
19437	ENSDARG00000074754	ifi27.6	2.76023	4.29839	84.5155	3.81e-20	1.56e-17
11364	ENSDARG00000031952	mb	3.18216	3.55493	84.4501	3.94e-20	1.57e-17
17587	ENSDARG00000097339	slc9a1b	2.81631	3.98317	75.8645	3.04e-18	1.13e-15
29791	ENSDARG00000095801	-	4.17887	1.87843	75.6667	3.36e-18	1.22e-15
21664	ENSDARG00000009779	mcl1a	1.74957	7.53005	70.6098	4.35e-17	1.52e-14
25059	ENSDARG00000104808	jak2a	1.79828	6.38813	68.4399	1.31e-16	4.39e-14
14009	ENSDARG00000101535	col10a1b	3.2418	2.95906	65.3136	6.39e-16	2.02e-13
27496	ENSDARG00000036670	aplnrb	1.92352	5.49348	63.4192	1.67e-15	5e-13
24761	ENSDARG00000045367	tuba1b	1.66984	8.09756	61.9938	3.45e-15	9.63e-13
21821	ENSDARG00000094041	krt17	5.58515	0.634222	61.3462	4.79e-15	1.32e-12
14275	ENSDARG00000043497	scrn2	1.62517	7.10799	60.9386	5.89e-15	1.59e-12
21579	ENSDARG00000016156	fam53b	1.74795	6.02578	60.1753	8.68e-15	2.31e-12
8656	ENSDARG00000023713	aqp1a.1	1.68406	6.33372	59.6703	1.12e-14	2.89e-12
11782	ENSDARG00000070155	tuba8l3	1.58935	7.19122	58.4985	2.03e-14	5.17e-12
31752	ENSDARG00000098739	h2af1al	3.84036	2.02813	58.1493	2.43e-14	6.08e-12
6574	ENSDARG00000096849	si:dkey-16p21.8	1.80956	5.60787	58.0414	2.57e-14	6.33e-12
31442	ENSDARG00000082789	-	1.57108	7.16058	57.0545	4.24e-14	1.02e-11
19839	ENSDARG00000095556	LOC795545	1.61684	8.32806	56.6007	5.34e-14	1.26e-11
19818	ENSDARG00000077231	vwf	2.07172	4.67444	56.2842	6.27e-14	1.46e-11
29792	ENSDARG00000095820	-	5.76726	0.491052	55.3288	1.02e-13	2.34e-11
14037	ENSDARG00000015201	pcmt	1.53879	7.38423	55.0219	1.19e-13	2.7e-11
20776	ENSDARG00000096616	si:ch211-255p10.3	5.76319	0.603688	54.9464	1.24e-13	2.77e-11
10553	ENSDARG00000027355	slc25a4	2.90702	2.75356	54.7384	1.38e-13	3e-11
22596	ENSDARG00000020007	col1a2	1.71749	5.73451	54.1823	1.83e-13	3.88e-11
10277	ENSDARG00000006526	fn1b	2.00464	4.73786	53.8845	2.13e-13	4.46e-11
24987	ENSDARG00000039007	eno3	1.52995	6.85134	53.1885	3.03e-13	6.2e-11
31449	ENSDARG00000063910	ATP8	1.53135	8.06144	52.4555	4.4e-13	8.68e-11
27380	ENSDARG00000010729	ifi44d	2.08521	4.42292	52.199	5.02e-13	9.78e-11
9838	ENSDARG00000038609	mpz	1.6604	9.22303	51.5668	6.92e-13	1.32e-10
27139	ENSDARG00000004302	slc45a1	1.53837	6.47919	51.295	7.95e-13	1.48e-10
4789	ENSDARG00000095930	myha	8.31152	-0.378026	50.7643	1.04e-12	1.92e-10
7024	ENSDARG00000104436	tubb4bl	1.63846	9.20029	50.4412	1.23e-12	2.24e-10
29158	ENSDARG00000021265	mybpc2b	4.03478	1.49637	49.502	1.98e-12	3.57e-10
11251	ENSDARG00000074378	junba	1.60873	5.85724	49.386	2.1e-12	3.75e-10
30284	ENSDARG00000041022	pdcd4b	1.59174	5.91268	48.9821	2.58e-12	4.42e-10
15981	ENSDARG00000077504	si:ch211-103n10.5	4.87273	0.771098	48.1731	3.9e-12	6.35e-10
26125	ENSDARG00000010945	rapgef6	1.61793	5.71526	48.1109	4.03e-12	6.5e-10
19557	ENSDARG00000002194	rhd	2.96905	2.24604	47.4602	5.61e-12	8.72e-10
170	ENSDARG00000045846	osgep	1.72861	5.14955	46.2969	1.02e-11	1.51e-09
24986	ENSDARG00000088091	pfn1	1.42102	7.97311	45.6441	1.42e-11	2.07e-09
29263	ENSDARG00000112931	ndufaf3	1.4743	6.26996	45.4431	1.57e-11	2.27e-09
4226	ENSDARG00000058839	susd1	2.97571	2.31523	45.0317	1.94e-11	2.78e-09
27332	ENSDARG00000067824	cntnap3	1.39873	6.96678	44.9411	2.03e-11	2.84e-09
26148	ENSDARG00000113250	zgc:77058	1.43676	6.45106	44.6513	2.35e-11	3.24e-09
16233	ENSDARG00000041750	ccdc92	1.89379	4.49988	44.335	2.77e-11	3.68e-09
22961	ENSDARG00000042835	tfdp2	1.79692	4.81524	44.3202	2.79e-11	3.68e-09
14027	ENSDARG00000043902	gabrr1	2.21367	3.6112	43.9917	3.3e-11	4.32e-09
7226	ENSDARG00000043795	arhgdia	1.39359	7.96168	43.9538	3.36e-11	4.37e-09
21108	ENSDARG00000045144	zgc:163057	3.29558	1.83467	43.5626	4.11e-11	5.26e-09
29308	ENSDARG00000011890	cry4	1.51047	5.84726	43.4812	4.28e-11	5.44e-09
7315	ENSDARG00000110178	-	2.18365	3.71033	43.2653	4.78e-11	5.99e-09
16534	ENSDARG00000014717	dync1h1	1.36821	7.69486	43.2352	4.85e-11	5.99e-09
27030	ENSDARG00000018146	gpx1a	1.86496	4.54439	43.2333	4.86e-11	5.99e-09
6216	ENSDARG00000056481	vat1	1.35413	7.31272	42.7501	6.22e-11	7.56e-09
25058	ENSDARG00000102477	stard4	1.95455	4.24756	42.6949	6.4e-11	7.72e-09
11288	ENSDARG00000075201	inpp4b	1.3694	6.81918	42.5397	6.93e-11	8.3e-09
16496	ENSDARG00000006868	trh	1.35308	7.68194	42.2956	7.85e-11	9.2e-09
21012	ENSDARG00000045180	acta2	1.97656	4.13162	42.2647	7.97e-11	9.28e-09
31441	ENSDARG00000081938	-	1.38942	8.32311	41.9307	9.46e-11	1.08e-08
6280	ENSDARG00000012405	col1a1a	1.86027	4.45738	41.884	9.69e-11	1.1e-08
9048	ENSDARG00000103811	agla	1.33547	7.28133	41.5733	1.14e-10	1.28e-08
2346	ENSDARG00000041203	drap1	1.336	7.49855	41.5325	1.16e-10	1.3e-08
12721	ENSDARG00000098834	sox4b	1.36262	6.66497	41.4025	1.24e-10	1.38e-08
31016	ENSDARG00000016598	ckmt1	1.38623	8.40045	41.3469	1.27e-10	1.41e-08
2329	ENSDARG00000090778	ttll1	1.42631	6.10327	41.2129	1.37e-10	1.49e-08
20620	ENSDARG00000012005	mob2b	1.38059	6.43137	41.0748	1.47e-10	1.59e-08
29538	ENSDARG00000102798	mcm2	1.9281	4.1753	40.9202	1.59e-10	1.67e-08
10233	ENSDARG00000001870	atp1a1a.4	2.81381	2.12585	40.7624	1.72e-10	1.8e-08
13420	ENSDARG00000020890	tmod4	1.91628	4.17996	40.4435	2.02e-10	2.08e-08
21822	ENSDARG00000036830	krt91	1.8796	4.30766	40.2857	2.19e-10	2.24e-08
19690	ENSDARG00000099663	cox5ab	1.36709	8.38969	40.2759	2.21e-10	2.24e-08
27258	ENSDARG00000104470	syngr2b	1.39784	6.17456	40.1796	2.32e-10	2.34e-08
28440	ENSDARG00000045463	ralaa	1.4	6.13272	39.9456	2.61e-10	2.59e-08
23537	ENSDARG00000097157	si:ch211-207n23.2	4.75363	0.467176	39.9116	2.66e-10	2.62e-08
7386	ENSDARG00000102362	slc25a12	1.31626	7.8556	39.6053	3.11e-10	2.96e-08
10273	ENSDARG00000031164	tuba8l2	1.30982	7.80568	39.3628	3.52e-10	3.33e-08
29253	ENSDARG00000014556	serpinb1l3	1.43871	5.82859	39.2575	3.71e-10	3.5e-08
28779	ENSDARG00000077492	atp8a2	1.30511	7.75201	39.234	3.76e-10	3.52e-08
6192	ENSDARG00000070780	rln3a	1.34565	6.44117	39.1238	3.98e-10	3.69e-08
23905	ENSDARG00000113761	dync2h1	1.45792	5.70615	39.1202	3.99e-10	3.69e-08
7581	ENSDARG00000090418	wdsub1	1.40303	5.99709	38.9457	4.36e-10	4.02e-08
24161	ENSDARG00000058358	krt8	1.29073	7.45369	38.8446	4.59e-10	4.21e-08
6386	ENSDARG00000061354	foxred2	1.4024	5.95673	38.5758	5.27e-10	4.77e-08
5907	ENSDARG00000104773	junbb	1.30886	8.03935	38.5266	5.4e-10	4.87e-08
28054	ENSDARG00000018856	dclk1a	1.31781	8.17599	38.4842	5.52e-10	4.95e-08
17588	ENSDARG00000091101	fabp10b	2.29507	3.08174	38.4261	5.69e-10	5.07e-08
27418	ENSDARG00000100729	tln1	1.33999	6.36343	38.3302	5.97e-10	5.3e-08
13	ENSDARG00000110470	ptpro	1.38534	6.0281	38.2498	6.22e-10	5.49e-08
19776	ENSDARG00000092522	nnt2	2.78603	1.96835	38.1805	6.45e-10	5.66e-08
10203	ENSDARG00000007804	gas6	1.27791	7.36126	38.1028	6.71e-10	5.86e-08
31798	ENSDARG00000100540	-	2.6285	2.1987	38.0775	6.8e-10	5.88e-08
20508	ENSDARG00000021584	cntn5	1.27737	7.36852	38.0765	6.8e-10	5.88e-08
24760	ENSDARG00000001889	tuba1a	1.47981	9.67184	37.7658	7.98e-10	6.72e-08
25833	ENSDARG00000014017	rrm1	1.44583	5.63636	37.744	8.07e-10	6.76e-08
24064	ENSDARG00000090638	gp9	2.69179	2.36313	37.6097	8.64e-10	7.21e-08
26319	ENSDARG00000074552	ndufs7	1.3166	8.35761	37.5456	8.93e-10	7.38e-08
4340	ENSDARG00000042069	pebp1	1.30248	8.20053	37.4934	9.17e-10	7.54e-08
11595	ENSDARG00000098899	zmp:0000001082	1.30165	6.57019	37.3862	9.69e-10	7.91e-08
20726	ENSDARG00000035809	col1a1b	1.48266	5.45131	37.3824	9.71e-10	7.91e-08
10204	ENSDARG00000068261	pros1	1.29204	6.65312	37.241	1.04e-09	8.46e-08
14	ENSDARG00000100422	ptpro	1.28228	6.76592	37.1603	1.09e-09	8.73e-08
25457	ENSDARG00000057571	pgam2	3.1767	1.53502	37.1066	1.12e-09	8.87e-08
31453	ENSDARG00000063914	ND3	1.63489	10.8575	37.1054	1.12e-09	8.87e-08
30494	ENSDARG00000090690	nell2a	1.28975	8.1231	37.0989	1.12e-09	8.87e-08
21590	ENSDARG00000075132	fh	1.30318	6.51094	37.0935	1.13e-09	8.87e-08
27260	ENSDARG00000101146	LOC101886098	3.47882	1.48991	36.9473	1.21e-09	9.42e-08
1586	ENSDARG00000115716	-	5.04949	0.474544	36.8713	1.26e-09	9.67e-08
21152	ENSDARG00000099966	polr2a	1.25766	7.48923	36.8709	1.26e-09	9.67e-08
21649	ENSDARG00000078529	adgrb1b	1.41699	9.34556	36.8548	1.27e-09	9.7e-08
10127	ENSDARG00000027547	tpgs1	1.26126	6.93675	36.4919	1.53e-09	1.15e-07
27703	ENSDARG00000076858	-	3.43356	1.27967	36.3431	1.65e-09	1.23e-07
24663	ENSDARG00000036875	rps12	1.32449	8.67518	36.2558	1.73e-09	1.27e-07
31421	ENSDARG00000051756	pdhx	1.24664	7.43721	36.2434	1.74e-09	1.28e-07
27262	ENSDARG00000004875	tmc6b	1.60168	4.85125	35.9998	1.97e-09	1.41e-07
8072	ENSDARG00000073841	herc2	1.25548	7.94631	35.8002	2.19e-09	1.55e-07
12738	ENSDARG00000086678	ascc3	1.6013	4.83087	35.7892	2.2e-09	1.56e-07
9936	ENSDARG00000034503	per2	1.33517	8.87416	35.6548	2.36e-09	1.65e-07
5657	ENSDARG00000001950	ak1	1.28994	8.45979	35.549	2.49e-09	1.73e-07
21585	ENSDARG00000098856	ryr2a	1.23822	7.65529	35.5479	2.49e-09	1.73e-07
31838	ENSDARG00000098584	-	1.23362	7.38231	35.5098	2.54e-09	1.74e-07
7295	ENSDARG00000037783	proza	1.24849	7.91251	35.509	2.54e-09	1.74e-07
18605	ENSDARG00000007347	degs1	1.23388	7.23708	35.5013	2.55e-09	1.74e-07
8301	ENSDARG00000044182	stau1	1.25991	8.12428	35.4059	2.68e-09	1.82e-07
29985	ENSDARG00000019404	atp5f1d	1.28901	8.49573	35.31	2.81e-09	1.9e-07
7186	ENSDARG00000014794	uqcrc2a	1.25391	8.061	35.3089	2.81e-09	1.9e-07
19777	ENSDARG00000098315	cyp1a	1.71497	4.40074	35.2599	2.89e-09	1.93e-07
11634	ENSDARG00000075709	ndufb3	1.2483	8.01567	35.1504	3.05e-09	2.02e-07
25090	ENSDARG00000100274	wdr7	1.22779	7.08686	34.9781	3.33e-09	2.19e-07
15039	ENSDARG00000031683	fosab	1.76919	4.21984	34.8141	3.63e-09	2.35e-07
23993	ENSDARG00000015025	l1camb	1.24039	6.75532	34.7799	3.69e-09	2.37e-07
85	ENSDARG00000018618	cpsf6	1.26862	6.43104	34.7623	3.73e-09	2.37e-07
19770	ENSDARG00000101844	mibp2	1.30605	8.78026	34.6711	3.9e-09	2.46e-07
25035	ENSDARG00000100075	abcg2a	1.64427	4.58322	34.5362	4.18e-09	2.6e-07
167	ENSDARG00000015931	snap91b	1.30288	8.79433	34.4259	4.43e-09	2.73e-07
27281	ENSDARG00000075650	vps26c	1.26245	6.42538	34.3908	4.51e-09	2.77e-07
2961	ENSDARG00000022129	rbm4.3	1.21408	7.49234	34.3737	4.55e-09	2.78e-07
8563	ENSDARG00000034086	zgc:65895	1.26739	8.46212	34.312	4.69e-09	2.86e-07
7966	ENSDARG00000013561	pgm1	1.21167	7.51111	34.2248	4.91e-09	2.97e-07
24759	ENSDARG00000055216	tuba1c	1.51251	10.4482	34.1887	5e-09	3.02e-07
26210	ENSDARG00000007955	iars1	1.33552	5.8555	34.1412	5.13e-09	3.08e-07
22909	ENSDARG00000079415	dnajc30b	2.40921	2.37518	34.135	5.14e-09	3.08e-07
10346	ENSDARG00000037746	actb1	1.40344	9.65877	34.0914	5.26e-09	3.12e-07
24160	ENSDARG00000058371	krt5	2.27206	2.79803	34.02	5.45e-09	3.22e-07
4350	ENSDARG00000035622	xbp1	1.33472	9.1443	33.9709	5.59e-09	3.26e-07
11063	ENSDARG00000016793	crybb1l2	2.40481	2.37366	33.9691	5.6e-09	3.26e-07
29255	ENSDARG00000090462	mrpl20	1.26391	6.32986	33.9051	5.79e-09	3.36e-07
18834	ENSDARG00000032102	prdx3	1.26116	6.35454	33.8998	5.8e-09	3.36e-07
15658	ENSDARG00000062025	cpox	1.54789	4.86704	33.8351	6e-09	3.46e-07
31352	ENSDARG00000051730	slc7a10b	1.32712	5.85381	33.7301	6.33e-09	3.62e-07
20641	ENSDARG00000110545	-	1.23917	6.53039	33.683	6.49e-09	3.7e-07
30413	ENSDARG00000003189	psmd1	1.22601	8.08896	33.6722	6.52e-09	3.71e-07
23757	ENSDARG00000012381	hsc70	1.87557	3.79376	33.6361	6.64e-09	3.77e-07
24023	ENSDARG00000017891	tcp1	1.25668	8.48737	33.6196	6.7e-09	3.78e-07
6169	ENSDARG00000036994	tbc1d16	1.28126	6.13794	33.5641	6.9e-09	3.87e-07
25022	ENSDARG00000077799	egr4	1.19786	7.36039	33.4821	7.19e-09	4.02e-07
10218	ENSDARG00000058996	jam2a	1.47822	5.09645	33.4542	7.3e-09	4.07e-07
7032	ENSDARG00000042357	cldnk	1.27933	8.74973	33.4456	7.33e-09	4.07e-07
7306	ENSDARG00000104339	LOC100535713	1.20583	7.84108	33.3296	7.78e-09	4.3e-07
13635	ENSDARG00000034541	tgfbr2b	1.8179	3.90958	33.3223	7.81e-09	4.3e-07
20624	ENSDARG00000026247	insyn1	1.202	6.98353	33.3187	7.82e-09	4.3e-07
18427	ENSDARG00000080010	adh5	1.27985	6.112	33.315	7.84e-09	4.3e-07
21900	ENSDARG00000036773	s100s	2.34583	2.45888	33.2044	8.3e-09	4.52e-07
12316	ENSDARG00000040948	olig1	1.81315	3.91815	33.1933	8.34e-09	4.53e-07
25045	ENSDARG00000098990	zgc:162858	1.21081	6.74114	33.0815	8.84e-09	4.74e-07
2197	ENSDARG00000076624	ptprb	1.31883	5.82086	33.0595	8.94e-09	4.77e-07
5228	ENSDARG00000039929	ckmt2b	4.23021	0.645722	33.018	9.13e-09	4.85e-07
24362	ENSDARG00000025581	rpl10	1.36971	9.57368	33.0096	9.17e-09	4.85e-07
14972	ENSDARG00000060554	mmut	1.1891	7.09917	32.8439	9.99e-09	5.27e-07
11599	ENSDARG00000101696	fam126b	1.30293	5.894	32.8042	1.02e-08	5.36e-07
3182	ENSDARG00000077901	herc1	1.21002	6.67791	32.7754	1.03e-08	5.42e-07
4114	ENSDARG00000103846	hspa5	1.22227	8.27235	32.7643	1.04e-08	5.44e-07
2144	ENSDARG00000101908	rab3ip	1.18397	7.55804	32.6364	1.11e-08	5.77e-07
15299	ENSDARG00000062823	pi4kab	1.33038	5.70284	32.6104	1.13e-08	5.81e-07
25241	ENSDARG00000103198	mrps2	1.25927	6.1614	32.6086	1.13e-08	5.81e-07
16508	ENSDARG00000104864	klhdc2	1.31792	5.77532	32.5772	1.15e-08	5.88e-07
24468	ENSDARG00000077327	ano11	1.18391	7.07869	32.5331	1.17e-08	5.97e-07
12793	ENSDARG00000014676	bckdhb	1.20446	6.64516	32.3438	1.29e-08	6.54e-07
6325	ENSDARG00000009311	pvalb6	1.19855	6.69779	32.2281	1.37e-08	6.92e-07
28199	ENSDARG00000104953	stt3a	1.1927	7.99008	32.1988	1.39e-08	6.99e-07
12714	ENSDARG00000098079	rab3gap1	1.192	6.77556	32.1825	1.4e-08	7.02e-07
30664	ENSDARG00000089255	si:ch211-286c4.6	1.17455	7.23214	32.1794	1.41e-08	7.02e-07
24149	ENSDARG00000058560	adrm1	1.23567	6.28702	32.1575	1.42e-08	7.08e-07
12303	ENSDARG00000056078	rftn2	1.25157	6.13431	32.0298	1.52e-08	7.51e-07
9460	ENSDARG00000068323	astn1	1.21225	8.32712	32.0081	1.54e-08	7.57e-07
10804	ENSDARG00000060477	vps8	1.26297	6.02373	31.841	1.67e-08	8.18e-07
22459	ENSDARG00000070537	stmn2b	1.30731	9.27531	31.827	1.69e-08	8.22e-07
21653	ENSDARG00000036929	rnf139	1.22807	6.29305	31.8004	1.71e-08	8.31e-07
11342	ENSDARG00000014068	pgam1b	1.41079	10.0939	31.7623	1.74e-08	8.41e-07
5677	ENSDARG00000099908	-	1.39732	5.28362	31.7111	1.79e-08	8.57e-07
21211	ENSDARG00000099974	ldb3b	3.70656	0.884356	31.6905	1.81e-08	8.64e-07
5421	ENSDARG00000059583	rcc1l	1.29704	5.78459	31.6823	1.82e-08	8.65e-07
15654	ENSDARG00000062063	tab3	1.27021	5.94874	31.6355	1.86e-08	8.81e-07
17349	ENSDARG00000005861	ralgapa2	1.19803	6.53295	31.5524	1.94e-08	9.15e-07
7302	ENSDARG00000086706	bmerb1	1.16695	7.0504	31.5378	1.96e-08	9.18e-07
3128	ENSDARG00000036298	rps13	1.30182	9.27936	31.535	1.96e-08	9.18e-07
6879	ENSDARG00000059690	slc29a4a	1.1701	6.94381	31.51	1.98e-08	9.26e-07
30553	ENSDARG00000025566	slc25a3b	1.44956	10.45	31.4211	2.08e-08	9.62e-07
20651	ENSDARG00000021557	wdr45b	1.15915	7.37422	31.381	2.12e-08	9.8e-07
26380	ENSDARG00000013776	thop1	1.16891	6.9151	31.3611	2.14e-08	9.85e-07
24592	ENSDARG00000016782	huwe1	1.15907	7.23513	31.3582	2.15e-08	9.85e-07
2822	ENSDARG00000087452	peli3	1.21997	6.28955	31.3538	2.15e-08	9.85e-07
17297	ENSDARG00000070670	crip2	1.28024	5.84237	31.338	2.17e-08	9.91e-07
12899	ENSDARG00000037997	tubb5	1.2336	8.70841	31.3279	2.18e-08	9.91e-07
26426	ENSDARG00000075433	myom2a	3.24786	1.09689	31.3019	2.21e-08	1e-06
19612	ENSDARG00000004702	irf2bp2a	1.15847	7.57694	31.2307	2.29e-08	1.04e-06
12015	ENSDARG00000069846	zgc:162944	1.2838	5.7983	31.1408	2.4e-08	1.08e-06
21737	ENSDARG00000063627	bop1	1.50605	4.77296	31.093	2.46e-08	1.1e-06
2337	ENSDARG00000104674	cct2	1.18872	8.25062	31.083	2.47e-08	1.1e-06
5858	ENSDARG00000015111	ddx39ab	1.15494	7.5457	31.069	2.49e-08	1.1e-06
18740	ENSDARG00000110698	-	3.4936	0.804133	30.98	2.61e-08	1.15e-06
25738	ENSDARG00000044545	zgc:77262	1.24659	6.02016	30.9751	2.61e-08	1.15e-06
9406	ENSDARG00000038787	tmub1	1.23503	6.09357	30.9056	2.71e-08	1.17e-06
16694	ENSDARG00000077295	akap6	1.15198	7.14672	30.8967	2.72e-08	1.17e-06
24375	ENSDARG00000006019	tktb	1.21918	8.66579	30.8126	2.84e-08	1.22e-06
26170	ENSDARG00000021059	alas1	1.16636	8.00174	30.7659	2.91e-08	1.24e-06
6514	ENSDARG00000054610	coro1a	1.45272	4.94856	30.7506	2.93e-08	1.25e-06
16952	ENSDARG00000074166	birc6	1.15919	6.86854	30.7355	2.96e-08	1.25e-06
22530	ENSDARG00000005926	ak2	1.20047	6.34229	30.6874	3.03e-08	1.28e-06
4056	ENSDARG00000104069	rnf170	1.18857	6.46227	30.6774	3.05e-08	1.28e-06
29281	ENSDARG00000031216	ssu72	1.1841	6.49686	30.6481	3.09e-08	1.3e-06
26242	ENSDARG00000041875	ube2v1	1.16532	8.03068	30.6251	3.13e-08	1.31e-06
17958	ENSDARG00000102874	immt	1.1733	8.1603	30.6209	3.14e-08	1.31e-06
15249	ENSDARG00000046022	tmed7	1.17918	8.24192	30.6177	3.14e-08	1.31e-06
4861	ENSDARG00000035400	btf3	1.23661	8.88383	30.569	3.22e-08	1.34e-06
12728	ENSDARG00000101831	irx1a	1.30228	5.62274	30.5304	3.29e-08	1.36e-06
17609	ENSDARG00000114022	-	1.14452	7.57553	30.4974	3.34e-08	1.38e-06
23898	ENSDARG00000037496	gria4a	1.23861	6.00352	30.4863	3.36e-08	1.38e-06
10154	ENSDARG00000089172	si:ch1073-391i24.1	1.76283	3.83929	30.4701	3.39e-08	1.39e-06
18297	ENSDARG00000074285	si:ch73-335m24.2	1.15733	6.8139	30.4652	3.4e-08	1.39e-06
19745	ENSDARG00000101061	eif2a	1.32542	5.48828	30.4547	3.42e-08	1.39e-06
12236	ENSDARG00000003641	tfg	1.217	6.15934	30.4374	3.45e-08	1.4e-06
21618	ENSDARG00000012632	zgc:92749	1.90576	3.36531	30.2806	3.74e-08	1.51e-06
7243	ENSDARG00000103893	srsf2b	1.26674	5.78483	30.2059	3.89e-08	1.57e-06
29292	ENSDARG00000001057	bysl	1.14194	7.02457	30.148	4e-08	1.61e-06
10215	ENSDARG00000041570	mrpl39; cenpq	1.1898	6.33693	30.1033	4.1e-08	1.64e-06
10069	ENSDARG00000013044	ndufv2	1.18599	8.46597	30.0652	4.18e-08	1.67e-06
27276	ENSDARG00000105394	gemin6	1.50884	4.66915	30.0554	4.2e-08	1.67e-06
18612	ENSDARG00000014031	abcc2	1.30627	5.5414	30.0451	4.22e-08	1.67e-06
23675	ENSDARG00000075892	bag6	1.1429	7.79973	30.0415	4.23e-08	1.67e-06
10686	ENSDARG00000035692	rps3a	1.31097	9.61841	30.0103	4.3e-08	1.7e-06
24093	ENSDARG00000058799	mybpha	3.67179	0.788007	30.0027	4.31e-08	1.7e-06
8398	ENSDARG00000020979	ripor3	1.83854	3.56549	29.9541	4.42e-08	1.74e-06
2347	ENSDARG00000019406	zgc:63470	1.30458	5.54357	29.9498	4.43e-08	1.74e-06
21011	ENSDARG00000045190	ch25h	2.45091	1.96072	29.9129	4.52e-08	1.77e-06
25723	ENSDARG00000055064	prdx5	1.24302	9.0693	29.8987	4.55e-08	1.77e-06
15959	ENSDARG00000042725	cebpb	1.30358	5.53481	29.8972	4.56e-08	1.77e-06
15346	ENSDARG00000058419	gcn1	1.13753	7.75095	29.8601	4.64e-08	1.8e-06
5329	ENSDARG00000078512	acaca	1.13104	7.18807	29.8443	4.68e-08	1.81e-06
6925	ENSDARG00000100419	ints1	1.23643	5.91268	29.7344	4.95e-08	1.91e-06
29305	ENSDARG00000042147	rbbp5	1.14725	6.70081	29.5757	5.38e-08	2.06e-06
7383	ENSDARG00000015126	gorasp2	1.12269	7.29986	29.457	5.72e-08	2.18e-06
17543	ENSDARG00000043417	eipr1	1.17104	6.37859	29.3773	5.96e-08	2.25e-06
31427	ENSDARG00000101560	psma1	1.16047	8.32964	29.3376	6.08e-08	2.29e-06
31443	ENSDARG00000080128	-	1.21773	5.99632	29.3228	6.13e-08	2.3e-06
28416	ENSDARG00000103994	ppiab	1.41975	10.613	29.2952	6.21e-08	2.33e-06
16389	ENSDARG00000012378	naa35	1.12081	7.14396	29.247	6.37e-08	2.37e-06
18696	ENSDARG00000039820	mea1	1.1242	7.71264	29.2393	6.4e-08	2.38e-06
4096	ENSDARG00000051783	rplp0	1.52999	11.4946	29.2358	6.41e-08	2.38e-06
22798	ENSDARG00000040314	psph	1.11837	7.42903	29.2279	6.43e-08	2.38e-06
27928	ENSDARG00000043493	cltca	1.12614	7.78187	29.2219	6.45e-08	2.38e-06
8212	ENSDARG00000070567	cadpsb	1.20646	8.8716	29.1746	6.61e-08	2.43e-06
660	ENSDARG00000007523	kmt2e	1.11966	7.01072	28.9939	7.26e-08	2.64e-06
5727	ENSDARG00000095826	smdt1a	1.41604	4.92369	28.9437	7.45e-08	2.71e-06
20628	ENSDARG00000040286	ubl7b	1.18487	6.1679	28.9122	7.57e-08	2.74e-06
9095	ENSDARG00000099664	selenof	1.11701	7.70264	28.8815	7.69e-08	2.78e-06
10214	ENSDARG00000075325	mrpl16	1.16059	6.37036	28.8359	7.88e-08	2.83e-06
31790	ENSDARG00000109774	LOC100535417	1.37423	5.08616	28.8331	7.89e-08	2.83e-06
15487	ENSDARG00000029439	atp2a2a	1.16626	6.29558	28.7394	8.28e-08	2.94e-06
21257	ENSDARG00000013880	spata20	1.33219	5.26546	28.7387	8.28e-08	2.94e-06
20489	ENSDARG00000061397	trip12	1.1212	6.84714	28.7057	8.43e-08	2.98e-06
12693	ENSDARG00000034572	gpr143	1.32688	5.28775	28.6861	8.51e-08	3e-06
11411	ENSDARG00000016301	zgc:65894	1.43294	10.8428	28.6643	8.61e-08	3.03e-06
9805	ENSDARG00000053358	basp1	1.10607	7.39837	28.6004	8.9e-08	3.11e-06
15251	ENSDARG00000101239	hsd17b4	1.13118	6.65505	28.5953	8.92e-08	3.11e-06
11305	ENSDARG00000013475	cct4	1.19189	8.88085	28.4293	9.72e-08	3.36e-06
19673	ENSDARG00000005355	larp6a	1.10319	7.24134	28.4118	9.81e-08	3.38e-06
31465	ENSDARG00000081475	-	1.14691	6.42344	28.3811	9.96e-08	3.43e-06
22	ENSDARG00000045913	mrps10	1.15557	6.32345	28.3565	1.01e-07	3.47e-06
4128	ENSDARG00000039887	c1qbp	1.10088	7.273	28.3258	1.03e-07	3.52e-06
31692	ENSDARG00000101347	-	1.34535	5.16263	28.3201	1.03e-07	3.52e-06
6092	ENSDARG00000021242	mvp	1.28839	5.41128	28.1789	1.11e-07	3.74e-06
9206	ENSDARG00000038910	pccb	1.11477	6.75313	28.1199	1.14e-07	3.85e-06
5685	ENSDARG00000117179	LOC100537396	2.20525	2.32615	28.0646	1.17e-07	3.94e-06
24514	ENSDARG00000029146	lrp1ab	1.09688	7.57214	28.0366	1.19e-07	3.99e-06
24670	ENSDARG00000025522	sgk1	1.09465	7.42336	28.0131	1.2e-07	4.03e-06
30465	ENSDARG00000087843	cntn1a	1.09472	7.49085	27.9865	1.22e-07	4.06e-06
29256	ENSDARG00000075768	sdhb	1.23193	9.33439	27.9812	1.23e-07	4.06e-06
8366	ENSDARG00000012871	npepl1	1.09425	7.46989	27.9713	1.23e-07	4.07e-06
20630	ENSDARG00000100766	ube2q1	1.11996	6.63663	27.9695	1.23e-07	4.07e-06
7452	ENSDARG00000019181	rpsa	1.47507	11.3259	27.9661	1.23e-07	4.07e-06
31422	ENSDARG00000102643	chmp1a	1.12096	6.62216	27.959	1.24e-07	4.08e-06
602	ENSDARG00000006766	snd1	1.09432	7.53574	27.939	1.25e-07	4.1e-06
20020	ENSDARG00000034001	tango6	1.77957	3.50378	27.8331	1.32e-07	4.3e-06
17578	ENSDARG00000104708	ddx24	1.24908	5.58327	27.819	1.33e-07	4.32e-06
12713	ENSDARG00000023188	lcp1	1.19824	5.87171	27.7108	1.41e-07	4.55e-06
230	ENSDARG00000006029	lta4h	1.3233	5.18849	27.7095	1.41e-07	4.55e-06
12267	ENSDARG00000029729	clybl	1.16812	6.08539	27.6407	1.46e-07	4.69e-06
16497	ENSDARG00000076747	tmcc1a	1.21696	5.73936	27.5976	1.49e-07	4.79e-06
18018	ENSDARG00000037421	egr1	1.26209	5.47702	27.5937	1.5e-07	4.79e-06
22049	ENSDARG00000021140	pabpc1b	1.34066	10.3263	27.5218	1.55e-07	4.93e-06
12715	ENSDARG00000091138	actr3	1.10718	8.09469	27.4818	1.59e-07	5e-06
15258	ENSDARG00000103464	pggt1b	1.17142	6.0351	27.4508	1.61e-07	5.07e-06
19271	ENSDARG00000003444	dhrs7	1.12798	6.40992	27.4439	1.62e-07	5.08e-06
16208	ENSDARG00000041720	arpc5la	1.08487	7.13637	27.3994	1.65e-07	5.19e-06
11394	ENSDARG00000011983	zgc:136908	1.80823	3.35295	27.392	1.66e-07	5.2e-06
7311	ENSDARG00000074634	keap1b	1.10702	6.65376	27.384	1.67e-07	5.21e-06
12427	ENSDARG00000009783	slc49a4	1.15055	6.18126	27.3667	1.68e-07	5.24e-06
7632	ENSDARG00000044511	etv5b	1.15586	6.13235	27.3601	1.69e-07	5.25e-06
17006	ENSDARG00000103849	mdh1ab	1.17191	6.00302	27.3312	1.71e-07	5.3e-06
22648	ENSDARG00000020345	clasp2	1.2837	9.91062	27.2495	1.79e-07	5.52e-06
17561	ENSDARG00000014230	dlst	1.07858	7.34049	27.2034	1.83e-07	5.63e-06
19370	ENSDARG00000098526	gpr75	1.08858	6.88159	27.1535	1.88e-07	5.74e-06
4308	ENSDARG00000058389	ccl19a.1	1.67326	3.78861	27.0609	1.97e-07	6.01e-06
13957	ENSDARG00000102914	dennd4b	1.08203	7.76285	27.0203	2.01e-07	6.13e-06
10103	ENSDARG00000076836	gpx4b	1.18423	9.0998	27.0092	2.02e-07	6.15e-06
15482	ENSDARG00000023443	LOC103911473; tjp2b	1.08347	6.93226	27.0031	2.03e-07	6.16e-06
7608	ENSDARG00000044521	eef1b2; zdbf2	1.09942	8.15789	26.9151	2.13e-07	6.41e-06
15396	ENSDARG00000022974	wdr13	1.11383	8.36868	26.9033	2.14e-07	6.43e-06
28640	ENSDARG00000026801	stau2	1.12941	8.57027	26.867	2.18e-07	6.54e-06
13476	ENSDARG00000011405	rps9	1.27045	9.8959	26.7661	2.3e-07	6.87e-06
15541	ENSDARG00000043474	atp2b3a	1.2005	9.29991	26.7544	2.31e-07	6.89e-06
12123	ENSDARG00000051824	tmeff2a	1.09468	6.62069	26.6735	2.41e-07	7.15e-06
26151	ENSDARG00000110357	txndc15	1.12726	6.26071	26.6491	2.44e-07	7.23e-06
16485	ENSDARG00000043079	mmp23ba	1.70617	3.62643	26.6345	2.46e-07	7.26e-06
30587	ENSDARG00000019532	fads2	1.28835	10.0853	26.5745	2.54e-07	7.43e-06
8485	ENSDARG00000030980	csrp1b	1.06818	7.12821	26.5713	2.54e-07	7.43e-06
2307	ENSDARG00000104108	slco1d1	1.24364	5.45237	26.5615	2.55e-07	7.46e-06
8718	ENSDARG00000018272	wdr33	1.11347	6.36347	26.5547	2.56e-07	7.47e-06
20750	ENSDARG00000034470	aldoab	1.35197	4.92554	26.5005	2.63e-07	7.67e-06
20648	ENSDARG00000112431	-	1.3871	4.78275	26.4973	2.64e-07	7.67e-06
9474	ENSDARG00000036257	rasal2	1.10145	6.48017	26.4829	2.66e-07	7.71e-06
31438	ENSDARG00000063899	ND2	1.38939	10.9557	26.4462	2.71e-07	7.82e-06
12724	ENSDARG00000004219	slc6a3	1.44127	4.55443	26.4113	2.76e-07	7.92e-06
9723	ENSDARG00000075445	psmb5	1.21105	5.60384	26.3072	2.91e-07	8.35e-06
22527	ENSDARG00000006290	ndufs5	1.06576	7.72777	26.2747	2.96e-07	8.47e-06
29232	ENSDARG00000114762	-	1.28619	5.20105	26.2725	2.96e-07	8.47e-06
12138	ENSDARG00000019496	esd	1.11997	6.24257	26.2604	2.98e-07	8.51e-06
4193	ENSDARG00000104431	slc1a3a	1.11344	6.30271	26.2422	3.01e-07	8.55e-06
3	ENSDARG00000114503	phtf2	1.05962	7.22353	26.2194	3.05e-07	8.63e-06
2333	ENSDARG00000039302	terfa	1.16394	5.8862	26.1988	3.08e-07	8.69e-06
22598	ENSDARG00000012138	sgce	1.06977	7.87997	26.197	3.08e-07	8.69e-06
21602	ENSDARG00000098946	pald1a	1.20748	5.60747	26.1968	3.08e-07	8.69e-06
29265	ENSDARG00000040401	slc25a20	1.11305	6.2939	26.1637	3.14e-07	8.78e-06
9	ENSDARG00000104049	crebl2	1.06217	7.70064	26.1358	3.18e-07	8.88e-06
17384	ENSDARG00000044098	egr2a	1.48871	4.34955	26.1289	3.19e-07	8.9e-06
17079	ENSDARG00000074583	grid1a	1.42035	4.60917	26.0862	3.27e-07	9.07e-06
12827	ENSDARG00000089413	mbpb	1.06362	7.766	26.0758	3.28e-07	9.1e-06
4810	ENSDARG00000006691	rpl12	1.23793	9.76486	26.0558	3.32e-07	9.17e-06
31241	ENSDARG00000087402	tpm1	1.06278	6.95322	26.0429	3.34e-07	9.21e-06
21929	ENSDARG00000023298	rps27.1	1.23411	9.73783	26.0287	3.36e-07	9.25e-06
15194	ENSDARG00000110608	psmg4	1.26516	5.27409	26.0276	3.37e-07	9.25e-06
11701	ENSDARG00000077620	cdca7a	2.02265	2.55125	25.9683	3.47e-07	9.5e-06
23788	ENSDARG00000026784	robo1	1.07733	6.65554	25.968	3.47e-07	9.5e-06
7079	ENSDARG00000029931	atp13a1	1.06556	6.85203	25.9463	3.51e-07	9.56e-06
24408	ENSDARG00000009549	ubr4	1.05374	7.22352	25.9462	3.51e-07	9.56e-06
17314	ENSDARG00000005179	dglucy	1.07141	6.74159	25.9435	3.52e-07	9.56e-06
17781	ENSDARG00000041619	rack1	1.35145	10.7593	25.8973	3.6e-07	9.75e-06
1381	ENSDARG00000114577	LOC108183819	2.59011	1.53703	25.8944	3.61e-07	9.75e-06
27248	ENSDARG00000099755	pfklb	1.05544	7.65276	25.8812	3.63e-07	9.81e-06
11576	ENSDARG00000099635	akap8l	1.07967	8.19948	25.8356	3.72e-07	1e-05
12819	ENSDARG00000041314	ndufb9	1.06534	7.96287	25.7884	3.81e-07	1.03e-05
26346	ENSDARG00000042777	ndufa11	1.06444	6.80278	25.7728	3.84e-07	1.03e-05
4052	ENSDARG00000102012	ppp1cbl	1.05186	7.58466	25.7657	3.85e-07	1.03e-05
27222	ENSDARG00000035808	clcn4	1.14281	8.9676	25.7622	3.86e-07	1.03e-05
19376	ENSDARG00000006003	mycla	1.56967	3.9919	25.6664	4.06e-07	1.08e-05
19694	ENSDARG00000019081	dhdh.2	1.56733	4.00816	25.663	4.07e-07	1.08e-05
6530	ENSDARG00000054570	smg1	1.04709	7.27895	25.6501	4.09e-07	1.08e-05
18564	ENSDARG00000098783	polr2b	1.04719	7.42816	25.6438	4.11e-07	1.09e-05
26291	ENSDARG00000059323	rpn1	1.06388	8.00431	25.6232	4.15e-07	1.1e-05
21632	ENSDARG00000098983	-	1.08656	6.4425	25.5958	4.21e-07	1.11e-05
19725	ENSDARG00000103007	rps3	1.31481	10.5199	25.5781	4.25e-07	1.12e-05
31340	ENSDARG00000012987	gpia	1.33764	10.7149	25.5734	4.26e-07	1.12e-05
2335	ENSDARG00000087206	cct2	1.11317	6.17054	25.55	4.31e-07	1.13e-05
29252	ENSDARG00000074507	rmdn1	1.17638	5.70596	25.5472	4.32e-07	1.13e-05
9454	ENSDARG00000018106	eif2b3	1.13304	6.00038	25.5388	4.34e-07	1.13e-05
27319	ENSDARG00000109022	wdr70	1.51305	4.18776	25.5151	4.39e-07	1.14e-05
5573	ENSDARG00000093957	si:dkey-251i10.2	2.16987	2.13573	25.4904	4.45e-07	1.15e-05
3570	ENSDARG00000007745	uqcrfs1	1.14864	9.08447	25.4888	4.45e-07	1.15e-05
7301	ENSDARG00000115222	marf1	1.0708	6.57571	25.3724	4.73e-07	1.22e-05
4078	ENSDARG00000104647	surf4	1.1436	5.89777	25.3679	4.74e-07	1.22e-05
19772	ENSDARG00000007180	slc30a4	1.08421	6.41389	25.3552	4.77e-07	1.22e-05
20679	ENSDARG00000078142	spag9b	1.04641	7.00088	25.3295	4.83e-07	1.24e-05
15189	ENSDARG00000101062	fdft1	1.22369	5.39582	25.3209	4.85e-07	1.24e-05
12529	ENSDARG00000028213	ttn.2	4.14196	0.288613	25.3061	4.89e-07	1.24e-05
3014	ENSDARG00000013526	svep1	1.24935	5.2601	25.3037	4.9e-07	1.24e-05
27265	ENSDARG00000105321	aspscr1	1.15288	5.82622	25.3036	4.9e-07	1.24e-05
29242	ENSDARG00000002255	epb41l3a	1.05243	7.91097	25.2918	4.93e-07	1.25e-05
22747	ENSDARG00000098544	ncdn	1.2703	5.16093	25.2901	4.93e-07	1.25e-05
13351	ENSDARG00000055854	nr4a3	1.34343	4.82397	25.2602	5.01e-07	1.27e-05
24228	ENSDARG00000010052	ndrg3b	1.13494	9.00388	25.25	5.04e-07	1.27e-05
28473	ENSDARG00000059391	gyg1b	1.23725	5.3089	25.2066	5.15e-07	1.3e-05
18406	ENSDARG00000090788	cstf2	1.03832	7.51092	25.173	5.24e-07	1.31e-05
29245	ENSDARG00000101316	ppp4r1	1.388	4.63109	25.1442	5.32e-07	1.33e-05
25176	ENSDARG00000030022	nup188	1.09389	6.25703	25.1226	5.38e-07	1.34e-05
26146	ENSDARG00000100409	camlg	1.03635	7.29639	25.1146	5.4e-07	1.34e-05
31130	ENSDARG00000013312	cadps2	1.25335	5.21639	25.101	5.44e-07	1.35e-05
6165	ENSDARG00000077291	rps2	1.4032	11.3944	25.0463	5.6e-07	1.39e-05
22768	ENSDARG00000018124	psmd3	1.09178	8.58834	25.0442	5.6e-07	1.39e-05
12685	ENSDARG00000097660	trappc2	1.05148	6.75899	25.0397	5.62e-07	1.39e-05
31450	ENSDARG00000063911	ATP6	1.49807	12.2113	25.0065	5.71e-07	1.41e-05
27526	ENSDARG00000044261	si:ch211-243g18.2	3.01529	0.927547	24.9831	5.78e-07	1.42e-05
29277	ENSDARG00000020298	btg2	1.16051	5.72008	24.9649	5.84e-07	1.43e-05
19397	ENSDARG00000077850	lgals3a	1.03288	7.2981	24.9576	5.86e-07	1.43e-05
26589	ENSDARG00000070083	atp5f1b	1.40037	11.4027	24.9126	6e-07	1.46e-05
12359	ENSDARG00000061747	dipk2b	2.81809	1.47906	24.9052	6.02e-07	1.46e-05
25458	ENSDARG00000057568	nefla	1.03156	7.36027	24.8969	6.05e-07	1.47e-05
19599	ENSDARG00000104541	msh6	1.51161	4.11346	24.77	6.46e-07	1.56e-05
11353	ENSDARG00000026489	khsrp	1.02813	7.29014	24.7337	6.58e-07	1.58e-05
29771	ENSDARG00000063031	rad54l2	1.02783	7.30116	24.723	6.62e-07	1.59e-05
2241	ENSDARG00000101675	zgc:123107	1.69342	3.43554	24.6966	6.71e-07	1.6e-05
12068	ENSDARG00000032630	neb	3.10685	0.885265	24.6964	6.71e-07	1.6e-05
20554	ENSDARG00000088030	rpl35a	1.22884	9.97899	24.671	6.8e-07	1.62e-05
15237	ENSDARG00000079396	lrfn5b	1.03012	7.68159	24.6175	6.99e-07	1.66e-05
11064	ENSDARG00000052012	rtn4rl2a	1.03343	7.8335	24.5492	7.24e-07	1.71e-05
6437	ENSDARG00000053129	carhsp1	1.16305	5.6407	24.5423	7.27e-07	1.72e-05
4089	ENSDARG00000099226	ppp1cc	1.02486	7.20352	24.5297	7.32e-07	1.72e-05
13967	ENSDARG00000035023	khdc4	1.02435	7.48006	24.5201	7.35e-07	1.73e-05
11610	ENSDARG00000114245	plbd2	1.0721	6.34216	24.5175	7.36e-07	1.73e-05
20741	ENSDARG00000045249	nif3l1	1.37465	4.6082	24.493	7.46e-07	1.75e-05
2296	ENSDARG00000043781	psmb10	1.06944	6.35919	24.459	7.59e-07	1.77e-05
27296	ENSDARG00000103612	akt2l	1.46027	4.27494	24.4571	7.6e-07	1.77e-05
18507	ENSDARG00000038834	etfdh	1.13436	5.80873	24.4556	7.6e-07	1.77e-05
17248	ENSDARG00000015449	fut8a	1.0266	7.75472	24.3548	8.01e-07	1.85e-05
4	ENSDARG00000115971	-	1.91078	2.68233	24.3487	8.04e-07	1.86e-05
7299	ENSDARG00000043923	sox9b	1.11727	5.90625	24.2807	8.33e-07	1.92e-05
27456	ENSDARG00000103824	hint1	1.11004	5.95953	24.277	8.34e-07	1.92e-05
7546	ENSDARG00000009447	atp5mc3b	1.26989	10.4313	24.2536	8.44e-07	1.94e-05
30635	ENSDARG00000021466	ireb2	1.05671	6.44903	24.2438	8.49e-07	1.95e-05
13717	ENSDARG00000069981	cspg5a	1.07541	8.61467	24.2096	8.64e-07	1.97e-05
6477	ENSDARG00000003599	rpl3	1.30581	10.7654	24.1667	8.83e-07	2.01e-05
17648	ENSDARG00000089368	hopx	1.07927	6.18881	24.1386	8.96e-07	2.04e-05
27601	ENSDARG00000044276	spp1	2.19469	2.0632	24.099	9.15e-07	2.08e-05
12	ENSDARG00000102128	eps8a	1.18988	5.41646	24.0938	9.18e-07	2.08e-05
8560	ENSDARG00000045019	aamp	1.01977	7.02799	24.0935	9.18e-07	2.08e-05
13617	ENSDARG00000090697	eif3ea	1.05387	8.37264	24.0875	9.21e-07	2.08e-05
27310	ENSDARG00000110346	-	1.29991	4.88323	24.0846	9.22e-07	2.08e-05
15285	ENSDARG00000058567	avp	1.0797	6.159	24.0217	9.53e-07	2.14e-05
10027	ENSDARG00000102887	abhd4	1.03136	6.72778	24.0148	9.56e-07	2.15e-05
31862	ENSDARG00000113433	LOC100536464	1.78621	3.04221	24.0122	9.57e-07	2.15e-05
10236	ENSDARG00000039131	atp1a1a.3	2.24012	1.88394	23.9834	9.72e-07	2.17e-05
7320	ENSDARG00000111939	atf4a	1.07293	8.64478	23.9825	9.72e-07	2.17e-05
18613	ENSDARG00000075933	cox15	1.27044	4.99491	23.9713	9.78e-07	2.18e-05
36	ENSDARG00000099833	fbxo7	1.0777	6.15432	23.8797	1.03e-06	2.28e-05
20729	ENSDARG00000114508	tmem101	1.23112	5.16439	23.8087	1.06e-06	2.35e-05
11574	ENSDARG00000091359	LOC100007608	1.02866	6.68163	23.772	1.08e-06	2.39e-05
21706	ENSDARG00000021864	rplp1	1.25917	10.4508	23.7657	1.09e-06	2.39e-05
19913	ENSDARG00000042530	nup205	1.11683	5.82511	23.7583	1.09e-06	2.39e-05
22795	ENSDARG00000103467	limk1a	1.18349	5.40146	23.7208	1.11e-06	2.43e-05
28140	ENSDARG00000043154	ucp2	1.00667	7.29328	23.7195	1.11e-06	2.43e-05
9079	ENSDARG00000039051	hhatla	1.23495	5.13009	23.7081	1.12e-06	2.44e-05
19674	ENSDARG00000076618	tm2d3	1.00634	7.39996	23.7008	1.13e-06	2.44e-05
17523	ENSDARG00000020581	otofb	3.40006	0.433414	23.6981	1.13e-06	2.45e-05
18967	ENSDARG00000013623	vdac2	1.19341	9.88455	23.6917	1.13e-06	2.45e-05
25332	ENSDARG00000088318	ubap2a	1.03095	8.1549	23.6915	1.13e-06	2.45e-05
2702	ENSDARG00000011201	rplp2l	1.1137	9.15415	23.6719	1.14e-06	2.47e-05
21647	ENSDARG00000014569	hnrnpr	1.07976	8.80459	23.6639	1.15e-06	2.48e-05
5956	ENSDARG00000116743	rnps1	1.56931	3.774	23.6563	1.15e-06	2.48e-05
8576	ENSDARG00000100145	-	1.059	8.56751	23.65	1.16e-06	2.49e-05
28053	ENSDARG00000070080	nbeaa	1.02493	8.06781	23.6458	1.16e-06	2.49e-05
15694	ENSDARG00000013575	rfx2	1.16346	5.50407	23.6405	1.16e-06	2.49e-05
7227	ENSDARG00000026834	cdr2l	1.07622	8.77951	23.6082	1.18e-06	2.53e-05
3944	ENSDARG00000103422	usp10	1.00429	7.27582	23.6044	1.18e-06	2.53e-05
23964	ENSDARG00000068434	h3f3b.1	1.01044	6.98044	23.5897	1.19e-06	2.55e-05
2342	ENSDARG00000113112	-	1.0651	6.20387	23.5866	1.19e-06	2.55e-05
11021	ENSDARG00000052712	suclg1	1.03267	8.22195	23.584	1.2e-06	2.55e-05
11250	ENSDARG00000025350	prdx2	1.09518	8.99538	23.5584	1.21e-06	2.58e-05
25326	ENSDARG00000090036	rhobtb3	1.17423	5.42623	23.5152	1.24e-06	2.63e-05
18522	ENSDARG00000071336	mif	1.00518	7.62734	23.5083	1.24e-06	2.63e-05
22356	ENSDARG00000062206	skiv2l	1.32989	4.67237	23.4603	1.28e-06	2.69e-05
27731	ENSDARG00000017230	fbxw11b	1.0682	6.15012	23.4554	1.28e-06	2.7e-05
31261	ENSDARG00000027140	nup160	1.03601	6.4847	23.4445	1.29e-06	2.71e-05
30472	ENSDARG00000046157	zgc:114188	1.15731	9.61933	23.4276	1.3e-06	2.73e-05
15257	ENSDARG00000062794	trim36	1.00887	6.92686	23.42	1.3e-06	2.74e-05
15260	ENSDARG00000102147	fem1c	1.01012	6.88185	23.3826	1.33e-06	2.78e-05
14385	ENSDARG00000034293	hif1ab	1.04181	8.43718	23.3346	1.36e-06	2.83e-05
10099	ENSDARG00000090086	rab11bb	1.0261	6.57061	23.2958	1.39e-06	2.88e-05
22772	ENSDARG00000103791	nme2b.1	1.20114	10.0464	23.2876	1.39e-06	2.89e-05
29261	ENSDARG00000115428	LOC101882355	1.39683	4.38258	23.2782	1.4e-06	2.89e-05
22666	ENSDARG00000109996	-	1.46423	4.11373	23.2769	1.4e-06	2.89e-05
26190	ENSDARG00000007630	mkrn2	1.08865	5.94442	23.2728	1.41e-06	2.89e-05
19439	ENSDARG00000092895	ifi27.8	1.15596	5.49911	23.2523	1.42e-06	2.92e-05
8252	ENSDARG00000060120	glyctk	1.55461	3.77938	23.2511	1.42e-06	2.92e-05
11553	ENSDARG00000103099	ears2	1.21478	5.17846	23.2479	1.42e-06	2.92e-05
18450	ENSDARG00000098853	ehd1a	1.02836	6.52336	23.2462	1.43e-06	2.92e-05
31718	ENSDARG00000100284	cd247	2.06825	2.23099	23.2426	1.43e-06	2.92e-05
15225	ENSDARG00000038432	actr10	1.01755	8.10599	23.2085	1.45e-06	2.96e-05
20670	ENSDARG00000096562	wu:fj29h11	1.0674	6.09591	23.1591	1.49e-06	3.03e-05
24446	ENSDARG00000022456	eno1a	1.29459	10.9275	23.1002	1.54e-06	3.12e-05
7255	ENSDARG00000018903	aimp2	0.996788	7.0477	23.0489	1.58e-06	3.2e-05
10072	ENSDARG00000104244	twsg1a	1.20556	5.19374	23.0464	1.58e-06	3.2e-05
17649	ENSDARG00000071881	arl9	1.14664	5.50989	23.0033	1.62e-06	3.27e-05
21672	ENSDARG00000042641	cyp51	0.991888	7.54504	22.9829	1.63e-06	3.29e-05
17594	ENSDARG00000110744	cytl1	1.56053	3.70647	22.9794	1.64e-06	3.3e-05
18178	ENSDARG00000095937	tmem265	1.32803	4.62325	22.9723	1.64e-06	3.31e-05
11554	ENSDARG00000101915	pin1	1.00801	8.02807	22.9619	1.65e-06	3.32e-05
21062	ENSDARG00000076229	mrtfab	1.18815	5.26812	22.9399	1.67e-06	3.35e-05
25481	ENSDARG00000023536	nnt	1.1212	9.39688	22.939	1.67e-06	3.35e-05
13632	ENSDARG00000040027	osbpl10b	1.17298	5.34491	22.9142	1.69e-06	3.39e-05
28152	ENSDARG00000100876	sez6a	1.18215	5.29228	22.9031	1.7e-06	3.4e-05
28302	ENSDARG00000054155	pcna	0.99649	7.79961	22.8829	1.72e-06	3.43e-05
18583	ENSDARG00000104347	rtn4b	1.01026	8.10572	22.8812	1.72e-06	3.43e-05
29149	ENSDARG00000093855	igl3v2	4.71463	-0.516272	22.8398	1.76e-06	3.49e-05
13854	ENSDARG00000102452	eif3ha	0.990397	7.09034	22.8186	1.78e-06	3.53e-05
23334	ENSDARG00000062315	sik2b	0.987882	7.51305	22.8129	1.79e-06	3.53e-05
15222	ENSDARG00000099022	faua	1.1847	10.0096	22.8127	1.79e-06	3.53e-05
18106	ENSDARG00000019353	sparc	1.02938	8.44568	22.7597	1.84e-06	3.6e-05
20055	ENSDARG00000101438	lonp2	1.24746	4.94808	22.7523	1.84e-06	3.61e-05
7019	ENSDARG00000102810	samd1a	0.989448	7.0167	22.6787	1.91e-06	3.74e-05
29286	ENSDARG00000100252	capzb	0.983699	7.39016	22.6525	1.94e-06	3.78e-05
23793	ENSDARG00000043453	rps5	1.21263	10.3026	22.6492	1.94e-06	3.78e-05
11581	ENSDARG00000105060	rdh8b	1.5568	3.66939	22.6326	1.96e-06	3.81e-05
12536	ENSDARG00000012244	ube2e3	0.98744	7.68202	22.6264	1.97e-06	3.82e-05
16187	ENSDARG00000008461	anapc5	1.16064	5.37214	22.6226	1.97e-06	3.82e-05
13914	ENSDARG00000018192	ubr5	1.01056	8.21348	22.615	1.98e-06	3.82e-05
31567	ENSDARG00000103190	psmd2	0.986127	7.08091	22.6145	1.98e-06	3.82e-05
25047	ENSDARG00000013430	bhmt	1.00825	6.60106	22.6129	1.98e-06	3.82e-05
26720	ENSDARG00000015002	cdh4	1.00395	6.66822	22.6126	1.98e-06	3.82e-05
26197	ENSDARG00000101054	syn2b	1.00217	8.07397	22.5964	2e-06	3.85e-05
66	ENSDARG00000007413	arid2	1.0007	6.71905	22.5916	2e-06	3.85e-05
6036	ENSDARG00000104173	tufm	0.993179	7.89949	22.5614	2.04e-06	3.91e-05
22765	ENSDARG00000104889	kpnb1	1.00176	8.08064	22.5567	2.04e-06	3.91e-05
11492	ENSDARG00000093323	si:ch211-114l13.1	1.70787	3.10149	22.5566	2.04e-06	3.91e-05
14397	ENSDARG00000043257	ckbb	1.45755	12.5353	22.5354	2.06e-06	3.94e-05
28438	ENSDARG00000076791	cdk13	0.984978	7.05909	22.5305	2.07e-06	3.94e-05
8567	ENSDARG00000068082	wbp4	1.75446	2.995	22.5273	2.07e-06	3.94e-05
20549	ENSDARG00000013931	eif3m	1.03006	8.53756	22.4824	2.12e-06	4.03e-05
5726	ENSDARG00000038028	ndufa6	1.01159	8.27809	22.4792	2.12e-06	4.03e-05
27917	ENSDARG00000056427	auts2a	1.12858	5.53491	22.464	2.14e-06	4.06e-05
12542	ENSDARG00000038938	itprid2	1.0727	9.03164	22.4616	2.14e-06	4.06e-05
15954	ENSDARG00000042708	tuba5	0.981743	7.09633	22.4412	2.17e-06	4.09e-05
2193	ENSDARG00000100752	rab21	0.979508	7.24293	22.4411	2.17e-06	4.09e-05
19817	ENSDARG00000005842	cd9a	0.988462	7.86321	22.4116	2.2e-06	4.14e-05
30872	ENSDARG00000070723	ndufa9a	1.0074	8.24709	22.3839	2.23e-06	4.2e-05
20172	ENSDARG00000056639	carmil2	1.03909	6.1885	22.3724	2.25e-06	4.22e-05
10249	ENSDARG00000040245	kpnb3	0.989828	7.92477	22.3599	2.26e-06	4.24e-05
4558	ENSDARG00000034534	atp6v1aa	1.03395	8.62546	22.3467	2.28e-06	4.27e-05
21802	ENSDARG00000063726	cdk12	0.976854	7.22901	22.3141	2.32e-06	4.33e-05
11693	ENSDARG00000104300	wipf1a	1.45206	4.04078	22.3016	2.33e-06	4.35e-05
21255	ENSDARG00000018303	etv4	1.60722	3.44886	22.2823	2.35e-06	4.39e-05
13831	ENSDARG00000052975	ubqln4	0.9884	7.94093	22.2645	2.38e-06	4.42e-05
22809	ENSDARG00000045408	tagln	1.57163	3.56691	22.237	2.41e-06	4.47e-05
25188	ENSDARG00000010149	atp5fa1	1.31444	11.3313	22.2361	2.41e-06	4.47e-05
19656	ENSDARG00000102772	klhdc3	1.21485	5.03842	22.2165	2.44e-06	4.51e-05
28028	ENSDARG00000056001	fryb	0.977166	7.66923	22.1862	2.47e-06	4.58e-05
13206	ENSDARG00000009978	icn	0.984934	6.84088	22.1706	2.49e-06	4.6e-05
25210	ENSDARG00000068214	ccni	1.23995	10.6728	22.1645	2.5e-06	4.61e-05
4516	ENSDARG00000035553	gjb1a	1.00362	6.52852	22.1535	2.52e-06	4.62e-05
22811	ENSDARG00000087476	cbln20	5.23848	-0.74017	22.141	2.53e-06	4.65e-05
28563	ENSDARG00000059337	tgif1	1.18053	5.19349	22.1331	2.54e-06	4.66e-05
23950	ENSDARG00000088083	sik3	1.00178	8.24935	22.1257	2.55e-06	4.68e-05
4828	ENSDARG00000019230	rpl7a	1.25472	10.8252	22.0965	2.59e-06	4.74e-05
22651	ENSDARG00000025269	pdcd6ip	1.01232	8.4197	22.0914	2.6e-06	4.75e-05
54	ENSDARG00000104018	mtpn	1.01975	8.52023	22.0912	2.6e-06	4.75e-05
10182	ENSDARG00000102746	tmem39a	1.14551	5.38446	22.0827	2.61e-06	4.76e-05
8383	ENSDARG00000038075	cyc1	1.04538	8.8401	22.0607	2.64e-06	4.81e-05
7240	ENSDARG00000098465	si:ch73-366l1.5	1.5076	3.78482	22.042	2.67e-06	4.83e-05
4554	ENSDARG00000003032	eif4a1b	1.03108	8.68388	22.024	2.69e-06	4.87e-05
15238	ENSDARG00000027978	yy1b	0.970638	7.21868	22.0198	2.7e-06	4.87e-05
20804	ENSDARG00000063283	abi3b	2.32958	1.54068	22.0196	2.7e-06	4.87e-05
29801	ENSDARG00000032087	sgsh	1.55171	3.61482	22.0081	2.71e-06	4.89e-05
28790	ENSDARG00000029177	lnx2a	1.07179	5.84132	21.9972	2.73e-06	4.91e-05
11552	ENSDARG00000099301	cdc37	0.969108	7.27559	21.9761	2.76e-06	4.95e-05
261	ENSDARG00000103537	ttll12	1.68978	3.09543	21.9601	2.78e-06	4.99e-05
14979	ENSDARG00000087688	klhl29	1.17352	5.21126	21.9578	2.79e-06	4.99e-05
30481	ENSDARG00000073905	vwa5a	1.21691	4.9904	21.955	2.79e-06	4.99e-05
23514	ENSDARG00000008808	eml2	0.970891	7.62313	21.9501	2.8e-06	5e-05
22113	ENSDARG00000092638	ptprua	0.997816	6.53608	21.9482	2.8e-06	5e-05
20611	ENSDARG00000099137	LOC100333499	1.09918	5.63779	21.9465	2.8e-06	5e-05
17553	ENSDARG00000027279	numb	1.07154	5.82461	21.9129	2.85e-06	5.06e-05
3802	ENSDARG00000036044	rps20	1.15189	9.93037	21.8947	2.88e-06	5.1e-05
21609	ENSDARG00000037618	ddit4	0.986117	6.69494	21.8858	2.89e-06	5.11e-05
25003	ENSDARG00000070119	ctc1	1.24687	4.83749	21.8673	2.92e-06	5.15e-05
31859	ENSDARG00000101369	-	1.00121	6.46477	21.8438	2.96e-06	5.2e-05
21613	ENSDARG00000010113	ndufb8	1.03948	8.83618	21.8264	2.98e-06	5.24e-05
29059	ENSDARG00000040041	mcm4	1.32662	4.47413	21.7952	3.03e-06	5.32e-05
31349	ENSDARG00000020218	amfra	0.964752	7.44426	21.7906	3.04e-06	5.33e-05
31896	ENSDARG00000101464	-	1.02822	6.15927	21.7599	3.09e-06	5.41e-05
15235	ENSDARG00000008218	znf410	0.986875	6.64098	21.7569	3.09e-06	5.41e-05
30712	ENSDARG00000046030	zgc:110339	1.06065	5.87908	21.751	3.1e-06	5.42e-05
31682	ENSDARG00000111528	-	0.963425	7.32807	21.7416	3.12e-06	5.44e-05
24968	ENSDARG00000074572	g3bp2b	0.974109	7.87855	21.74	3.12e-06	5.44e-05
15122	ENSDARG00000028971	cpsf2	1.04679	5.98285	21.7154	3.16e-06	5.49e-05
19734	ENSDARG00000103027	clns1a	1.12077	5.46812	21.7138	3.17e-06	5.49e-05
13990	ENSDARG00000020984	slc16a10	1.23513	4.88697	21.675	3.23e-06	5.59e-05
5734	ENSDARG00000074266	si:ch1073-314i13.4	1.03589	6.0694	21.6734	3.23e-06	5.59e-05
5729	ENSDARG00000006758	fam234b	0.972839	7.8897	21.6669	3.24e-06	5.6e-05
31876	ENSDARG00000100453	LOC103910015	1.29133	4.61782	21.6619	3.25e-06	5.61e-05
5429	ENSDARG00000035149	pex12	1.54532	3.59479	21.641	3.29e-06	5.66e-05
14024	ENSDARG00000032261	rngtt	1.06313	5.83434	21.6218	3.32e-06	5.71e-05
6559	ENSDARG00000037935	aldh16a1	1.35165	4.34571	21.5993	3.36e-06	5.77e-05
24055	ENSDARG00000014828	l3mbtl1	1.01168	6.27879	21.5961	3.37e-06	5.77e-05
31687	ENSDARG00000113739	-	2.23138	1.70327	21.591	3.37e-06	5.78e-05
27654	ENSDARG00000025220	sppl3	0.97584	6.75113	21.5667	3.42e-06	5.84e-05
22759	ENSDARG00000100854	ago4	0.959106	7.34172	21.5481	3.45e-06	5.89e-05
11601	ENSDARG00000093125	ranbp2	0.959046	7.33728	21.5407	3.46e-06	5.89e-05
666	ENSDARG00000016010	nup107	1.0078	6.29915	21.5236	3.49e-06	5.93e-05
16022	ENSDARG00000020114	slc20a1a	1.82379	2.7382	21.5035	3.53e-06	5.98e-05
7310	ENSDARG00000078283	si:zfos-323e3.4	2.11327	1.89957	21.4955	3.55e-06	6e-05
7470	ENSDARG00000058660	ilf3a	1.1202	5.4352	21.4946	3.55e-06	6e-05
20777	ENSDARG00000090895	kansl1a	0.96017	7.12271	21.4889	3.56e-06	6.01e-05
30881	ENSDARG00000004174	cnot1	0.960824	7.64836	21.474	3.59e-06	6.05e-05
29957	ENSDARG00000068478	gpx4a	0.993516	8.36039	21.4562	3.62e-06	6.1e-05
18379	ENSDARG00000029064	uqcrq	0.972131	6.77097	21.4503	3.63e-06	6.11e-05
11783	ENSDARG00000094466	tuba8l5	1.54499	3.55727	21.3887	3.75e-06	6.28e-05
8377	ENSDARG00000005191	ahcy	0.975424	6.67849	21.3787	3.77e-06	6.28e-05
16274	ENSDARG00000060065	ubap2b	0.98025	6.58599	21.3213	3.88e-06	6.45e-05
15	ENSDARG00000104632	rerg	1.17926	5.08753	21.312	3.9e-06	6.47e-05
11584	ENSDARG00000102091	LOC100535454	1.21704	4.90571	21.31	3.91e-06	6.47e-05
3005	ENSDARG00000054539	lrp10	0.995136	6.38304	21.3066	3.91e-06	6.47e-05
16286	ENSDARG00000034270	ogdha	0.95926	7.7335	21.3059	3.92e-06	6.47e-05
22898	ENSDARG00000033987	rsrc1	1.16293	5.17396	21.3025	3.92e-06	6.47e-05
6637	ENSDARG00000053457	rpl23	1.12932	9.86731	21.2989	3.93e-06	6.47e-05
15821	ENSDARG00000042905	rpl10a	1.09352	9.53023	21.2862	3.96e-06	6.5e-05
26029	ENSDARG00000069031	plac8l1	3.49393	0.481656	21.2707	3.99e-06	6.53e-05
26154	ENSDARG00000030213	sap30l	0.953589	7.46714	21.2678	3.99e-06	6.53e-05
23381	ENSDARG00000078355	zc3h4	1.10652	5.47928	21.2651	4e-06	6.53e-05
11014	ENSDARG00000024785	ctnna2	0.953538	7.23141	21.2649	4e-06	6.53e-05
11365	ENSDARG00000024681	pane1	1.55811	3.48317	21.2579	4.01e-06	6.55e-05
22797	ENSDARG00000007264	nipsnap2	0.955788	7.06522	21.2344	4.06e-06	6.6e-05
19944	ENSDARG00000062967	kcng4a	1.43414	3.95746	21.1933	4.15e-06	6.73e-05
19617	ENSDARG00000046133	b3galnt2	1.21076	4.91473	21.186	4.17e-06	6.75e-05
128	ENSDARG00000016691	cd9b	0.997329	8.50727	21.1757	4.19e-06	6.78e-05
24979	ENSDARG00000034107	actl6b	1.30125	4.49607	21.1397	4.27e-06	6.89e-05
17549	ENSDARG00000020077	nol10	1.25337	4.70826	21.1313	4.29e-06	6.92e-05
6882	ENSDARG00000037870	actb2	1.41607	12.595	21.0918	4.38e-06	7.05e-05
14318	ENSDARG00000043561	psmc1b	0.961545	7.94136	21.0753	4.42e-06	7.09e-05
21876	ENSDARG00000016721	sdha	1.1895	10.4913	21.0751	4.42e-06	7.09e-05
30900	ENSDARG00000006791	arntl1a	1.2074	4.91076	21.072	4.42e-06	7.1e-05
25399	ENSDARG00000010717	chchd10	1.03012	5.99211	21.0671	4.43e-06	7.11e-05
25713	ENSDARG00000077860	ankhd1	0.951378	7.64463	21.0587	4.45e-06	7.14e-05
8487	ENSDARG00000003081	mybphb	1.56912	3.40287	21.0474	4.48e-06	7.16e-05
10275	ENSDARG00000016706	atic	1.03313	5.9538	21.0431	4.49e-06	7.17e-05
27294	ENSDARG00000059059	emsy	0.951582	7.0465	21.0197	4.55e-06	7.25e-05
27027	ENSDARG00000074149	itpr1b	0.947648	7.51127	21.0087	4.57e-06	7.29e-05
22493	ENSDARG00000003320	fam91a1	1.09596	5.50107	20.9848	4.63e-06	7.37e-05
11224	ENSDARG00000017772	mdh1aa	1.26384	11.2128	20.9822	4.64e-06	7.38e-05
8465	ENSDARG00000034897	rps10	1.11641	9.83689	20.9366	4.75e-06	7.53e-05
12063	ENSDARG00000069763	etv5a	0.976701	6.49968	20.9071	4.82e-06	7.62e-05
19392	ENSDARG00000060320	dcaf5	0.994644	6.27509	20.857	4.95e-06	7.78e-05
15872	ENSDARG00000011553	atp5pb	1.11725	9.86693	20.8514	4.96e-06	7.79e-05
26260	ENSDARG00000038414	b3galt6	0.988459	6.33743	20.8422	4.99e-06	7.82e-05
30240	ENSDARG00000029011	xpnpep1	0.97537	6.49494	20.8371	5e-06	7.83e-05
25353	ENSDARG00000019231	sptan1	1.16647	10.3405	20.8267	5.03e-06	7.87e-05
25260	ENSDARG00000038728	ch25hl2	1.37752	4.14536	20.8103	5.07e-06	7.92e-05
8490	ENSDARG00000059853	manbal	1.01147	6.09461	20.7927	5.12e-06	7.98e-05
4050	ENSDARG00000104439	cldnd1a	0.942093	7.3129	20.785	5.14e-06	7.99e-05
12912	ENSDARG00000104139	atp1a3b	1.31324	11.7352	20.7745	5.17e-06	8.03e-05
5678	ENSDARG00000102657	lman2la	1.01016	6.10347	20.7622	5.2e-06	8.07e-05
19693	ENSDARG00000099730	pkma	1.26585	11.296	20.7575	5.21e-06	8.08e-05
22874	ENSDARG00000038879	ift80	1.08039	5.55153	20.6903	5.4e-06	8.33e-05
6190	ENSDARG00000078149	grin2ca	0.961726	6.633	20.6539	5.5e-06	8.48e-05
23279	ENSDARG00000003910	med13b	0.94754	6.90891	20.6505	5.51e-06	8.49e-05
19721	ENSDARG00000101644	si:ch211-248g20.5	0.972098	6.47525	20.6491	5.52e-06	8.49e-05
3834	ENSDARG00000007385	cct7	1.06127	9.37563	20.6476	5.52e-06	8.49e-05
26290	ENSDARG00000059327	gata2a	1.17508	5.01311	20.6418	5.54e-06	8.5e-05
29246	ENSDARG00000027824	top1mt	1.00207	6.14253	20.6111	5.63e-06	8.62e-05
30791	ENSDARG00000013582	csnk2a2b	0.950594	6.81441	20.6049	5.65e-06	8.64e-05
16202	ENSDARG00000079932	zgc:152830	0.981628	6.34603	20.5819	5.71e-06	8.73e-05
5862	ENSDARG00000116871	wu:fb95e10	0.937169	7.46663	20.5616	5.77e-06	8.81e-05
11095	ENSDARG00000019778	rps6	1.18877	10.6271	20.5494	5.81e-06	8.86e-05
20220	ENSDARG00000003795	idh2	1.14049	10.1713	20.5356	5.85e-06	8.92e-05
12242	ENSDARG00000092870	-	1.09065	5.459	20.5234	5.89e-06	8.97e-05
4754	ENSDARG00000060978	atp2a3	0.965506	8.26682	20.5217	5.9e-06	8.97e-05
23174	ENSDARG00000057691	srsf1a	1.05469	5.69146	20.515	5.92e-06	8.99e-05
26884	ENSDARG00000044820	cstf1	1.03035	5.86974	20.4987	5.97e-06	9.03e-05
28343	ENSDARG00000011190	fgfr1b	1.38239	4.06461	20.4559	6.1e-06	9.21e-05
26159	ENSDARG00000086216	prr13	1.43577	3.84339	20.4407	6.15e-06	9.27e-05
27275	ENSDARG00000100503	sos1	0.986734	6.25021	20.4384	6.16e-06	9.27e-05
6366	ENSDARG00000038066	kpna2	1.26405	4.56305	20.4239	6.21e-06	9.33e-05
19736	ENSDARG00000103959	pak1	0.940721	7.80111	20.4033	6.27e-06	9.42e-05
30056	ENSDARG00000001734	fkbp8	1.01993	5.92718	20.3785	6.35e-06	9.52e-05
27289	ENSDARG00000040620	psmg1	0.95814	6.58723	20.3759	6.36e-06	9.53e-05
2206	ENSDARG00000100624	si:cabz01066312.1	1.02733	5.8694	20.3638	6.4e-06	9.57e-05
25456	ENSDARG00000057556	rpl17	1.11736	9.9988	20.3502	6.45e-06	9.62e-05
18551	ENSDARG00000052374	faf2	0.954373	6.63332	20.3498	6.45e-06	9.62e-05
22579	ENSDARG00000089362	grna.1	1.76491	2.61753	20.3368	6.49e-06	9.66e-05
6	ENSDARG00000104839	mansc1	1.07637	5.51556	20.3292	6.52e-06	9.68e-05
11605	ENSDARG00000100150	LOC103911589	1.68991	2.87299	20.3278	6.52e-06	9.68e-05
13412	ENSDARG00000074656	ctss2.1	1.45013	3.762	20.3204	6.55e-06	9.71e-05
19270	ENSDARG00000060785	pcnx4	1.01703	5.93781	20.3119	6.58e-06	9.75e-05
6729	ENSDARG00000015538	znf207a	1.0206	5.91087	20.305	6.6e-06	9.77e-05
14763	ENSDARG00000024564	sccpdhb	0.944231	6.79795	20.3033	6.61e-06	9.77e-05
17962	ENSDARG00000015239	prpf19	0.934446	7.01087	20.2354	6.85e-06	0.000100829
15746	ENSDARG00000056744	ela2	3.51709	0.11063	20.2141	6.92e-06	0.00010178
18906	ENSDARG00000062330	kiaa1109	0.942972	6.76994	20.2008	6.97e-06	0.000102223
19654	ENSDARG00000103320	lclat1	0.962137	6.47506	20.1934	7e-06	0.000102379
23865	ENSDARG00000010764	dhrs12la	1.21458	10.9742	20.191	7.01e-06	0.000102386
72	ENSDARG00000016979	pmpcb	1.07091	5.52457	20.1762	7.06e-06	0.000103004
8543	ENSDARG00000031388	dctn2	0.977203	8.56665	20.155	7.14e-06	0.000104061
3526	ENSDARG00000078284	phkb	1.00061	6.04249	20.1474	7.17e-06	0.000104383
5668	ENSDARG00000009280	smyd1a	2.48422	1.1894	20.1404	7.2e-06	0.000104679
5721	ENSDARG00000075173	si:ch1073-322p19.1	1.02832	5.81587	20.1306	7.23e-06	0.000105124
12291	ENSDARG00000056141	coq10b	1.06113	5.57702	20.1217	7.27e-06	0.00010552
7962	ENSDARG00000061590	cachd1	1.09676	5.35444	20.1152	7.29e-06	0.000105791
29264	ENSDARG00000079475	nckipsd	0.967667	6.3759	20.1135	7.3e-06	0.000105791
22123	ENSDARG00000009285	rpl15	1.15305	10.407	20.111	7.31e-06	0.000105837
2363	ENSDARG00000039268	emc4; LOC110438456	1.18395	4.8902	20.1026	7.34e-06	0.000106122
30321	ENSDARG00000054807	sec13	1.00423	5.9962	20.074	7.45e-06	0.000107534
11600	ENSDARG00000078042	il10rb	0.943048	6.72	20.0663	7.48e-06	0.000107873
25125	ENSDARG00000107858	-	1.2511	4.56446	20.0467	7.56e-06	0.000108896
13333	ENSDARG00000075824	virma	0.933908	6.89178	20.0351	7.6e-06	0.000109462
34	ENSDARG00000101047	rtcb	1.00795	5.95628	20.03	7.62e-06	0.000109662
31598	ENSDARG00000101256	-	1.07594	5.46548	20.024	7.65e-06	0.000109913
3919	ENSDARG00000099380	rpl13	1.13101	10.2324	19.9731	7.85e-06	0.000112491
20645	ENSDARG00000112691	st7	1.11319	5.23846	19.9483	7.96e-06	0.00011357
3598	ENSDARG00000078088	si:ch211-186j3.6	0.970646	6.28789	19.9435	7.98e-06	0.000113682
18585	ENSDARG00000037079	cfap36	0.961206	6.39988	19.9393	7.99e-06	0.000113816
18642	ENSDARG00000098631	-	1.33065	4.19381	19.9304	8.03e-06	0.000114253
25197	ENSDARG00000059046	psmd5	1.01609	5.86819	19.9249	8.05e-06	0.000114484
19651	ENSDARG00000062568	mrpl2	0.92202	7.32313	19.9074	8.13e-06	0.000115436
11107	ENSDARG00000025518	f8a	0.980274	6.17829	19.8897	8.2e-06	0.000116353
11185	ENSDARG00000018325	taf5	1.0886	5.36754	19.8891	8.21e-06	0.000116353
14277	ENSDARG00000016532	suco	0.92317	7.12272	19.8748	8.27e-06	0.000117122
18130	ENSDARG00000056119	eef1g	1.12518	10.2057	19.8666	8.3e-06	0.000117461
25277	ENSDARG00000037962	psmb7	0.934345	7.96707	19.861	8.33e-06	0.000117674
13581	ENSDARG00000103978	sh3bp5b	0.946752	6.56179	19.8487	8.38e-06	0.000118335
25067	ENSDARG00000098859	nop14	0.977592	6.18478	19.8162	8.53e-06	0.00012016
13845	ENSDARG00000021849	si:dkey-256h2.1	1.6852	2.76981	19.7786	8.7e-06	0.000122346
20639	ENSDARG00000074431	ddb1	0.950556	8.3172	19.7609	8.78e-06	0.000123194
12347	ENSDARG00000014867	rpl8	1.15706	10.5508	19.7386	8.88e-06	0.000124499
15740	ENSDARG00000069093	col2a1a	1.73715	2.85983	19.7356	8.89e-06	0.000124499
19767	ENSDARG00000100084	-	0.982654	6.11305	19.7246	8.94e-06	0.000125094
16285	ENSDARG00000009212	ppiaa	1.21582	11.1238	19.7233	8.95e-06	0.000125094
30514	ENSDARG00000099798	mon2	0.918472	7.18737	19.7126	9e-06	0.000125434
26144	ENSDARG00000104375	sec24a	0.972672	6.21255	19.7121	9e-06	0.000125434
13126	ENSDARG00000056480	cpvl	0.960765	6.33964	19.7118	9e-06	0.000125434
2195	ENSDARG00000103350	trim24	1.00943	5.87373	19.6942	9.09e-06	0.000126385
25873	ENSDARG00000036629	rps14	1.13057	10.3113	19.6751	9.18e-06	0.000127407
4094	ENSDARG00000042090	si:ch73-55i23.1	2.28961	1.51443	19.674	9.18e-06	0.000127407
17402	ENSDARG00000031533	ap5m1	1.48089	3.54907	19.6716	9.2e-06	0.000127465
8717	ENSDARG00000070284	sft2d3	1.03281	5.69246	19.6599	9.25e-06	0.000128141
17650	ENSDARG00000014139	srp72	0.932769	6.70619	19.6111	9.49e-06	0.000131168
681	ENSDARG00000045513	taf3	0.968524	6.22965	19.6106	9.49e-06	0.000131168
20558	ENSDARG00000033899	ap2m1b	1.02727	9.3198	19.5551	9.77e-06	0.000134591
28171	ENSDARG00000012314	usp25	0.917968	7.02117	19.5476	9.81e-06	0.000135009
6042	ENSDARG00000098825	farsa	0.915261	7.13215	19.5422	9.84e-06	0.000135275
10125	ENSDARG00000021107	sf3a2	0.914917	7.155	19.5377	9.86e-06	0.000135374
10140	ENSDARG00000078442	nop9	1.27755	4.37672	19.5275	9.92e-06	0.00013599
30476	ENSDARG00000114874	-	0.970737	6.1785	19.5069	1e-05	0.000137238
14060	ENSDARG00000093374	si:ch73-18b11.1	0.94258	8.28873	19.505	1e-05	0.000137265
2203	ENSDARG00000017454	nup50	0.913448	7.20332	19.5002	1.01e-05	0.0001375
5733	ENSDARG00000044852	wbp2nl	0.939168	8.23587	19.4899	1.01e-05	0.000138093
3018	ENSDARG00000024877	ptgr1.1	0.921232	6.87416	19.4581	1.03e-05	0.000139989
14070	ENSDARG00000058729	akirin2	0.915061	7.04953	19.4492	1.03e-05	0.00014053
22742	ENSDARG00000035649	LOC108179064	0.964174	6.23118	19.442	1.04e-05	0.000140947
16765	ENSDARG00000076889	ralgapa1	0.929211	6.68833	19.4383	1.04e-05	0.000141108
27325	ENSDARG00000008097	srsf9	0.925418	6.76235	19.4276	1.04e-05	0.000141667
8625	ENSDARG00000089705	abcf3	1.16424	4.89005	19.4228	1.05e-05	0.000141913
27996	ENSDARG00000074521	map6a	1.00949	5.81605	19.4166	1.05e-05	0.000142257
27278	ENSDARG00000036359	riox2	1.07473	5.37489	19.3947	1.06e-05	0.000143207
13355	ENSDARG00000019008	erp44	0.910569	7.15548	19.3629	1.08e-05	0.00014549
107	ENSDARG00000006038	aebp2	0.968561	6.16305	19.3555	1.09e-05	0.00014582
18620	ENSDARG00000095157	tmem14a	1.18898	4.75065	19.3183	1.11e-05	0.000148322
24072	ENSDARG00000041417	atp6ap1a	1.02698	9.3832	19.3151	1.11e-05	0.000148343
15297	ENSDARG00000116796	-	1.60049	3.00874	19.3053	1.11e-05	0.000148757
18991	ENSDARG00000057378	selenou1a	0.95396	6.2998	19.2976	1.12e-05	0.000149234
27466	ENSDARG00000040334	mat2aa	0.937724	8.29367	19.2924	1.12e-05	0.000149525
12920	ENSDARG00000015681	gsk3ab	0.928304	8.13157	19.278	1.13e-05	0.000150175
21544	ENSDARG00000039667	mrpl38	0.945096	6.39881	19.2685	1.14e-05	0.000150805
22660	ENSDARG00000006859	nkain1	0.909361	7.09285	19.2537	1.14e-05	0.00015174
29268	ENSDARG00000071558	fblim1	1.4514	3.62835	19.2474	1.15e-05	0.000152126
29751	ENSDARG00000021346	pdhb	0.97764	8.86179	19.2352	1.16e-05	0.000152976
17535	ENSDARG00000088862	stxbp6	1.23726	4.51018	19.2298	1.16e-05	0.000153292
31754	ENSDARG00000099653	-	0.909956	7.72637	19.1861	1.19e-05	0.000156346
14339	ENSDARG00000019383	cdc42bpb	0.904694	7.51588	19.1456	1.21e-05	0.000159076
13858	ENSDARG00000088308	notchl	1.53937	3.25115	19.1207	1.23e-05	0.000160787
21682	ENSDARG00000059354	glmp	1.06247	5.39272	19.1122	1.23e-05	0.000161374
20642	ENSDARG00000102443	shank2a	1.19624	4.67818	19.0952	1.24e-05	0.000162565
17052	ENSDARG00000059259	pabpc4	1.8188	2.27415	19.0762	1.26e-05	0.000164065
5046	ENSDARG00000020008	vcp	0.926699	8.19925	19.0648	1.26e-05	0.000164793
17016	ENSDARG00000044093	rpl13a	0.998772	9.15461	19.0595	1.27e-05	0.000165117
30634	ENSDARG00000045928	psma4	0.903985	7.61327	19.0523	1.27e-05	0.000165486
31703	ENSDARG00000101800	LOC101884223	1.23836	4.484	19.0453	1.28e-05	0.000165669
6519	ENSDARG00000054588	cox6a2	1.99545	1.88652	19.0447	1.28e-05	0.000165669
1595	ENSDARG00000117174	-	1.51842	3.28526	19.0428	1.28e-05	0.000165669
16788	ENSDARG00000004377	ppp1r13ba	0.902146	7.19112	19.0286	1.29e-05	0.000166779
30512	ENSDARG00000063684	ppm1h	0.906073	6.99385	19.0099	1.3e-05	0.000168165
5844	ENSDARG00000034777	txn2	0.978949	5.98275	19.0003	1.31e-05	0.00016888
150	ENSDARG00000039346	ndufa5	0.922262	8.1471	18.9945	1.31e-05	0.000169007
14021	ENSDARG00000071017	nt5e	1.18014	4.74935	18.9924	1.31e-05	0.000169057
28689	ENSDARG00000008292	eif2s3	0.937599	8.41564	18.9782	1.32e-05	0.000170011
2815	ENSDARG00000013031	mta2	0.911655	7.92839	18.9773	1.32e-05	0.000170011
24981	ENSDARG00000002240	psmb6	0.945205	8.52998	18.966	1.33e-05	0.000170889
11611	ENSDARG00000114697	LOC100536316	1.36713	3.90956	18.9569	1.34e-05	0.000171526
11917	ENSDARG00000001220	mycbp2	0.909116	7.87698	18.956	1.34e-05	0.000171526
20434	ENSDARG00000054272	caprin1b	0.919749	8.11995	18.9542	1.34e-05	0.000171552
14063	ENSDARG00000029157	med23	1.01713	5.66552	18.9433	1.35e-05	0.000172276
11314	ENSDARG00000036371	acta1a	2.90699	0.566498	18.9403	1.35e-05	0.000172414
22665	ENSDARG00000020850	eef1a1l1	1.31064	12.2985	18.932	1.35e-05	0.000173034
6322	ENSDARG00000017049	adsl	1.09148	5.19171	18.9181	1.36e-05	0.000174063
8491	ENSDARG00000079972	LOC571865	2.30355	1.29898	18.9178	1.36e-05	0.000174063
3857	ENSDARG00000042728	plaa	1.03964	5.50618	18.913	1.37e-05	0.000174367
22760	ENSDARG00000023472	ctnnb2	1.00081	9.2203	18.9097	1.37e-05	0.000174535
19935	ENSDARG00000062933	cmip	0.898362	7.49645	18.8864	1.39e-05	0.000176412
26141	ENSDARG00000043249	irf1b	1.25146	4.38871	18.8699	1.4e-05	0.000177675
14300	ENSDARG00000008573	fam20b	0.913789	6.72265	18.8677	1.4e-05	0.000177748
21906	ENSDARG00000063219	ubap2l	0.933765	8.41253	18.8281	1.43e-05	0.000181064
18644	ENSDARG00000101858	-	0.918034	8.16139	18.8007	1.45e-05	0.000183548
29251	ENSDARG00000097537	LOC103909792	0.908341	7.95536	18.7917	1.46e-05	0.000184137
2343	ENSDARG00000063150	nrxn2b	0.896586	7.54104	18.7837	1.46e-05	0.000184776
11692	ENSDARG00000101735	chn1	0.91591	8.12824	18.7813	1.47e-05	0.000184865
25071	ENSDARG00000104782	oaz1b	1.1029	10.2972	18.7768	1.47e-05	0.000185162
20457	ENSDARG00000091293	dmxl2	0.93442	8.44845	18.7629	1.48e-05	0.000185956
23509	ENSDARG00000025977	blmh	0.948339	6.21455	18.7451	1.49e-05	0.000187357
29119	ENSDARG00000025507	wdr24	1.33231	4.02512	18.7444	1.49e-05	0.000187357
24576	ENSDARG00000018179	acvrl1	1.06434	5.31615	18.7394	1.5e-05	0.000187561
3308	ENSDARG00000069006	tle3b	0.89757	7.0587	18.7338	1.5e-05	0.000187839
13061	ENSDARG00000029533	rpl18	1.04139	9.69807	18.7146	1.52e-05	0.000189173
25122	ENSDARG00000105206	hmgcrb	0.911515	6.6938	18.7125	1.52e-05	0.000189242
8546	ENSDARG00000034396	mars1	1.00121	5.73628	18.6966	1.53e-05	0.000190306
30359	ENSDARG00000099446	slit1b	1.30144	4.15101	18.6961	1.53e-05	0.000190306
7168	ENSDARG00000012192	cant1a	1.09134	5.15642	18.6931	1.54e-05	0.00019047
14443	ENSDARG00000040001	fryl	0.943908	8.61301	18.6789	1.55e-05	0.000191753
29812	ENSDARG00000000212	krt97	2.33819	1.40062	18.6694	1.55e-05	0.000192277
15088	ENSDARG00000091756	insm1a	1.0019	5.72399	18.6612	1.56e-05	0.000192966
29188	ENSDARG00000011493	dcun1d3	0.991152	5.80017	18.6473	1.57e-05	0.000193992
20621	ENSDARG00000077007	abcc8b	1.8851	2.07765	18.6441	1.58e-05	0.000193992
22801	ENSDARG00000006345	med17	1.06393	5.30762	18.6281	1.59e-05	0.000195472
27279	ENSDARG00000039934	hlcs	0.987339	5.82504	18.5973	1.61e-05	0.000197792
7316	ENSDARG00000036613	tab1	1.11854	4.99758	18.5889	1.62e-05	0.000198526
7256	ENSDARG00000037790	pvalb8	1.44939	3.52015	18.5518	1.65e-05	0.000201981
31185	ENSDARG00000102640	pdia3	0.893104	7.67045	18.547	1.66e-05	0.000202089
20640	ENSDARG00000103288	pdpr	0.890102	7.2496	18.5469	1.66e-05	0.000202089
23297	ENSDARG00000073872	tpst1	0.893329	7.05235	18.5466	1.66e-05	0.000202089
27266	ENSDARG00000098639	pycr1b	1.01332	5.61378	18.531	1.67e-05	0.000203606
20848	ENSDARG00000037196	arid5b	1.04457	5.39711	18.5073	1.69e-05	0.000205855
29122	ENSDARG00000045248	h3f3d	1.00906	9.42616	18.4995	1.7e-05	0.000206554
27227	ENSDARG00000068484	-	0.917023	6.52026	18.4892	1.71e-05	0.000207519
31751	ENSDARG00000101462	setdb2	1.08202	5.17524	18.4703	1.73e-05	0.000208684
12402	ENSDARG00000055543	appb	1.0109	9.45484	18.4686	1.73e-05	0.000208714
22867	ENSDARG00000063624	gfm1	0.934723	6.28421	18.4613	1.73e-05	0.000209114
21742	ENSDARG00000014222	zgc:86598	0.887426	7.29865	18.454	1.74e-05	0.000209719
21477	ENSDARG00000060452	sdk2b	1.11475	4.9864	18.4432	1.75e-05	0.000210758
27473	ENSDARG00000020258	ewsr1a	0.930395	8.51036	18.4318	1.76e-05	0.000211866
23133	ENSDARG00000099814	fbxo46	1.00226	5.67076	18.4231	1.77e-05	0.000212685
22043	ENSDARG00000034178	cpsf1	0.954861	6.05322	18.4018	1.79e-05	0.000214774
21583	ENSDARG00000104906	mtr	1.34706	3.90384	18.3887	1.8e-05	0.000215947
3676	ENSDARG00000014690	rps4x	1.0977	10.3648	18.3768	1.81e-05	0.000216827
5362	ENSDARG00000012840	alg9	0.885807	7.24574	18.3673	1.82e-05	0.000217757
24054	ENSDARG00000094801	l3mbtl1	1.1371	4.85995	18.3645	1.82e-05	0.000217921
11614	ENSDARG00000099039	pcbp2	1.03647	9.75934	18.3254	1.86e-05	0.000221806
25748	ENSDARG00000013755	actn3a	2.60203	0.89207	18.3107	1.88e-05	0.00022337
8205	ENSDARG00000001354	slc6a22.2	2.34719	1.3588	18.3034	1.88e-05	0.000224064
26885	ENSDARG00000077215	eif4g3a	0.890081	6.94691	18.2968	1.89e-05	0.000224525
22753	ENSDARG00000078069	rrm2	1.53291	3.10745	18.2938	1.89e-05	0.000224562
19473	ENSDARG00000052994	slc25a28	1.18044	4.63609	18.2743	1.91e-05	0.000226549
17194	ENSDARG00000019338	adprs	1.00772	5.60021	18.2544	1.93e-05	0.000228772
6820	ENSDARG00000053058	rps11	1.0348	9.76368	18.2526	1.93e-05	0.00022883
31892	ENSDARG00000099481	ttc8	1.06806	5.21291	18.2403	1.95e-05	0.000230146
15256	ENSDARG00000046024	pym1	1.03094	5.44141	18.237	1.95e-05	0.000230377
22662	ENSDARG00000099256	pum1	0.921259	8.4564	18.2186	1.97e-05	0.000232294
10156	ENSDARG00000046074	stk11	0.883966	7.09201	18.1992	1.99e-05	0.000234501
17540	ENSDARG00000004870	psen1	0.90403	6.60473	18.1965	1.99e-05	0.000234669
27309	ENSDARG00000075226	smad4a	0.987425	5.73715	18.193	2e-05	0.000234943
6743	ENSDARG00000060150	psmd11a	0.898932	6.68576	18.1867	2e-05	0.000235552
27377	ENSDARG00000076529	mn1a	1.0568	5.2621	18.1716	2.02e-05	0.000237255
3226	ENSDARG00000053554	wdr76	1.55793	2.98589	18.1653	2.03e-05	0.000237874
26465	ENSDARG00000044975	krt94	0.888672	6.90024	18.1621	2.03e-05	0.00023811
25745	ENSDARG00000020676	dpp3	0.931938	6.22102	18.1455	2.05e-05	0.000239868
9984	ENSDARG00000019239	cul1a	0.965833	5.89325	18.1288	2.06e-05	0.000241637
8401	ENSDARG00000022652	psmf1	0.911003	6.47014	18.1205	2.07e-05	0.000242349
23170	ENSDARG00000073926	synrg	1.04691	5.31349	18.1164	2.08e-05	0.000242708
30912	ENSDARG00000021339	cpa5	1.96181	1.81154	18.0967	2.1e-05	0.000244717
4884	ENSDARG00000060152	nalf2	1.07022	5.18193	18.0725	2.13e-05	0.000247337
17589	ENSDARG00000086411	srsf10b	1.00169	5.6058	18.0547	2.15e-05	0.000249488
146	ENSDARG00000069607	zgc:162331	1.34764	3.85531	18.0471	2.16e-05	0.000250308
31618	ENSDARG00000098599	LOC100333625	0.9025	6.56027	18.0227	2.18e-05	0.000253364
26580	ENSDARG00000070724	chrna4b	1.42017	3.53439	18.0203	2.19e-05	0.000253507
15474	ENSDARG00000033832	ampd1	1.81532	2.17635	18.0174	2.19e-05	0.000253541
5996	ENSDARG00000058494	dnaja3a	0.974391	5.79692	17.9976	2.21e-05	0.000255835
5420	ENSDARG00000018985	castor2	0.882003	7.75783	17.9941	2.22e-05	0.000256136
10683	ENSDARG00000015266	mab21l2	0.902566	6.54411	17.972	2.24e-05	0.000258591
26158	ENSDARG00000069977	myg1	0.914044	6.37937	17.9639	2.25e-05	0.00025952
19172	ENSDARG00000031302	smap1	0.89334	8.07969	17.9613	2.25e-05	0.000259692
22427	ENSDARG00000077531	bag6l	0.920645	6.29378	17.9563	2.26e-05	0.000260191
12840	ENSDARG00000041237	med18	1.53482	3.04856	17.9419	2.28e-05	0.00026163
23505	ENSDARG00000088440	ssh2a	1.06998	5.14466	17.9168	2.31e-05	0.000264922
13956	ENSDARG00000104874	fzd6	1.20469	4.46193	17.9045	2.32e-05	0.000266129
28658	ENSDARG00000045373	pabpn1	0.964525	9.11853	17.8991	2.33e-05	0.0002663
16203	ENSDARG00000079687	rnf10	0.959761	9.06977	17.8803	2.35e-05	0.000268226
25193	ENSDARG00000034291	rpl37	1.01002	9.62001	17.8703	2.36e-05	0.000269451
19648	ENSDARG00000101080	pwwp2b	0.893415	6.64142	17.8555	2.38e-05	0.000270999
27880	ENSDARG00000075382	slc9a6b	0.906966	6.43169	17.8535	2.39e-05	0.0002711
26	ENSDARG00000025073	rpl18a	1.05696	10.11	17.8516	2.39e-05	0.000271186
25065	ENSDARG00000021550	rad23b	0.872721	7.44356	17.8421	2.4e-05	0.000272368
15612	ENSDARG00000014462	rab3c	0.969815	5.78757	17.792	2.46e-05	0.000279067
16540	ENSDARG00000099517	adss1	1.33371	3.86476	17.786	2.47e-05	0.00027976
30658	ENSDARG00000032650	fuk	1.13676	4.76584	17.7531	2.52e-05	0.000283525
21775	ENSDARG00000098228	thrap3b	0.871005	7.20637	17.7528	2.52e-05	0.000283525
9094	ENSDARG00000088073	fam110b	0.870383	7.42639	17.7503	2.52e-05	0.00028372
9107	ENSDARG00000039022	stk25b	0.885044	8.02118	17.7358	2.54e-05	0.000285699
26167	ENSDARG00000077934	tegt	0.964559	9.17489	17.7181	2.56e-05	0.00028744
7910	ENSDARG00000015862	rpl5b	0.95797	9.1102	17.6846	2.61e-05	0.00029136
30979	ENSDARG00000015006	dnm1l	0.901791	8.36427	17.6844	2.61e-05	0.00029136
22034	ENSDARG00000071116	eepd1	0.969005	5.76745	17.6755	2.62e-05	0.000292535
11	ENSDARG00000103095	tbk1	0.893082	8.22133	17.6648	2.63e-05	0.000293988
20626	ENSDARG00000003061	cd276	1.16764	4.59721	17.6514	2.65e-05	0.00029568
22685	ENSDARG00000035660	kiaa0319l	0.889114	6.61779	17.6427	2.67e-05	0.000296635
18918	ENSDARG00000039579	cfd	1.35728	3.73077	17.5985	2.73e-05	0.000302814
7425	ENSDARG00000006260	tuba8l4	1.08295	10.4587	17.591	2.74e-05	0.000303813
23210	ENSDARG00000090716	cltcb	0.961195	9.18103	17.5768	2.76e-05	0.000305079
17086	ENSDARG00000061207	ttc7b	0.865449	7.39695	17.5562	2.79e-05	0.000308047
10147	ENSDARG00000067817	-	0.967003	5.76079	17.5559	2.79e-05	0.000308047
28083	ENSDARG00000103071	si:ch211-244c8.4	0.882798	6.68092	17.5345	2.82e-05	0.000311328
23115	ENSDARG00000103720	zgc:162730	0.973376	5.70232	17.5296	2.83e-05	0.000311924
6151	ENSDARG00000099079	aclya	0.926486	8.7938	17.4846	2.9e-05	0.000318349
20688	ENSDARG00000103614	pemt	1.73722	2.26472	17.4712	2.92e-05	0.000319815
29471	ENSDARG00000102765	lonp1	0.947527	5.89894	17.4709	2.92e-05	0.000319815
27044	ENSDARG00000090297	ldlrad2	0.979107	5.64565	17.468	2.92e-05	0.00032008
22792	ENSDARG00000101716	bace1	0.884127	6.62693	17.4625	2.93e-05	0.000320594
26127	ENSDARG00000045132	vdac1	1.06155	10.279	17.4613	2.93e-05	0.000320594
378	ENSDARG00000007639	cnot4b	0.910041	6.26479	17.452	2.95e-05	0.000321957
21948	ENSDARG00000036438	ndufv1	0.983122	9.46129	17.4503	2.95e-05	0.000322021
11392	ENSDARG00000025904	tecrb	0.86766	7.0036	17.4491	2.95e-05	0.000322025
31214	ENSDARG00000024229	ubl7a	0.878499	6.72115	17.4387	2.97e-05	0.000323362
28148	ENSDARG00000111240	dhrs13a.2	3.89305	-0.387472	17.429	2.98e-05	0.000324807
12280	ENSDARG00000001835	nalcn	0.86373	7.12482	17.4108	3.01e-05	0.000327511
8470	ENSDARG00000009871	snrpc	0.928662	6.0608	17.4076	3.02e-05	0.000327842
14006	ENSDARG00000007496	ufl1	0.911064	6.23359	17.3933	3.04e-05	0.000329681
14738	ENSDARG00000031100	ivns1abpa	0.938956	8.98026	17.3887	3.05e-05	0.000330264
22416	ENSDARG00000017445	eif3i	0.925843	8.82388	17.3724	3.07e-05	0.000332894
20910	ENSDARG00000020041	vps35l	0.89432	6.43506	17.3696	3.08e-05	0.000333171
23622	ENSDARG00000013921	frya	0.875756	6.73167	17.3658	3.08e-05	0.000333624
23936	ENSDARG00000060549	LOC100332538	1.35507	3.68924	17.3513	3.11e-05	0.000335743
18713	ENSDARG00000024561	nolc1	0.908604	6.24619	17.3348	3.13e-05	0.000338136
5591	ENSDARG00000035741	slc25a11	0.870553	7.91516	17.3342	3.13e-05	0.000338136
19328	ENSDARG00000076440	btbd6a	0.859875	7.32343	17.3328	3.14e-05	0.000338164
3172	ENSDARG00000036061	ogfod1	1.3508	3.71019	17.3193	3.16e-05	0.000340338
18129	ENSDARG00000056127	polr2g	0.89667	6.38661	17.3157	3.17e-05	0.000340338
19432	ENSDARG00000017489	ifi27.1	0.862808	7.6638	17.3139	3.17e-05	0.000340448
18683	ENSDARG00000070164	ubr2	0.886468	6.52326	17.3038	3.19e-05	0.000342049
17580	ENSDARG00000102490	asb2b	1.20911	4.34671	17.2997	3.19e-05	0.000342561
7364	ENSDARG00000030166	hyi	1.29293	3.96165	17.27	3.24e-05	0.000347512
26896	ENSDARG00000044803	dhrs3b	1.25273	4.13169	17.2615	3.26e-05	0.000348842
18715	ENSDARG00000013968	psap	1.11016	10.8626	17.2156	3.34e-05	0.000356236
17757	ENSDARG00000002344	tubb4b	1.2	11.7933	17.209	3.35e-05	0.000357205
3856	ENSDARG00000077523	tdrd7b	0.918236	6.10651	17.2081	3.35e-05	0.000357205
15415	ENSDARG00000012519	hcfc1b	0.869756	6.77043	17.1936	3.38e-05	0.000359305
17627	ENSDARG00000043031	ints10	1.02931	5.25148	17.1749	3.41e-05	0.000362337
24972	ENSDARG00000035771	mepceb	0.87202	6.71635	17.1672	3.42e-05	0.000363513
9295	ENSDARG00000011166	cahz	0.857122	7.16488	17.1664	3.42e-05	0.000363513
6520	ENSDARG00000078083	armc5	1.47986	3.13406	17.1622	3.43e-05	0.000364085
9680	ENSDARG00000099617	sdr39u1	1.3066	3.87799	17.1598	3.44e-05	0.000364317
26132	ENSDARG00000053404	ppp2cab	0.88445	8.29952	17.1567	3.44e-05	0.000364454
3886	ENSDARG00000102645	usp47	0.857027	7.14681	17.155	3.44e-05	0.000364533
2895	ENSDARG00000090444	ponzr1	1.32344	3.78998	17.1068	3.53e-05	0.000372647
3167	ENSDARG00000036055	thap11	0.940923	5.87518	17.1061	3.53e-05	0.000372647
29525	ENSDARG00000058861	ncln	0.875672	6.61805	17.1045	3.54e-05	0.000372717
24562	ENSDARG00000014179	pfkma	2.14021	1.37021	17.1013	3.54e-05	0.000373114
13966	ENSDARG00000091079	malsu1	0.891563	6.37538	17.0916	3.56e-05	0.000374793
13793	ENSDARG00000053027	si:dkey-33i11.1	1.76029	2.18151	17.0739	3.6e-05	0.00037805
23989	ENSDARG00000025386	lsm14b	1.69408	2.34904	17.0695	3.6e-05	0.000378452
5665	ENSDARG00000042845	oxt	0.916248	8.80761	17.0611	3.62e-05	0.000379907
16331	ENSDARG00000052606	dpp9	0.864102	6.80371	17.03	3.68e-05	0.00038546
18577	ENSDARG00000104596	ston1	0.919361	6.04262	16.9993	3.74e-05	0.000391021
5404	ENSDARG00000090830	tmem132e	0.942086	5.82913	16.9904	3.76e-05	0.000392161
30839	ENSDARG00000023694	spon1b	0.865329	6.75291	16.9901	3.76e-05	0.000392161
2817	ENSDARG00000079684	taf6l	0.976299	5.56768	16.9828	3.77e-05	0.000393439
21827	ENSDARG00000006712	wipf2b	0.864076	6.77443	16.9742	3.79e-05	0.000394784
29959	ENSDARG00000062049	arhgap45b	1.15048	4.57022	16.9729	3.79e-05	0.000394784
31704	ENSDARG00000098174	LOC100037342	0.970989	5.60464	16.9654	3.81e-05	0.000396061
6102	ENSDARG00000062531	mapk8ip3	0.976623	9.54211	16.9616	3.81e-05	0.00039661
14295	ENSDARG00000043531	jun	0.864288	6.75778	16.9482	3.84e-05	0.000399174
26326	ENSDARG00000018650	gtpbp3	2.23126	1.22016	16.9428	3.85e-05	0.000400062
20048	ENSDARG00000011498	si:ch211-212o1.2	1.10864	4.77112	16.9315	3.88e-05	0.000401969
30400	ENSDARG00000102538	mccc1	1.00217	5.37774	16.9293	3.88e-05	0.000402122
9112	ENSDARG00000062024	kif1ab	0.896882	8.59596	16.9197	3.9e-05	0.000403459
26351	ENSDARG00000003968	larp6b	3.02641	0.251938	16.9064	3.93e-05	0.000406044
18199	ENSDARG00000015649	rap2c	0.849555	7.2166	16.8911	3.96e-05	0.000408574
31390	ENSDARG00000007614	wwox	1.09786	4.82148	16.8845	3.97e-05	0.000409242
13215	ENSDARG00000055475	rps27.2	0.946259	9.23218	16.8764	3.99e-05	0.000410624
20411	ENSDARG00000055751	fosb	1.27238	3.96936	16.8536	4.04e-05	0.000414943
14065	ENSDARG00000077029	bub1	1.50839	2.95037	16.8489	4.05e-05	0.000415723
22686	ENSDARG00000016350	cap1	1.49083	3.02526	16.8449	4.06e-05	0.000416336
22689	ENSDARG00000043509	rpl11	0.995994	9.79107	16.8293	4.09e-05	0.000419003
19671	ENSDARG00000063719	usp8	0.85104	7.6897	16.8248	4.1e-05	0.000419489
6899	ENSDARG00000078866	sdk1a	0.967157	5.59456	16.815	4.12e-05	0.000420684
16684	ENSDARG00000044062	ctbp2a	0.857357	7.92838	16.7933	4.17e-05	0.000424966
9237	ENSDARG00000055996	rps8a	0.999751	9.84406	16.7885	4.18e-05	0.000425777
14153	ENSDARG00000038866	trappc8	0.900638	6.17212	16.7849	4.19e-05	0.000426337
18235	ENSDARG00000100646	-	1.27086	3.97125	16.7827	4.19e-05	0.000426565
9928	ENSDARG00000038563	pitrm1	1.13096	4.6279	16.7705	4.22e-05	0.000428497
18254	ENSDARG00000092553	slc25a5	1.24593	12.4342	16.7695	4.22e-05	0.000428497
13883	ENSDARG00000022176	iglon5	1.04752	5.07594	16.7675	4.23e-05	0.000428697
21883	ENSDARG00000018574	sf3b4	0.947095	5.73964	16.7446	4.28e-05	0.000433374
5	ENSDARG00000098311	si:zfos-932h1.3	1.05438	5.03673	16.7398	4.29e-05	0.000434217
21573	ENSDARG00000087229	exoc7	0.846506	7.14597	16.7371	4.29e-05	0.000434577
548	ENSDARG00000002174	itfg2	1.25845	4.02018	16.7313	4.31e-05	0.000435465
8834	ENSDARG00000002790	ap2m1a	0.995168	9.81368	16.7309	4.31e-05	0.000435465
9935	ENSDARG00000019335	hes6	0.876233	6.45109	16.7073	4.36e-05	0.000439504
24364	ENSDARG00000074201	flna	0.96611	5.58117	16.7065	4.36e-05	0.000439504
17801	ENSDARG00000025106	ppp3cb	0.932953	9.13966	16.6887	4.4e-05	0.000442863
7622	ENSDARG00000071011	cdk5r2a	0.954075	9.38334	16.6807	4.42e-05	0.000444469
26045	ENSDARG00000021252	cct6a	0.903957	8.78286	16.6788	4.43e-05	0.000444644
2593	ENSDARG00000018049	sf3b2	0.853321	7.89985	16.6734	4.44e-05	0.000445381
29320	ENSDARG00000044526	camk1ga	1.09011	4.81671	16.6566	4.48e-05	0.000447907
23180	ENSDARG00000033978	nxn	0.950014	5.69007	16.6558	4.48e-05	0.000447907
19409	ENSDARG00000060481	atl1	0.851918	7.89232	16.6306	4.54e-05	0.000453628
25041	ENSDARG00000069904	col24a1	1.86974	1.83305	16.6265	4.55e-05	0.000454069
29989	ENSDARG00000061665	hcn2b	1.06492	4.94835	16.6209	4.56e-05	0.000455157
27269	ENSDARG00000098118	trappc10	0.846523	7.01182	16.6191	4.57e-05	0.000455318
31546	ENSDARG00000104567	kdm5a	0.853805	6.79716	16.6066	4.6e-05	0.000458039
20882	ENSDARG00000056108	ndufa4b	0.858765	8.0959	16.5745	4.68e-05	0.000465318
2	ENSDARG00000102123	phtf2	1.04064	5.07709	16.5668	4.7e-05	0.000466935
10181	ENSDARG00000104071	hikeshi	1.01744	5.21291	16.5603	4.71e-05	0.000468249
25929	ENSDARG00000054191	pgk1	1.02668	10.2067	16.5548	4.73e-05	0.000469068
26203	ENSDARG00000100157	tamm41	1.25639	3.99134	16.541	4.76e-05	0.000472203
6804	ENSDARG00000015610	tubg1	0.872774	6.42624	16.5274	4.8e-05	0.000475044
19522	ENSDARG00000101082	eif3s6ip	0.858234	8.12664	16.5007	4.86e-05	0.000480932
27546	ENSDARG00000063140	exd3	1.35809	3.5338	16.4984	4.87e-05	0.000481223
28071	ENSDARG00000061378	smg8	0.975142	5.47202	16.4865	4.9e-05	0.000483403
4143	ENSDARG00000104696	apooa	1.13422	4.56338	16.4686	4.95e-05	0.000487424
21300	ENSDARG00000089766	nrg3b	0.925393	5.84857	16.4646	4.96e-05	0.000488153
4071	ENSDARG00000075952	mbd2	1.23828	4.06768	16.4606	4.97e-05	0.000488753
21178	ENSDARG00000005246	asb3	1.28936	3.83437	16.4601	4.97e-05	0.000488753
11286	ENSDARG00000017423	patl1	0.838551	7.20337	16.4553	4.98e-05	0.000489709
3970	ENSDARG00000015392	dhx15	0.865746	8.29644	16.45	4.99e-05	0.000490777
631	ENSDARG00000009252	napepld	0.943311	5.69495	16.4395	5.02e-05	0.000492632
12336	ENSDARG00000001788	atp5po	1.00691	10.0342	16.4376	5.03e-05	0.000492848
7313	ENSDARG00000052190	fdx2	0.960105	5.56465	16.4125	5.09e-05	0.000499127
28379	ENSDARG00000101282	zswim6	0.888718	6.18608	16.3857	5.17e-05	0.00050476
30696	ENSDARG00000103643	unc45a	0.929885	5.78888	16.3743	5.2e-05	0.000507514
13357	ENSDARG00000055885	tex10	0.895738	6.10598	16.3682	5.22e-05	0.000508604
15323	ENSDARG00000043559	gle1	0.960361	5.54775	16.3554	5.25e-05	0.000511113
28796	ENSDARG00000019371	flt1	1.35079	3.53792	16.349	5.27e-05	0.000512543
22677	ENSDARG00000024209	wasf2	1.01024	5.20934	16.313	5.37e-05	0.000521759
18712	ENSDARG00000063358	micu1	0.834128	7.24452	16.3024	5.4e-05	0.000524112
4673	ENSDARG00000021948	tncb	1.05089	4.96895	16.3023	5.4e-05	0.000524112
26431	ENSDARG00000058824	mrpl4	0.867682	6.41386	16.296	5.42e-05	0.000525539
9656	ENSDARG00000004173	copa	0.875663	8.54186	16.2619	5.52e-05	0.000533541
2735	ENSDARG00000086214	ntrk3b	0.85891	6.52481	16.2584	5.53e-05	0.000533933
22715	ENSDARG00000099972	nup153	0.849994	6.68169	16.2547	5.54e-05	0.000534651
4013	ENSDARG00000090624	-	0.965316	5.48444	16.2481	5.56e-05	0.000535895
7426	ENSDARG00000036700	si:ch211-114n24.6	0.852811	8.14486	16.2448	5.57e-05	0.000536539
7	ENSDARG00000100143	lrp6	0.870888	6.35414	16.2429	5.57e-05	0.000536756
28009	ENSDARG00000043357	tbl2	1.04699	4.97865	16.2336	5.6e-05	0.000538482
17414	ENSDARG00000053485	aldh6a1	0.832043	7.25202	16.2214	5.64e-05	0.000540707
12069	ENSDARG00000018627	arl5a	1.05549	4.92786	16.217	5.65e-05	0.000541362
13322	ENSDARG00000029019	epb41b	2.06607	1.65799	16.2142	5.66e-05	0.000541855
7097	ENSDARG00000077847	olfm2a	0.848862	8.08599	16.2118	5.66e-05	0.000542221
6073	ENSDARG00000075813	asphd1	1.07634	4.81498	16.1799	5.76e-05	0.000549554
495	ENSDARG00000034823	copg2	0.852803	8.19769	16.16	5.82e-05	0.000554075
20023	ENSDARG00000062506	zc3h18	1.00781	5.19234	16.1481	5.86e-05	0.000556952
25593	ENSDARG00000062003	myo5b	1.16872	4.32907	16.1458	5.86e-05	0.000557304
29300	ENSDARG00000077982	elf3	3.53757	-0.162532	16.1321	5.91e-05	0.000560526
24043	ENSDARG00000090634	smim29	0.839369	6.84778	16.129	5.92e-05	0.000560743
2334	ENSDARG00000032405	ckap4	1.13654	4.49963	16.1277	5.92e-05	0.000560743
10190	ENSDARG00000088581	f10	0.973221	5.40102	16.105	5.99e-05	0.000566544
11857	ENSDARG00000070029	ehhadh	1.43384	3.11343	16.0717	6.1e-05	0.00057597
16429	ENSDARG00000039225	vps13a	0.841886	6.74204	16.0683	6.11e-05	0.000576338
11832	ENSDARG00000070043	dars1	0.83181	7.01749	16.0638	6.12e-05	0.000577068
22088	ENSDARG00000101891	arid1ab	0.831635	7.02398	16.0608	6.13e-05	0.000577656
680	ENSDARG00000016526	gata3	0.846563	6.64732	16.0585	6.14e-05	0.000578042
31886	ENSDARG00000104316	-	0.929667	5.71884	16.051	6.17e-05	0.000579681
12414	ENSDARG00000061517	lrp1bb	0.952357	5.53424	16.0487	6.17e-05	0.000580061
7527	ENSDARG00000005359	sucla2	0.871721	8.57063	16.0472	6.18e-05	0.000580194
16360	ENSDARG00000009557	wrap73	1.50879	2.79664	16.0341	6.22e-05	0.000583654
30556	ENSDARG00000071076	ldhbb	0.837138	6.83638	16.0338	6.22e-05	0.000583654
14131	ENSDARG00000034146	ccnk	1.17249	4.30331	16.0257	6.25e-05	0.000585587
18907	ENSDARG00000026225	nsd2	1.38691	3.30651	16.0243	6.25e-05	0.00058561
8557	ENSDARG00000100119	caskb	0.833297	7.80573	16.0196	6.27e-05	0.000586732
15551	ENSDARG00000043467	ndufb11	0.848375	6.59387	16.0099	6.3e-05	0.000589421
20637	ENSDARG00000103369	taldo1	0.826554	7.24369	15.9978	6.34e-05	0.000592544
2837	ENSDARG00000022020	focad	1.45488	3.01197	15.9938	6.35e-05	0.000593462
21642	ENSDARG00000076623	col14a1b	0.89375	6.01101	15.9588	6.47e-05	0.000603193
26172	ENSDARG00000024295	slc11a2	0.970618	5.39497	15.9539	6.49e-05	0.000604275
24158	ENSDARG00000075821	plxnb1a	0.882522	6.11872	15.9529	6.49e-05	0.000604275
31773	ENSDARG00000102376	cacng2b	0.834032	6.85827	15.949	6.51e-05	0.00060499
24162	ENSDARG00000018404	krt18a.1	0.869954	6.26268	15.9406	6.54e-05	0.000606412
5732	ENSDARG00000098934	rrp7a	0.91532	5.81345	15.9403	6.54e-05	0.000606412
12507	ENSDARG00000054583	mfsd6b	1.12733	4.50129	15.9214	6.6e-05	0.000612168
21640	ENSDARG00000076780	acadsb	0.863032	6.34424	15.9166	6.62e-05	0.000613056
2964	ENSDARG00000008188	sf1	0.824954	7.54929	15.9094	6.64e-05	0.000614705
18433	ENSDARG00000074535	si:ch211-170a17.1	0.902553	5.90834	15.9043	6.66e-05	0.000616032
18963	ENSDARG00000018492	znf503	0.891891	6.01131	15.8905	6.71e-05	0.000619535
30788	ENSDARG00000090063	fa2h	0.93973	5.60062	15.8894	6.72e-05	0.000619535
8316	ENSDARG00000040156	grm4	0.908187	5.84868	15.8699	6.79e-05	0.000625613
11186	ENSDARG00000096003	atp5md	0.847932	8.2535	15.8675	6.79e-05	0.000625699
21630	ENSDARG00000099406	lrit1b	1.45451	2.99335	15.8414	6.89e-05	0.000633344
11573	ENSDARG00000069046	wu:fk65c09	1.76218	2.11539	15.8382	6.9e-05	0.000633881
29489	ENSDARG00000099675	kdm4b	0.824568	7.64247	15.8374	6.9e-05	0.000633881
16533	ENSDARG00000113183	-	1.17453	4.25382	15.8315	6.92e-05	0.000635269
11619	ENSDARG00000098235	actr5	1.09536	4.64577	15.814	6.99e-05	0.000640118
14834	ENSDARG00000023448	galnt14	0.901301	5.89775	15.8098	7e-05	0.000641195
9002	ENSDARG00000005754	ptprfb	0.82934	7.86985	15.7964	7.05e-05	0.000644987
17005	ENSDARG00000074590	wdpcp	1.36769	3.35834	15.7956	7.06e-05	0.000644987
10144	ENSDARG00000019917	epb41l3b	0.833116	6.78005	15.7928	7.07e-05	0.00064549
9807	ENSDARG00000031783	adcy8	0.997303	5.18676	15.7823	7.11e-05	0.000648132
7284	ENSDARG00000067593	sco1	1.09136	4.65957	15.7708	7.15e-05	0.000651729
19667	ENSDARG00000067520	zgc:158482	1.16869	4.27802	15.7652	7.17e-05	0.000652941
7225	ENSDARG00000077732	alyref	0.861487	8.53601	15.7538	7.21e-05	0.000655801
15548	ENSDARG00000062487	si:dkey-6n6.1	1.56717	2.52545	15.748	7.24e-05	0.000657462
28997	ENSDARG00000101733	fam168b	0.840856	6.59568	15.7308	7.3e-05	0.00066311
31336	ENSDARG00000061131	kif21a	0.819118	7.46313	15.7263	7.32e-05	0.000663972
29924	ENSDARG00000057159	ankrd29	0.88365	6.03824	15.7049	7.4e-05	0.000670545
21041	ENSDARG00000100623	trrap	0.952155	5.46363	15.7046	7.4e-05	0.000670545
25635	ENSDARG00000056181	ncam1a	0.82324	7.76465	15.6843	7.48e-05	0.000677435
23175	ENSDARG00000057661	aldoca	0.828091	7.92318	15.6828	7.49e-05	0.0006776
16577	ENSDARG00000101660	sntg2	0.98416	5.24274	15.6587	7.59e-05	0.000685559
19580	ENSDARG00000075687	anapc1	0.95413	5.44586	15.655	7.6e-05	0.00068598
23376	ENSDARG00000024966	mark4b	0.824081	6.9182	15.6544	7.6e-05	0.00068598
28420	ENSDARG00000088466	tmx3b	1.04836	4.86122	15.6398	7.66e-05	0.000690932
20746	ENSDARG00000076439	ppp4cb	0.816685	7.28627	15.6371	7.67e-05	0.000691202
8245	ENSDARG00000011163	sema3fa	0.92742	5.62914	15.6276	7.71e-05	0.000693931
10115	ENSDARG00000100371	eef2b	1.13084	11.6606	15.6257	7.72e-05	0.000694239
7365	ENSDARG00000103479	ptprfa	0.816835	7.21493	15.6224	7.73e-05	0.000694701
13231	ENSDARG00000030602	rps19	0.935066	9.51934	15.621	7.74e-05	0.000694855
12748	ENSDARG00000101602	preb	0.933927	5.58164	15.6186	7.75e-05	0.000695376
26287	ENSDARG00000060725	dnajc16l	0.828505	6.77213	15.6134	7.77e-05	0.000696895
26166	ENSDARG00000075748	nckap1l	1.04025	4.90081	15.6023	7.82e-05	0.000700262
13770	ENSDARG00000011333	arhgap33	0.921517	5.67142	15.5985	7.83e-05	0.000701281
30575	ENSDARG00000069673	chid1	0.970929	5.31117	15.5878	7.88e-05	0.000704518
24136	ENSDARG00000058598	sox18	1.27682	3.73544	15.5834	7.89e-05	0.000705789
31733	ENSDARG00000099541	depdc1b	2.40398	0.824182	15.5718	7.94e-05	0.000709364
16954	ENSDARG00000007918	ttc27	0.970522	5.31554	15.5705	7.95e-05	0.00070948
24998	ENSDARG00000076317	plod3	1.14607	4.34	15.5365	8.09e-05	0.000720814
8813	ENSDARG00000077581	zzz3	0.855139	6.29883	15.5185	8.17e-05	0.000726571
5725	ENSDARG00000006385	triobpb	0.92885	5.5979	15.5136	8.19e-05	0.000727381
28476	ENSDARG00000045447	slc35g2b	0.849464	8.44986	15.5125	8.2e-05	0.000727381
20150	ENSDARG00000041062	calb2a	0.828598	6.71599	15.5091	8.21e-05	0.000727907
28740	ENSDARG00000002396	cry-dash	0.991439	5.16908	15.509	8.21e-05	0.000727907
13656	ENSDARG00000053652	ndufaf6	1.0605	4.77076	15.4832	8.32e-05	0.000737511
25039	ENSDARG00000103134	zgc:65873	0.813273	7.52458	15.4779	8.35e-05	0.000739218
11612	ENSDARG00000102274	aaas	0.968313	5.30841	15.4744	8.36e-05	0.000740197
27961	ENSDARG00000068992	hspa8	1.01766	10.4875	15.4649	8.41e-05	0.000743348
18600	ENSDARG00000020493	lgi1a	0.824447	7.99164	15.4403	8.52e-05	0.000750294
22669	ENSDARG00000101785	LOC100151049	1.10179	4.54172	15.4398	8.52e-05	0.000750294
13309	ENSDARG00000079274	prss59.1	2.46423	0.761938	15.424	8.59e-05	0.000755311
23018	ENSDARG00000028118	dscamb	0.826531	6.70116	15.417	8.62e-05	0.000757426
13076	ENSDARG00000076950	kel	2.5853	0.799249	15.4093	8.66e-05	0.000759702
29518	ENSDARG00000101362	mibp	1.22843	4.05239	15.3996	8.7e-05	0.000762833
26161	ENSDARG00000011407	col2a1b	0.886922	5.91971	15.3944	8.72e-05	0.000764527
17249	ENSDARG00000089076	gphna	0.855698	6.24774	15.3925	8.73e-05	0.000764529
8799	ENSDARG00000031548	ephb3a	0.825644	8.05373	15.3924	8.73e-05	0.000764529
12946	ENSDARG00000014517	usp5	0.810469	7.24223	15.3914	8.74e-05	0.000764552
30480	ENSDARG00000031774	pus7	0.903644	5.76909	15.3873	8.76e-05	0.000765799
19665	ENSDARG00000087941	pde8a	0.829435	6.63523	15.3821	8.78e-05	0.000767504
4475	ENSDARG00000020482	nono	0.823751	6.73835	15.3709	8.83e-05	0.000770455
26707	ENSDARG00000037593	prickle2b	0.812525	7.66659	15.3648	8.86e-05	0.000771748
419	ENSDARG00000045677	opn1sw1	2.94163	0.595807	15.357	8.9e-05	0.000774564
20649	ENSDARG00000115501	shisa6	1.01664	4.98886	15.3518	8.92e-05	0.00077628
17621	ENSDARG00000104789	dele1	0.900491	5.78835	15.3431	8.96e-05	0.000778644
27184	ENSDARG00000021838	rps23	0.959517	9.8914	15.3337	9.01e-05	0.000782125
12749	ENSDARG00000088764	LOC797125; lyplal1	1.70775	2.04012	15.3222	9.06e-05	0.000786498
28783	ENSDARG00000062948	wasf3b	1.00313	5.06055	15.3206	9.07e-05	0.000786749
23698	ENSDARG00000094277	mrpl44	0.841576	6.40885	15.3118	9.11e-05	0.000790024
12921	ENSDARG00000087074	znf574	1.09022	4.57482	15.3036	9.15e-05	0.000791715
18575	ENSDARG00000103415	ppp4r3b	0.86604	6.10295	15.3029	9.16e-05	0.000791715
11598	ENSDARG00000098670	map4k4	0.827318	8.14764	15.3013	9.17e-05	0.000791954
28966	ENSDARG00000014973	ntng1a	1.04394	4.82339	15.2865	9.24e-05	0.000797364
13310	ENSDARG00000073742	prss59.2	2.88614	0.294894	15.2816	9.26e-05	0.000799033
10152	ENSDARG00000042056	mau2	0.813997	6.92639	15.2779	9.28e-05	0.000800203
13992	ENSDARG00000043963	si:ch211-241j12.3	1.15407	4.25161	15.2558	9.39e-05	0.000808777
26322	ENSDARG00000070849	rps15	0.863815	8.7748	15.2528	9.4e-05	0.000809231
8665	ENSDARG00000075339	ipp	1.12987	4.37103	15.2528	9.4e-05	0.000809231
4049	ENSDARG00000029204	tyrp1a	1.06393	4.70314	15.2373	9.48e-05	0.000815074
6098	ENSDARG00000070866	tmem11	0.876507	5.97505	15.2281	9.53e-05	0.000818614
28417	ENSDARG00000109770	-	0.936812	5.47107	15.2235	9.55e-05	0.000820186
13969	ENSDARG00000017219	pabpc1a	1.06204	11.0703	15.213	9.6e-05	0.000823943
31768	ENSDARG00000102733	-	1.46006	2.83739	15.1995	9.67e-05	0.000828989
4074	ENSDARG00000098889	LOC110439798	1.06815	4.6731	15.1966	9.69e-05	0.000829839
4905	ENSDARG00000035325	srsf7a	0.850152	6.25282	15.1923	9.71e-05	0.000831303
29197	ENSDARG00000045228	stub1	0.806641	7.10877	15.1778	9.78e-05	0.000836264
20690	ENSDARG00000112861	-	3.601	-0.388253	15.1771	9.79e-05	0.000836264
3269	ENSDARG00000089236	mettl15	1.36578	3.24446	15.1763	9.79e-05	0.000836264
12683	ENSDARG00000045958	egfl6	1.3746	3.21795	15.1716	9.82e-05	0.000837482
31265	ENSDARG00000061348	adat1	1.35528	3.29155	15.1532	9.91e-05	0.000844512
19775	ENSDARG00000061763	spata5l1	1.2185	3.91615	15.1293	0.000100392	0.000853405
25767	ENSDARG00000095273	cox8a	0.877081	9.00658	15.1105	0.000101398	0.000861086
22346	ENSDARG00000016811	ints3	0.899943	5.72916	15.1043	0.000101729	0.000863023
19703	ENSDARG00000102249	pepd	0.949875	5.35301	15.0969	0.00010213	0.000865546
27272	ENSDARG00000103831	ankrd13c	0.814048	7.96702	15.092	0.000102396	0.000867367
19647	ENSDARG00000104735	nkx6.2	0.893633	5.78078	15.0785	0.000103133	0.000872729
31451	ENSDARG00000063912	COX3	1.30985	13.849	15.0758	0.000103279	0.00087352
5542	ENSDARG00000035120	gldc	0.904221	5.68244	15.0699	0.000103604	0.00087583
10150	ENSDARG00000067966	fem1a	0.866911	6.0316	15.0642	0.000103915	0.000877918
11162	ENSDARG00000036687	bcl9	0.818075	6.67625	15.0563	0.00010435	0.000880801
15811	ENSDARG00000026350	wasb	1.05397	4.72043	15.0516	0.000104612	0.000882575
11615	ENSDARG00000098936	kif5aa	0.922824	9.58043	15.0434	0.000105066	0.000884622
29470	ENSDARG00000100588	rpl36	0.902729	9.34927	15.0364	0.000105457	0.000887467
29247	ENSDARG00000101627	ssr1	0.806524	6.95174	15.0297	0.000105832	0.000890177
19406	ENSDARG00000012072	dmac2l	0.886022	5.82225	15.0034	0.000107319	0.000901783
5543	ENSDARG00000059510	coq2	1.21891	3.88011	14.9742	0.000108989	0.00091444
428	ENSDARG00000045685	cntn1b	0.803757	7.75027	14.9643	0.000109567	0.000918829
528	ENSDARG00000019644	ldhba	1.09554	11.5464	14.9472	0.000110563	0.000925794
15121	ENSDARG00000087456	-	0.814946	6.68064	14.9436	0.000110771	0.000927072
23648	ENSDARG00000098897	pds5b	0.803191	7.76381	14.9301	0.000111567	0.000932803
6884	ENSDARG00000087893	rnf216	0.98069	5.11823	14.9208	0.000112118	0.000936012
29289	ENSDARG00000000853	dstyk	0.809578	7.97271	14.9154	0.00011244	0.000937765
6577	ENSDARG00000054320	ap2a1	0.902325	9.39092	14.9075	0.000112912	0.000940861
3160	ENSDARG00000003872	ccdc102a	0.803365	6.93668	14.9073	0.000112923	0.000940861
13596	ENSDARG00000075133	adgrb1a	0.797456	7.51706	14.8856	0.000114232	0.000949875
7842	ENSDARG00000099515	ephx4	0.949153	5.31082	14.8806	0.000114532	0.000951899
10661	ENSDARG00000061121	adgrl3.1	0.79809	7.58481	14.8797	0.000114589	0.000951899
18603	ENSDARG00000059116	heatr5b	0.800487	7.01123	14.8719	0.000115062	0.000955355
16718	ENSDARG00000002670	atg14	0.842891	6.22599	14.8597	0.000115812	0.000960635
14289	ENSDARG00000057583	prrc2c	0.837375	6.28256	14.8391	0.00011708	0.00096914
10094	ENSDARG00000016302	upf1	0.796138	7.51268	14.8384	0.000117127	0.00096914
21689	ENSDARG00000102325	ehmt2	0.95535	5.26251	14.8355	0.000117305	0.000969968
26328	ENSDARG00000077526	babam1	0.979401	5.10775	14.8349	0.000117342	0.000969968
14646	ENSDARG00000042627	nhsl1b	1.09565	4.46011	14.8302	0.000117638	0.000971936
21628	ENSDARG00000107527	slc18a3b	1.3606	3.20752	14.8292	0.000117701	0.000971977
5044	ENSDARG00000035256	eef2l2	0.911631	9.5313	14.8187	0.000118355	0.000976891
5843	ENSDARG00000001014	myh9b	0.795347	7.16262	14.7954	0.00011983	0.000986642
25812	ENSDARG00000056005	dnajc18	0.803179	7.90483	14.7772	0.000120987	0.000995188
31772	ENSDARG00000079363	lrig3	1.40711	2.9767	14.7753	0.000121108	0.000995701
27259	ENSDARG00000099600	si:dkey-93h22.7	1.9023	1.78385	14.7688	0.00012153	0.000998191
18632	ENSDARG00000009640	psmb1	0.812052	8.13666	14.761	0.000122032	0.00100182
30810	ENSDARG00000023583	coq9	0.841266	6.20049	14.7384	0.000123503	0.00101243
642	ENSDARG00000045487	rps16	0.912304	9.57151	14.7272	0.000124239	0.00101745
12320	ENSDARG00000020618	gatd3	0.852902	6.06107	14.7125	0.00012521	0.00102391
14022	ENSDARG00000006332	snx14	0.798866	6.91175	14.7059	0.000125654	0.00102603
14127	ENSDARG00000092503	arid1b	0.818574	6.4948	14.702	0.000125913	0.00102765
16623	ENSDARG00000044073	fuca2	1.07776	4.53029	14.6987	0.000126136	0.00102897
28412	ENSDARG00000103428	ogdhb	0.972222	5.12098	14.6833	0.000127168	0.00103638
29955	ENSDARG00000061735	hnrnpm	0.819623	8.33428	14.678	0.000127527	0.00103809
8531	ENSDARG00000088899	ralgapb	0.870718	5.86931	14.6747	0.00012775	0.0010391
23787	ENSDARG00000014891	robo2	0.804292	6.73697	14.6617	0.000128631	0.00104525
4731	ENSDARG00000029406	h2ax	0.807128	6.68262	14.6603	0.000128728	0.00104553
4502	ENSDARG00000011929	plp1b	1.07052	11.3861	14.6577	0.000128906	0.00104647
17597	ENSDARG00000102111	zbtb49	1.12182	4.29382	14.6551	0.000129084	0.00104725
6077	ENSDARG00000011597	atxn2l	0.980742	5.0609	14.6421	0.00012998	0.00105316
8964	ENSDARG00000010956	sh3glb1b	0.865189	5.9168	14.6409	0.000130058	0.00105328
5051	ENSDARG00000052897	atxn2	0.993546	4.97917	14.6286	0.00013091	0.00105916
16415	ENSDARG00000029556	kansl3	0.791496	7.12403	14.6274	0.000130993	0.00105931
12907	ENSDARG00000044575	vars1	0.837384	6.20729	14.6242	0.000131221	0.00105963
18447	ENSDARG00000007025	ttc9c	1.6883	1.98511	14.6219	0.000131378	0.00106038
16524	ENSDARG00000102257	soul3	0.925976	5.4183	14.6172	0.000131707	0.00106253
16188	ENSDARG00000038300	rnf34a	1.08572	4.46933	14.6145	0.000131897	0.00106355
31114	ENSDARG00000076508	grm8b	0.866115	5.89583	14.6003	0.00013289	0.00106898
25813	ENSDARG00000045127	fam53c	0.842121	6.14332	14.5989	0.000132993	0.0010693
29513	ENSDARG00000021812	cherp	0.819699	6.43466	14.5968	0.000133142	0.00106998
31242	ENSDARG00000040803	lactb	1.18057	3.98984	14.5852	0.000133963	0.00107453
6751	ENSDARG00000076401	cacng3b	0.855061	5.99909	14.5813	0.000134242	0.00107625
6112	ENSDARG00000013307	rpl19	0.972975	10.3188	14.5769	0.000134555	0.00107824
21638	ENSDARG00000075883	bub3	0.893127	5.65509	14.5734	0.000134805	0.00107973
19712	ENSDARG00000115717	pigbos1	1.00822	4.88103	14.5637	0.000135503	0.00108428
30545	ENSDARG00000071062	hps5	1.33978	3.22905	14.5625	0.000135588	0.00108445
29549	ENSDARG00000002365	cers5	0.970408	5.10695	14.5529	0.000136282	0.00108947
13502	ENSDARG00000003576	klhl32	0.859838	5.94273	14.5495	0.000136526	0.0010909
16494	ENSDARG00000006990	creld1	0.933562	5.33817	14.5225	0.000138498	0.00110561
21168	ENSDARG00000055381	bambia	1.21395	3.81462	14.5096	0.000139446	0.00111265
12746	ENSDARG00000062310	wdr26a	0.861781	5.91066	14.508	0.000139568	0.00111309
2846	ENSDARG00000007526	ndufs2	0.827964	8.56535	14.4941	0.000140603	0.00112028
26077	ENSDARG00000044327	tmem185	0.840216	6.1243	14.4809	0.000141587	0.00112705
17348	ENSDARG00000053301	insm1b	0.876654	5.76769	14.4721	0.00014225	0.0011312
30469	ENSDARG00000015502	adam10b	0.808834	6.5502	14.4664	0.000142682	0.00113308
26481	ENSDARG00000077018	socs7	1.00391	4.8851	14.4427	0.000144486	0.00114524
21582	ENSDARG00000060257	zranb1a	0.804529	8.17052	14.4337	0.000145177	0.00114908
30464	ENSDARG00000002002	lmcd1	1.08233	4.45112	14.432	0.00014531	0.00114959
8622	ENSDARG00000076509	polr2d	0.794497	6.82178	14.425	0.00014585	0.00115332
28423	ENSDARG00000045465	lancl2	0.784287	7.46607	14.4161	0.000146541	0.0011577
23968	ENSDARG00000043899	psma6l	1.36493	3.06785	14.3756	0.000149732	0.00117902
26147	ENSDARG00000099458	ddx46	0.79029	7.84426	14.3706	0.000150125	0.00118045
23994	ENSDARG00000027658	irf10	1.87596	1.54401	14.3667	0.000150437	0.00118235
9294	ENSDARG00000061371	cdh18a	0.847794	6.00835	14.3649	0.000150583	0.00118239
12969	ENSDARG00000074829	rasip1	1.38916	2.95265	14.3368	0.000152846	0.00119888
25050	ENSDARG00000105123	zer1	0.812985	6.42684	14.3362	0.000152898	0.00119888
11202	ENSDARG00000031894	lef1	0.808706	6.49024	14.3334	0.000153121	0.0012
22746	ENSDARG00000008861	tfap2e	1.03956	4.66268	14.3327	0.000153184	0.0012
16384	ENSDARG00000018914	hnrnpk	0.781758	7.26175	14.3254	0.000153776	0.00120279
4505	ENSDARG00000032737	gria3a	0.799325	6.64916	14.3248	0.000153826	0.00120279
25315	ENSDARG00000034048	zgc:92275	0.925275	5.35298	14.3237	0.000153915	0.00120291
15118	ENSDARG00000067913	ints9	1.07359	4.47806	14.3219	0.000154059	0.0012031
28410	ENSDARG00000098361	nudcd3	0.781516	7.42334	14.3208	0.000154153	0.0012031
10180	ENSDARG00000099640	eed	0.869082	5.79619	14.3159	0.000154552	0.00120453
28409	ENSDARG00000100116	mrps24	0.907243	5.48182	14.3093	0.000155094	0.00120763
18615	ENSDARG00000070231	polh	0.927448	5.33497	14.3084	0.000155171	0.00120767
27611	ENSDARG00000002271	zfand5b	0.804551	6.54151	14.2991	0.000155943	0.00121222
24116	ENSDARG00000091367	prpf6	0.78122	7.48166	14.2988	0.000155961	0.00121222
28488	ENSDARG00000045444	fzd8a	0.958562	5.12475	14.2978	0.000156045	0.00121222
6605	ENSDARG00000037968	fus	0.785638	6.96637	14.2804	0.000157493	0.00122233
9393	ENSDARG00000007241	mycb	0.952694	5.15727	14.2796	0.000157565	0.00122233
20095	ENSDARG00000041182	rpl4	0.994908	10.6908	14.2635	0.000158919	0.00123056
22485	ENSDARG00000035871	rpl30	0.859674	9.1095	14.256	0.000159552	0.0012348
14863	ENSDARG00000002877	reps1	0.876891	5.70256	14.2517	0.000159913	0.00123609
10183	ENSDARG00000103929	ildr1a	1.86646	1.52281	14.2461	0.00016039	0.00123852
27623	ENSDARG00000018426	aldh7a1	0.791395	6.76313	14.2387	0.000161022	0.00124116
12816	ENSDARG00000014571	ctnnb1	0.953138	10.2225	14.2374	0.000161133	0.00124139
18122	ENSDARG00000017842	syvn1	0.811626	6.39514	14.2262	0.000162096	0.0012471
30460	ENSDARG00000089893	tasora	0.848956	5.95158	14.224	0.000162289	0.00124801
24311	ENSDARG00000017781	hsd17b10	0.798715	6.60139	14.2146	0.000163101	0.00125368
27683	ENSDARG00000032083	dpysl2b	0.817786	6.30496	14.2085	0.000163633	0.00125662
14326	ENSDARG00000043436	si:dkey-5n18.1	1.68571	1.93337	14.2071	0.000163754	0.00125679
24569	ENSDARG00000037071	rps26	0.80045	8.21861	14.2065	0.000163806	0.00125679
31549	ENSDARG00000099775	-	1.20728	3.76577	14.1903	0.00016522	0.00126591
19390	ENSDARG00000007219	actn1	0.81146	6.37808	14.1773	0.000166369	0.00127355
16277	ENSDARG00000073773	tti2	1.23051	3.6639	14.168	0.000167187	0.00127922
27879	ENSDARG00000025011	synj1	0.877539	5.67131	14.1663	0.000167337	0.00127979
8642	ENSDARG00000039522	tubb2	0.811941	8.45812	14.1623	0.000167693	0.00128193
17731	ENSDARG00000040465	irf2	1.33321	3.18457	14.1346	0.000170181	0.0012974
3429	ENSDARG00000029242	fbxo3	0.815001	6.30954	14.133	0.000170327	0.00129792
11723	ENSDARG00000042508	ubr3	0.797439	6.58055	14.1293	0.000170661	0.00129988
15138	ENSDARG00000029150	hsp90ab1	1.12874	12.2772	14.119	0.000171602	0.00130596
8356	ENSDARG00000101406	rplp2	0.870832	9.30214	14.1188	0.000171616	0.00130596
23848	ENSDARG00000016864	farsb	0.776371	7.2029	14.1094	0.000172482	0.00131077
15197	ENSDARG00000060349	wasf1	0.824943	6.1757	14.1067	0.000172727	0.00131144
28421	ENSDARG00000090039	reck	0.984421	4.91339	14.0631	0.000176775	0.00133975
27893	ENSDARG00000069109	znrd2	1.14848	4.04748	14.061	0.000176975	0.00134066
11606	ENSDARG00000103337	rrp1	0.871069	5.70526	14.0591	0.000177153	0.00134141
10096	ENSDARG00000041435	uba52	0.951397	10.2738	14.0539	0.000177648	0.00134405
579	ENSDARG00000095705	cdpf1	0.793107	6.62344	14.0537	0.000177662	0.00134405
10271	ENSDARG00000078308	spry2	0.785292	6.78461	14.0467	0.000178331	0.00134736
30583	ENSDARG00000078785	tmem258	0.818212	6.23498	14.028	0.000180107	0.00135855
25424	ENSDARG00000005122	atp2a2b	0.775702	7.64691	14.0224	0.000180647	0.00136172
2889	ENSDARG00000091234	si:ch73-335l21.4	1.56585	2.22738	14.0132	0.00018153	0.00136776
8070	ENSDARG00000055912	nipa2	0.881334	5.60555	14.0103	0.000181814	0.00136805
16507	ENSDARG00000104448	lrr1	1.13637	4.09708	14.007	0.000182128	0.00136979
8874	ENSDARG00000062916	mrpl37	0.793046	6.59617	14.0012	0.000182692	0.00137184
52	ENSDARG00000099313	naga	1.03367	4.62268	13.9965	0.000183154	0.0013732
31235	ENSDARG00000101631	etfa	0.778206	7.79896	13.9883	0.000183954	0.00137797
30225	ENSDARG00000104609	crebbpa	0.830569	6.06155	13.9553	0.000187205	0.00139795
11551	ENSDARG00000099619	-	1.09014	4.31585	13.9499	0.000187748	0.00140112
20553	ENSDARG00000018904	cstf3	0.821247	6.16245	13.9464	0.000188093	0.00140271
4139	ENSDARG00000017762	srrt	0.90726	5.39405	13.9447	0.000188272	0.00140342
29282	ENSDARG00000078657	fndc10	0.779745	6.85462	13.9334	0.000189403	0.00141123
4046	ENSDARG00000098378	-	0.853703	5.82283	13.9242	0.00019033	0.00141687
29473	ENSDARG00000059015	lim2.2	1.11395	4.19726	13.9163	0.00019113	0.00142149
7104	ENSDARG00000016889	eif3g	0.800037	8.37179	13.9156	0.000191205	0.00142149
7113	ENSDARG00000036541	rhbdf1a	0.898425	5.45007	13.9081	0.000191969	0.00142591
15319	ENSDARG00000058451	rpl6	0.954714	10.3817	13.8792	0.000194942	0.00144352
7620	ENSDARG00000038283	wnt6a	1.42053	2.7365	13.8749	0.000195388	0.00144618
10148	ENSDARG00000110940	ptprsb	0.781136	6.76047	13.8668	0.00019623	0.0014505
16904	ENSDARG00000043334	ccdc6a	0.890888	5.48979	13.8371	0.000199359	0.00147168
13263	ENSDARG00000042993	prss1	1.19162	3.79266	13.8306	0.000200053	0.00147615
13300	ENSDARG00000092112	tomm40	0.772356	6.97162	13.8117	0.000202072	0.00149039
27239	ENSDARG00000103566	tomm20b	0.771082	7.70685	13.8086	0.000202412	0.00149225
24007	ENSDARG00000100222	utrn	0.809386	6.25683	13.8005	0.000203281	0.00149733
6878	ENSDARG00000037867	atp5mf	0.851058	9.17827	13.7997	0.00020337	0.00149733
23977	ENSDARG00000013726	ap4b1	0.962389	4.99455	13.7848	0.000204988	0.00150726
23941	ENSDARG00000103069	-	1.01833	4.6626	13.7832	0.000205159	0.00150786
15745	ENSDARG00000056765	ela2l	2.9766	0.0800181	13.7708	0.000206522	0.00151522
31341	ENSDARG00000045553	hsd17b2	2.66355	0.368437	13.7669	0.000206953	0.00151771
18377	ENSDARG00000036161	hnrnpa0l	0.821672	6.10247	13.7629	0.000207396	0.00151963
5859	ENSDARG00000017720	si:ch211-106h11.1	1.3635	2.94266	13.7529	0.000208504	0.00152575
21809	ENSDARG00000025012	tpi1a	0.776534	6.79436	13.752	0.000208601	0.0015258
23076	ENSDARG00000105088	tenm4	0.827314	6.0227	13.7387	0.000210083	0.00153463
27863	ENSDARG00000043848	sod1	0.777662	8.00222	13.7313	0.000210906	0.00153895
24395	ENSDARG00000037559	uba1	0.869754	9.4387	13.7309	0.00021095	0.00153895
16468	ENSDARG00000100136	dcp1a	0.807254	6.25802	13.7227	0.000211874	0.00154323
20546	ENSDARG00000054978	kifc3	0.765416	7.52794	13.716	0.000212641	0.00154792
15943	ENSDARG00000056090	capza1b	0.773998	6.83038	13.7103	0.000213281	0.00155191
25689	ENSDARG00000091669	bicdl2l	1.28704	3.27967	13.6995	0.000214516	0.00156022
5424	ENSDARG00000052247	alkbh4	1.11431	4.14058	13.6894	0.000215673	0.00156728
3778	ENSDARG00000076729	myo9aa	0.892945	5.43095	13.6852	0.000216151	0.00157007
31393	ENSDARG00000090108	dbndd1	0.926587	5.19135	13.6803	0.000216715	0.0015728
28340	ENSDARG00000028559	march5l	0.795335	6.39026	13.6338	0.000222156	0.00160881
24029	ENSDARG00000071272	ncoa6	0.799222	6.32321	13.6208	0.000223693	0.00161854
28341	ENSDARG00000011611	actr1b	0.803788	8.5894	13.6121	0.000224736	0.00162539
7488	ENSDARG00000059902	vps16	0.819267	6.07046	13.6077	0.000225265	0.00162851
11695	ENSDARG00000016611	scrn3	0.830288	5.95279	13.5987	0.000226339	0.00163486
26957	ENSDARG00000086881	ier2b	1.04321	4.49438	13.5918	0.000227176	0.00164021
29266	ENSDARG00000009477	prkar2ab	1.01446	4.65346	13.5897	0.000227435	0.00164086
279	ENSDARG00000025859	lmf2b	1.08673	4.25441	13.5864	0.000227825	0.00164277
22341	ENSDARG00000055206	dtnbp1b	0.854081	5.72048	13.5807	0.000228526	0.00164641
4061	ENSDARG00000028663	tek	0.967943	4.91978	13.576	0.000229102	0.00164914
6066	ENSDARG00000041217	xpo6	0.879168	5.50882	13.5573	0.000231395	0.0016623
26123	ENSDARG00000060282	rnf121	0.826706	5.97631	13.556	0.000231547	0.00166246
17299	ENSDARG00000007198	mta1	0.835651	5.88577	13.553	0.000231922	0.00166361
25258	ENSDARG00000024831	crhbp	0.775931	8.08979	13.5525	0.000231978	0.00166361
17324	ENSDARG00000060494	eprs1	0.775636	8.08194	13.5523	0.000232005	0.00166361
30638	ENSDARG00000007755	wdr61	0.972129	4.88073	13.5471	0.000232653	0.00166472
15223	ENSDARG00000100209	prpf39	0.778935	8.16463	13.5413	0.000233365	0.00166908
15738	ENSDARG00000023309	spryd4	1.09397	4.21902	13.5393	0.000233617	0.00167017
26860	ENSDARG00000033609	map1lc3a	0.821069	6.03077	13.5372	0.00023388	0.00167134
24244	ENSDARG00000012513	sdcbp2	0.774037	6.70353	13.5267	0.000235198	0.00167903
8285	ENSDARG00000017354	epha2a	1.37983	2.81434	13.5262	0.000235257	0.00167903
13202	ENSDARG00000103199	si:dkey-247k7.2	2.28109	0.940523	13.511	0.000237165	0.00168921
30501	ENSDARG00000045968	spg11	0.777321	6.62927	13.506	0.000237805	0.00169218
31224	ENSDARG00000079374	tjp1b	0.769316	7.95315	13.5011	0.000238418	0.0016951
4687	ENSDARG00000027750	dpp7	0.935658	5.09554	13.4969	0.000238963	0.00169826
26138	ENSDARG00000102171	fnip1	0.760918	7.05835	13.4792	0.000241228	0.00171218
23910	ENSDARG00000020891	parl	1.14371	3.94035	13.4701	0.000242389	0.00171897
13953	ENSDARG00000042010	pklr	1.68411	1.82867	13.4629	0.000243331	0.00172491
4654	ENSDARG00000079497	tcima	1.34001	2.99054	13.4578	0.000243996	0.00172885
20898	ENSDARG00000071691	uqcrc2b	0.813045	8.80356	13.4562	0.000244196	0.00172885
31555	ENSDARG00000099322	slc37a3	0.800048	6.2477	13.4503	0.000244962	0.00173208
11295	ENSDARG00000023151	ucp1	0.75992	7.65807	13.445	0.000245657	0.00173533
31894	ENSDARG00000098490	-	1.88082	1.42592	13.4437	0.000245835	0.00173533
17767	ENSDARG00000002538	smu1a	0.808289	6.13181	13.4194	0.000249037	0.00175424
3251	ENSDARG00000077506	tjp1a	0.758078	7.60494	13.4178	0.000249254	0.00175503
6101	ENSDARG00000034427	jpt2	0.819825	5.99273	13.3837	0.000253826	0.00178273
17552	ENSDARG00000016117	exd2	0.872172	5.51621	13.3753	0.000254958	0.00178994
8945	ENSDARG00000028131	hccsa.1	1.0684	4.31284	13.3635	0.00025657	0.00179899
7300	ENSDARG00000112811	LOC110439853	0.786781	6.39435	13.3621	0.00025676	0.00179957
15766	ENSDARG00000068966	tnfrsf14	1.88446	1.7132	13.3515	0.000258209	0.00180822
26703	ENSDARG00000003169	magi1b	0.787922	8.45405	13.3467	0.000258872	0.00181135
7549	ENSDARG00000029415	mtx2	0.755038	7.52912	13.3432	0.000259365	0.00181404
4266	ENSDARG00000079089	fbxw8	0.931375	5.08387	13.3254	0.000261837	0.0018298
27921	ENSDARG00000053884	med13a	0.840691	5.76465	13.3164	0.000263094	0.0018358
8573	ENSDARG00000009505	prelid3b	0.755592	7.63378	13.3111	0.000263833	0.00183915
19711	ENSDARG00000105011	pigb	1.05072	4.38483	13.2958	0.000266004	0.00185161
6116	ENSDARG00000012261	eftud2	0.756728	7.01172	13.2954	0.000266061	0.00185161
410	ENSDARG00000045669	si:dkey-39a18.1	1.55211	2.16428	13.2918	0.000266565	0.00185391
23725	ENSDARG00000104665	kirrel3l	0.756526	7.01166	13.2915	0.000266612	0.00185391
19373	ENSDARG00000104835	map3k4	0.773242	6.57867	13.2864	0.000267342	0.00185744
8661	ENSDARG00000074995	eif2b5	0.827304	5.88226	13.2813	0.000268059	0.00186165
14017	ENSDARG00000102923	senp6a	0.85092	5.66202	13.2691	0.000269813	0.0018723
14202	ENSDARG00000002467	rdh14b	0.837934	5.77896	13.2691	0.000269816	0.0018723
157	ENSDARG00000045858	tigarb	0.931683	5.05854	13.2302	0.000275473	0.00190604
25181	ENSDARG00000103554	notch1a	0.890205	5.34267	13.2272	0.000275915	0.00190831
13718	ENSDARG00000017397	smarcc1a	0.754605	7.01038	13.2199	0.000276987	0.00191493
7376	ENSDARG00000006757	klhl41b	2.78282	0.0896913	13.1979	0.000280266	0.00193362
8753	ENSDARG00000063218	ppm1la	0.773345	8.26386	13.1906	0.000281359	0.00193956
40	ENSDARG00000016968	tmem214	0.751315	7.13333	13.1871	0.000281889	0.00194242
25974	ENSDARG00000017813	pigs	0.822472	5.89778	13.185	0.000282205	0.00194379
699	ENSDARG00000042469	ndufa12	0.766006	6.66703	13.1828	0.000282534	0.00194526
484	ENSDARG00000019328	plxna4	0.75264	7.03743	13.176	0.00028356	0.00194985
12404	ENSDARG00000017466	ncam2	0.803374	6.10047	13.1753	0.000283666	0.00194985
10404	ENSDARG00000077533	eif3f	0.792199	8.61614	13.169	0.000284612	0.00195556
10995	ENSDARG00000052866	htt	0.753954	6.95511	13.1515	0.000287284	0.00197149
28374	ENSDARG00000030781	acads	0.902978	5.23261	13.1463	0.000288089	0.00197621
5745	ENSDARG00000077467	sox10	0.838654	5.72908	13.1288	0.00029079	0.00199148
6578	ENSDARG00000094836	si:ch211-195b15.8	0.749401	7.60056	13.1151	0.000292919	0.00200524
5686	ENSDARG00000040912	kdelr3	1.3812	2.71617	13.1043	0.000294619	0.00201523
17773	ENSDARG00000020387	nipsnap3a	1.14135	3.87157	13.0991	0.000295442	0.00201995
25371	ENSDARG00000001994	stxbp1a	0.913995	10.2221	13.0976	0.00029567	0.00201995
14041	ENSDARG00000043877	mmachc	1.79334	1.52899	13.0879	0.00029721	0.00202964
20745	ENSDARG00000016443	eif3c	0.832089	9.22602	13.079	0.000298621	0.00203845
24141	ENSDARG00000025850	rps21	0.837895	9.30405	13.0704	0.000300006	0.00204594
7335	ENSDARG00000100374	txnrd3	0.746532	7.22952	13.0654	0.000300793	0.00204994
2330	ENSDARG00000078014	pacsin2	1.05325	4.32072	13.0493	0.000303399	0.00206351
12300	ENSDARG00000056160	hspd1	0.768718	8.257	13.0456	0.000303994	0.00206671
30970	ENSDARG00000004577	tmem178ba	0.753388	6.87094	13.0375	0.000305314	0.00207401
8521	ENSDARG00000011125	snrpb	0.803361	8.85244	13.0283	0.00030682	0.00208339
5290	ENSDARG00000105035	anapc2	0.876586	5.39261	13.026	0.000307189	0.0020838
23868	ENSDARG00000076602	prss16	0.9252	5.05709	13.0252	0.000307325	0.0020838
29105	ENSDARG00000018285	pdpk1b	0.747189	7.61944	13.0249	0.000307376	0.0020838
26204	ENSDARG00000102893	atg7	0.859916	5.51698	13.0181	0.0003085	0.00209057
10177	ENSDARG00000102407	cep97	0.818742	5.88965	13.0127	0.000309392	0.00209492
29055	ENSDARG00000053152	pcmtd1	0.74983	6.95995	13.0073	0.000310278	0.00210007
11351	ENSDARG00000059826	crtac1a	0.773858	8.3809	13.0051	0.000310641	0.00210168
589	ENSDARG00000015222	cbll1	0.976951	4.73352	12.9961	0.000312138	0.00210756
4162	ENSDARG00000078362	tnca	1.11095	3.99924	12.9822	0.000314461	0.00212154
4113	ENSDARG00000112165	rabepk	1.26125	3.24334	12.9798	0.00031487	0.0021233
29234	ENSDARG00000100053	-	1.19514	3.56904	12.9792	0.000314976	0.0021233
3682	ENSDARG00000005840	got2b	0.795854	8.76742	12.9723	0.000316132	0.00212853
6781	ENSDARG00000105131	cog1	0.900605	5.20721	12.9625	0.000317792	0.00213885
12593	ENSDARG00000001873	phgdh	0.746817	7.03022	12.9606	0.000318113	0.00214015
4135	ENSDARG00000046091	si:ch211-283g2.1	3.22566	-0.284701	12.9524	0.000319503	0.00214864
19573	ENSDARG00000103813	ate1	0.98477	4.68364	12.9495	0.000320006	0.00215058
9282	ENSDARG00000015515	mc4r	1.17897	3.64494	12.9493	0.000320048	0.00215058
24114	ENSDARG00000028448	edem2	0.915004	5.10726	12.9485	0.000320179	0.0021506
16383	ENSDARG00000041372	zgc:136564	1.39379	2.63159	12.947	0.000320437	0.00215147
20971	ENSDARG00000057206	nmt1b	2.94675	0.0965119	12.932	0.000323013	0.0021653
31548	ENSDARG00000113364	-	0.796789	6.0879	12.9121	0.000326465	0.00218669
5209	ENSDARG00000074314	ttc37	1.13795	3.83667	12.9074	0.000327289	0.00219046
21605	ENSDARG00000105018	lrrc20	1.2969	3.05479	12.8944	0.000329566	0.00220306
10205	ENSDARG00000063371	rasa3	0.80963	5.93438	12.8796	0.000332182	0.00221702
25952	ENSDARG00000073686	heatr6	0.958342	4.8138	12.8656	0.00033467	0.00223273
31419	ENSDARG00000102453	slc1a2b	1.04221	11.8617	12.862	0.000335315	0.00223614
27288	ENSDARG00000103980	ets2	0.743779	7.70084	12.857	0.000336224	0.00224099
25853	ENSDARG00000012932	mat2b	0.751039	6.78765	12.8537	0.000336808	0.00224342
30504	ENSDARG00000063604	coro2bb	1.36189	2.75823	12.8426	0.000338816	0.00225591
27158	ENSDARG00000116835	park7	0.742474	7.03823	12.8221	0.000342547	0.00227442
13880	ENSDARG00000009250	etfb	0.738799	7.44531	12.804	0.000345871	0.00229468
3975	ENSDARG00000033861	sepsecs	1.0645	4.2022	12.7899	0.000348495	0.00231117
25975	ENSDARG00000019702	aldocb	1.09439	12.5225	12.7874	0.000348953	0.00231312
15275	ENSDARG00000059234	mrps27	0.809056	5.90726	12.7869	0.000349064	0.00231312
30477	ENSDARG00000110485	-	1.15235	3.74277	12.7742	0.000351434	0.00232695
7485	ENSDARG00000058699	tmeff2b	0.892852	5.21375	12.7735	0.000351567	0.00232695
15953	ENSDARG00000003098	kdm5bb	0.74322	7.79115	12.7665	0.00035289	0.00233386
3126	ENSDARG00000009346	caprin1a	0.816207	5.82765	12.7611	0.000353911	0.00233969
13619	ENSDARG00000003308	emc2	0.751923	6.69761	12.7574	0.000354601	0.00234241
11725	ENSDARG00000034801	mylka	1.29962	2.99316	12.7548	0.000355104	0.00234388
27857	ENSDARG00000008243	cct8	0.788976	8.76905	12.7467	0.000356647	0.00235314
27247	ENSDARG00000115271	zgc:171772	0.900799	10.2153	12.7392	0.000358077	0.00235981
27652	ENSDARG00000078105	depdc5	0.82201	5.76747	12.7367	0.000358541	0.00236152
30574	ENSDARG00000038290	thoc5	0.856707	5.473	12.7363	0.000358621	0.00236152
24975	ENSDARG00000027112	ephb4b	1.16374	3.67291	12.7258	0.000360643	0.00237297
13951	ENSDARG00000100043	-	1.25363	3.22005	12.7066	0.000364366	0.00239578
13907	ENSDARG00000005791	rpl28	0.828422	9.33407	12.7065	0.000364395	0.00239578
20117	ENSDARG00000002787	tle3a	0.868628	5.37317	12.7048	0.000364722	0.00239699
12734	ENSDARG00000063407	adamtsl4	0.914997	5.04383	12.698	0.000366039	0.00240376
5740	ENSDARG00000102353	ddx47	0.832224	5.66641	12.6966	0.000366325	0.0024047
6749	ENSDARG00000016871	smarce1	0.790275	8.81555	12.6889	0.000367824	0.00241265
8399	ENSDARG00000052073	blcap	0.741143	6.93098	12.6796	0.000369676	0.00242101
21410	ENSDARG00000076225	tha1	1.36747	2.68224	12.6702	0.00037153	0.0024322
20267	ENSDARG00000003994	syt9a	0.775772	6.24937	12.6642	0.000372731	0.00243764
12982	ENSDARG00000070624	cacng7b	0.765413	6.40093	12.6636	0.000372838	0.00243764
13452	ENSDARG00000002082	csnk2a1	0.736951	7.08886	12.6631	0.000372942	0.00243764
641	ENSDARG00000010784	ppp1r12a	0.764076	6.41679	12.6592	0.000373723	0.00244084
22691	ENSDARG00000102365	eloa	0.751976	6.62329	12.6432	0.00037694	0.00245802
30474	ENSDARG00000114901	-	0.943281	4.85222	12.6174	0.000382176	0.00248926
8191	ENSDARG00000016177	eif4enif1	0.889896	5.19356	12.6119	0.000383293	0.0024937
11127	ENSDARG00000008131	sox1b	0.968173	4.6985	12.6119	0.000383303	0.0024937
28785	ENSDARG00000078109	usp12a	0.840521	5.56546	12.5979	0.000386172	0.00251042
4051	ENSDARG00000099396	rbpms	1.60318	1.89532	12.5943	0.000386922	0.00251312
15360	ENSDARG00000079745	si:ch211-166a6.5	0.97474	4.65548	12.5942	0.000386939	0.00251312
20636	ENSDARG00000103032	rap2b	0.750566	6.62147	12.5887	0.00038808	0.00251892
16320	ENSDARG00000004757	ybx1	0.947084	10.8458	12.5868	0.000388481	0.00252053
31689	ENSDARG00000102165	sema6a	0.760695	6.43673	12.5861	0.00038863	0.00252053
21259	ENSDARG00000089913	cacna1g	0.806549	5.86348	12.5794	0.000390019	0.00252661
23991	ENSDARG00000037837	ogfr	0.733392	7.57615	12.5692	0.000392158	0.00253949
25255	ENSDARG00000009851	wdr41	0.761696	6.41061	12.562	0.00039368	0.00254836
11779	ENSDARG00000058646	ptprna	0.766029	8.48979	12.5536	0.000395452	0.00255786
28532	ENSDARG00000063636	galnt11	0.74393	6.73778	12.5476	0.000396724	0.00256485
5660	ENSDARG00000016212	nup214	0.893773	5.15847	12.547	0.00039684	0.00256485
5827	ENSDARG00000041317	rangap1a	0.759944	6.42806	12.5438	0.000397531	0.00256735
31877	ENSDARG00000111916	LOC103910016	1.1768	3.57034	12.5379	0.000398787	0.00257249
14068	ENSDARG00000040180	slc35a1	0.84753	5.49015	12.537	0.000398979	0.00257273
8013	ENSDARG00000074242	serbp1a	0.872527	9.96053	12.528	0.000400902	0.00258187
17612	ENSDARG00000037640	aurkb	1.19313	3.48821	12.5269	0.00040113	0.00258187
26188	ENSDARG00000059406	raf1b	0.969976	4.66183	12.4954	0.000407963	0.0026236
26224	ENSDARG00000097827	lrp1aa	0.783247	8.80467	12.4898	0.000409186	0.00263046
3227	ENSDARG00000005549	znf710b	1.03847	4.27342	12.488	0.000409585	0.00263202
19435	ENSDARG00000078389	ifi27.4	0.915284	4.9859	12.4695	0.000413653	0.00265714
4213	ENSDARG00000062897	tnksb	0.73085	7.10035	12.4595	0.00041586	0.00266971
18731	ENSDARG00000075559	ppm1g	0.788809	6.01346	12.4592	0.000415928	0.00266971
11322	ENSDARG00000077790	dcaf15	0.930783	4.88735	12.4507	0.000417842	0.00267944
24908	ENSDARG00000019025	podn	2.04578	0.962796	12.4481	0.000418411	0.00268087
23781	ENSDARG00000060723	stim1a	0.730409	7.08842	12.4465	0.000418785	0.00268087
14630	ENSDARG00000017338	kidins220b	0.899582	10.3303	12.4438	0.000419372	0.00268257
17068	ENSDARG00000044136	rab3gap2	0.778643	6.12273	12.4346	0.000421448	0.00269197
17537	ENSDARG00000016775	aqr	0.828194	5.6216	12.4345	0.000421483	0.00269197
108	ENSDARG00000045870	plekha5	0.729724	7.10487	12.4271	0.000423157	0.0027006
19695	ENSDARG00000028336	dhdh.1	1.04687	4.23789	12.424	0.000423855	0.00270204
31774	ENSDARG00000099279	ift27	1.1567	3.63585	12.4232	0.000424025	0.00270204
24046	ENSDARG00000020699	slc9a8	0.822739	5.66422	12.4232	0.000424027	0.00270204
25069	ENSDARG00000100549	-	1.21566	3.3405	12.4138	0.000426175	0.00271367
18716	ENSDARG00000058574	abcg2c	1.26229	3.09691	12.4126	0.000426436	0.0027143
18568	ENSDARG00000098334	exosc3	1.27246	3.05311	12.4052	0.000428151	0.00272418
4305	ENSDARG00000062655	ydjc	1.04276	4.22828	12.399	0.000429569	0.00273217
4057	ENSDARG00000104090	june	0.88841	5.14651	12.386	0.000432571	0.00274814
16490	ENSDARG00000002193	rho	1.1733	3.83172	12.3853	0.000432735	0.00274814
14069	ENSDARG00000032277	rars2	1.19257	3.46537	12.3715	0.000435935	0.00276532
31428	ENSDARG00000099362	-	1.36111	2.62479	12.3532	0.00044023	0.00279045
12810	ENSDARG00000041400	ndufa3	0.727126	7.13286	12.3515	0.000440632	0.00279175
30436	ENSDARG00000011863	ptk7a	0.941429	4.79299	12.3509	0.000440767	0.00279175
21176	ENSDARG00000018742	psme4b	0.759197	6.34521	12.349	0.000441226	0.0027936
5617	ENSDARG00000051957	selenom	0.782047	6.05156	12.3442	0.000442349	0.00279965
16465	ENSDARG00000090454	gnb1a	0.779622	8.81984	12.3417	0.000442945	0.00280237
8802	ENSDARG00000075007	chst2a	0.724958	7.42063	12.3316	0.000445348	0.00281332
7580	ENSDARG00000057782	baz2ba	0.724427	7.32835	12.3173	0.000448782	0.00282862
16169	ENSDARG00000022438	cox6a1	0.793447	9.04063	12.3012	0.000452676	0.00285103
21	ENSDARG00000045914	si:ch211-51e12.7	0.724236	7.21213	12.2837	0.000456939	0.00287246
30164	ENSDARG00000041708	pet117; kat14	1.02618	4.29632	12.283	0.000457107	0.00287246
10522	ENSDARG00000078854	tusc3	0.754861	8.43713	12.2821	0.000457315	0.00287269
26823	ENSDARG00000013477	gata1a	4.31285	-0.615833	12.2801	0.000457818	0.00287477
30649	ENSDARG00000031198	hmg20a	0.804088	5.79346	12.27	0.000460301	0.00288929
14011	ENSDARG00000017988	dse	0.901917	5.02417	12.2607	0.000462605	0.00290157
30527	ENSDARG00000038456	mrps35	0.790375	5.92867	12.2583	0.000463192	0.00290308
13200	ENSDARG00000070386	krtcap2	0.87725	5.19257	12.253	0.000464506	0.00290806
26467	ENSDARG00000036840	krt15	1.47186	2.23324	12.2512	0.000464962	0.00290983
15442	ENSDARG00000059006	otud5a	0.764431	6.23176	12.2457	0.000466332	0.00291623
21184	ENSDARG00000045105	foxn2b	1.24675	3.13421	12.2384	0.000468156	0.00292655
10886	ENSDARG00000092693	tpt1	0.920761	10.6875	12.2324	0.000469675	0.00293276
11111	ENSDARG00000069619	atf7ip	0.721959	7.4147	12.2304	0.000470181	0.00293455
26155	ENSDARG00000103825	galnt10	1.08958	3.94901	12.2009	0.000477675	0.00297717
5628	ENSDARG00000028087	aldh2.2	0.916559	4.91761	12.1994	0.000478042	0.00297835
13519	ENSDARG00000098809	snap91a	0.743294	6.53407	12.1973	0.000478575	0.00298056
25978	ENSDARG00000089101	plrdgb	0.883013	5.13448	12.1935	0.00047957	0.00298454
25126	ENSDARG00000112868	-	1.11584	3.79174	12.1908	0.000480252	0.00298522
21439	ENSDARG00000103516	sec24c	0.751504	6.39126	12.1903	0.00048039	0.00298522
14537	ENSDARG00000055416	serpinb1	1.34589	2.65821	12.1857	0.00048157	0.00299144
17857	ENSDARG00000020527	nup62l	0.762189	6.23206	12.1727	0.000484953	0.003008
27246	ENSDARG00000102978	eif4a3	0.758408	8.57679	12.1461	0.000491916	0.00304219
7354	ENSDARG00000098837	tgm5l	2.52081	0.25261	12.1449	0.00049222	0.00304294
26688	ENSDARG00000060954	tmcc1b	1.03686	4.20128	12.136	0.000494581	0.00305304
24328	ENSDARG00000087640	nsfl1c	0.722005	7.66974	12.1351	0.000494828	0.00305344
4194	ENSDARG00000099566	lmbrd2a	0.921378	4.86559	12.1328	0.000495415	0.00305594
23988	ENSDARG00000063574	mtg2	1.00118	4.40158	12.1277	0.000496779	0.0030621
11960	ENSDARG00000090389	ndufv3	0.752469	6.34396	12.1207	0.000498658	0.00307256
11331	ENSDARG00000103125	tsc2	0.765219	6.16443	12.1156	0.000500012	0.00307864
20184	ENSDARG00000016676	gnao1a	0.719781	7.57827	12.1124	0.000500872	0.0030828
13539	ENSDARG00000101710	arid1aa	0.720186	7.6095	12.1116	0.000501086	0.00308298
24964	ENSDARG00000101281	corin	1.12929	3.687	12.0852	0.000508249	0.0031179
28315	ENSDARG00000019897	gpat4	0.724014	6.89706	12.0751	0.000510997	0.0031279
29765	ENSDARG00000063076	atrip	0.954664	4.65396	12.0702	0.000512343	0.00313499
8967	ENSDARG00000079625	atr	0.993082	4.42524	12.0654	0.00051366	0.00314076
19123	ENSDARG00000033285	gsto2	1.08226	3.93087	12.0576	0.000515819	0.00315052
27346	ENSDARG00000060392	ash2l	0.724974	6.8458	12.0498	0.000517983	0.00316028
13130	ENSDARG00000007959	hibadhb	0.74209	6.4714	12.0471	0.000518719	0.00316362
11132	ENSDARG00000029133	tubgcp3	0.816589	5.60622	12.0437	0.000519666	0.00316825
15915	ENSDARG00000033184	prkar2aa	0.717461	7.11214	12.016	0.000527448	0.00321335
29976	ENSDARG00000006192	gatad2ab	0.958422	4.62042	12.0148	0.000527796	0.0032143
16492	ENSDARG00000103665	brpf1	0.838518	5.41797	12.0089	0.000529465	0.00322213
18945	ENSDARG00000017316	bag5	1.08893	3.89681	12.0072	0.00052995	0.0032236
29211	ENSDARG00000067859	sspo	1.19313	3.35383	11.9936	0.000533845	0.00324407
18483	ENSDARG00000071345	mgst2	1.24482	3.07305	11.9898	0.000534938	0.00324954
30620	ENSDARG00000100151	tubgcp6	0.744554	6.39682	11.9762	0.000538845	0.00326972
12917	ENSDARG00000062801	erfl3	0.762444	6.13991	11.971	0.000540337	0.00327759
6093	ENSDARG00000057414	phb	0.736558	8.26356	11.9702	0.000540593	0.00327795
29929	ENSDARG00000019930	tal1	0.747675	6.34496	11.9678	0.000541282	0.00328094
6390	ENSDARG00000020574	atp2a1	2.27872	0.642484	11.9584	0.000544011	0.00329035
20527	ENSDARG00000061168	dhx34	1.00459	4.33982	11.9549	0.000545041	0.0032954
17550	ENSDARG00000007377	odc1	0.713729	7.29259	11.951	0.000546169	0.00329984
29463	ENSDARG00000018476	pak2b	0.715676	7.09212	11.9497	0.000546559	0.003301
31557	ENSDARG00000098186	-	0.93585	4.7383	11.9449	0.000547979	0.00330839
30964	ENSDARG00000045824	zgc:101783; LOC100002706	1.01244	4.29371	11.9319	0.00055182	0.00332709
26292	ENSDARG00000003877	pbrm1	0.746314	6.33914	11.9177	0.000556037	0.0033486
2771	ENSDARG00000019791	prmt3	1.03739	4.13944	11.906	0.000559519	0.00336595
312	ENSDARG00000032389	tspan12	1.63239	1.68063	11.896	0.000562546	0.00338052
23199	ENSDARG00000018973	clptm1	0.724217	6.73517	11.8916	0.00056389	0.00338738
12723	ENSDARG00000111235	nrsn1	0.856636	10.046	11.8881	0.000564929	0.00339122
19082	ENSDARG00000055618	acta1b	2.25861	0.602635	11.8807	0.000567181	0.00340106
11856	ENSDARG00000061664	zgc:162707	0.98077	4.46146	11.878	0.000568013	0.00340483
14354	ENSDARG00000030125	sox7	0.861318	5.20802	11.8603	0.000573441	0.00343123
13908	ENSDARG00000063300	-	1.32192	2.68148	11.8544	0.000575245	0.0034408
171	ENSDARG00000045843	apex1	0.730272	6.55751	11.8239	0.000584765	0.0034878
24616	ENSDARG00000037017	ube4b	0.718242	6.83228	11.8132	0.00058812	0.00350531
15369	ENSDARG00000059212	ciao1	0.748648	6.25492	11.8116	0.000588622	0.00350706
22549	ENSDARG00000014591	ilf2	0.756793	8.72778	11.81	0.00058912	0.00350878
28381	ENSDARG00000099080	sbno1	0.70921	7.3462	11.8074	0.000589962	0.00351255
15218	ENSDARG00000041232	rps29	0.78018	9.08645	11.7979	0.000592982	0.00352862
11313	ENSDARG00000010078	nup133	0.78173	5.86319	11.7976	0.000593083	0.00352862
15089	ENSDARG00000079997	si:zfos-223e1.2	2.17542	0.671099	11.794	0.000594214	0.00353243
13380	ENSDARG00000010936	abcb4	0.764945	6.03851	11.7915	0.000595025	0.00353354
20907	ENSDARG00000101171	samd14	0.87441	5.09187	11.7755	0.000600169	0.00355942
22791	ENSDARG00000112045	axl	1.01839	4.20884	11.7648	0.000603619	0.00357862
23699	ENSDARG00000053753	mffa	0.707816	7.36673	11.7611	0.000604825	0.00358371
5294	ENSDARG00000051923	ccnb1	1.2519	2.9649	11.7271	0.000615978	0.00364047
12712	ENSDARG00000068596	cnot11	0.818512	5.50287	11.727	0.000616007	0.00364047
14927	ENSDARG00000030530	slc22a2	0.931238	4.70268	11.721	0.000617973	0.00364952
10827	ENSDARG00000069951	eef1a1b	0.716017	7.94525	11.7097	0.000621755	0.00366928
31829	ENSDARG00000108136	-	1.01861	4.2017	11.7009	0.000624687	0.00368528
11081	ENSDARG00000051986	ndufs8a	0.733596	8.38109	11.6939	0.000627043	0.00369398
15298	ENSDARG00000114976	-	1.21612	3.13556	11.6809	0.000631437	0.00371334
17059	ENSDARG00000001244	srrm1	0.711203	7.81042	11.6746	0.000633596	0.00372343
30948	ENSDARG00000045832	cart2	0.778221	5.85539	11.6724	0.00063435	0.00372656
24235	ENSDARG00000006838	eef1a2	0.799747	5.6417	11.6637	0.000637299	0.00373864
24150	ENSDARG00000058543	lama5	0.993937	4.32431	11.6608	0.00063832	0.00374332
6503	ENSDARG00000038005	med25	0.918092	4.77736	11.6568	0.000639696	0.00374746
22892	ENSDARG00000059035	porb	0.704694	7.44988	11.6544	0.000640508	0.0037496
27713	ENSDARG00000057672	plpp5	0.756623	6.08902	11.6505	0.00064187	0.00375495
29847	ENSDARG00000096917	si:ch211-227m13.1	2.4275	0.488976	11.639	0.000645839	0.00377422
214	ENSDARG00000068705	tmem168a	0.98956	4.34894	11.6364	0.000646734	0.00377813
3964	ENSDARG00000045946	sec24d	0.868029	5.08925	11.6177	0.000653265	0.00381363
30798	ENSDARG00000102674	ckap5	0.753358	8.77531	11.6134	0.000654795	0.00381902
12911	ENSDARG00000091385	zgc:165409	1.02982	4.11115	11.6106	0.000655777	0.00382297
8104	ENSDARG00000017624	krt4	1.44485	2.16079	11.6063	0.000657284	0.00383028
28138	ENSDARG00000091209	ucp3	3.1547	-0.407776	11.5952	0.000661231	0.00385075
29315	ENSDARG00000044524	def6b	1.11389	3.65243	11.5927	0.000662121	0.00385326
5434	ENSDARG00000035152	ap2b1	0.750468	8.74519	11.5818	0.000666	0.00387316
29231	ENSDARG00000090213	rheb; rhebl1	0.725837	6.50567	11.5818	0.000666002	0.00387316
10211	ENSDARG00000041575	trmt10c	1.03996	4.04985	11.5743	0.000668706	0.00388753
5607	ENSDARG00000096889	-	1.51236	1.95153	11.5653	0.000671949	0.00390264
14396	ENSDARG00000009142	ppp1r13bb	0.702671	7.18897	11.565	0.000672061	0.00390264
5999	ENSDARG00000104587	srl	2.05031	0.823348	11.5481	0.000678174	0.00393576
8499	ENSDARG00000016345	ncoa5	0.711487	7.96552	11.5378	0.000681959	0.00395222
25031	ENSDARG00000007751	lmnl3	0.847524	5.21946	11.5292	0.000685113	0.00396368
15175	ENSDARG00000030053	eef1db	0.726936	8.35464	11.5236	0.000687181	0.0039729
16498	ENSDARG00000086057	plxnd1	1.14091	3.48826	11.514	0.000690733	0.00398932
6384	ENSDARG00000019507	mcm5	1.13988	3.4928	11.5116	0.00069165	0.0039921
26173	ENSDARG00000076518	mettl1	1.15562	3.41183	11.5075	0.000693149	0.00399736
8561	ENSDARG00000021882	fbxl3b	0.709624	6.81636	11.5038	0.000694559	0.00400314
18491	ENSDARG00000011094	ccna2	1.0955	3.73087	11.5003	0.000695841	0.00400667
12730	ENSDARG00000074676	rprd2b	0.794306	5.64344	11.5002	0.000695887	0.00400667
7184	ENSDARG00000052426	si:ch211-256e16.3	0.809795	5.5019	11.4941	0.000698176	0.00401686
23350	ENSDARG00000056934	hepacama	0.703806	6.99902	11.4936	0.000698377	0.00401686
21880	ENSDARG00000063310	oxr1b	0.699887	7.50909	11.4765	0.000704816	0.00404835
23901	ENSDARG00000116712	wu:fb16f03	0.984077	4.33406	11.46	0.000711118	0.00407895
22807	ENSDARG00000076839	ftr86	1.51642	1.90665	11.4492	0.000715231	0.00409975
6893	ENSDARG00000078111	ap5z1	0.987957	4.30977	11.4484	0.000715553	0.00410019
11362	ENSDARG00000052263	rab1aa	0.800367	5.56211	11.4372	0.000719898	0.00411805
23163	ENSDARG00000003963	traf4a	0.867504	5.04724	11.4242	0.000724956	0.00414274
13606	ENSDARG00000024717	selenbp1	0.942781	4.56365	11.4203	0.000726448	0.00414986
19248	ENSDARG00000077009	wdfy4	1.207	3.10449	11.4178	0.000727447	0.00415274
9313	ENSDARG00000007320	rpl7	0.870691	10.4601	11.392	0.000737597	0.00420174
18569	ENSDARG00000098822	tcerg1a	0.722703	6.45182	11.3886	0.000738976	0.0042071
6255	ENSDARG00000088238	kansl1b	0.699722	7.03303	11.3875	0.000739409	0.00420813
31262	ENSDARG00000037353	frs2b	0.830484	5.30756	11.3865	0.000739779	0.00420881
26122	ENSDARG00000005462	kif4	1.16704	3.30546	11.382	0.000741608	0.00421778
3363	ENSDARG00000034043	irx5a	0.742267	6.15515	11.3651	0.000748354	0.00424895
10184	ENSDARG00000101073	si:zfos-1011f11.2	1.04979	3.94216	11.3598	0.000750491	0.0042582
21401	ENSDARG00000060729	trim8b	0.818137	5.39129	11.3495	0.000754687	0.00427911
25459	ENSDARG00000021351	nefma	0.720704	8.34299	11.3432	0.000757248	0.00429218
27321	ENSDARG00000001777	nup155	0.834276	5.26402	11.3408	0.000758225	0.00429627
16594	ENSDARG00000043797	cdc5l	0.701963	7.87153	11.3247	0.000764837	0.00432935
6106	ENSDARG00000057853	atp6v0ca	0.845345	10.1679	11.3219	0.00076598	0.00433289
8590	ENSDARG00000077839	dhx30	0.877332	4.94817	11.3025	0.000774028	0.00437104
24	ENSDARG00000045910	tmem181	0.693938	7.27891	11.2989	0.000775551	0.00437515
19956	ENSDARG00000041951	selenoo1	0.911757	4.72471	11.2952	0.000777081	0.00438091
4503	ENSDARG00000062376	nlgn3b	0.694398	7.54908	11.2871	0.000780491	0.00439865
15370	ENSDARG00000055723	hsp70l	1.18767	3.17134	11.2762	0.00078505	0.00441957
24615	ENSDARG00000037020	kif1b	0.749374	8.9044	11.2439	0.000798857	0.00448408
11103	ENSDARG00000006225	ddx39aa	0.70435	8.02901	11.2415	0.000799895	0.00448841
26131	ENSDARG00000003151	skp1	0.841546	10.1636	11.2296	0.000805029	0.00451268
13475	ENSDARG00000021184	rbfox1l	2.21714	0.558755	11.2287	0.000805416	0.00451334
11306	ENSDARG00000079973	pus10	0.911797	4.70816	11.2233	0.000807763	0.00452196
19555	ENSDARG00000033364	mgst3b	0.695974	6.96779	11.218	0.000810071	0.00453337
8922	ENSDARG00000098037	LOC100331996	2.95342	0.309609	11.2147	0.000811514	0.00453993
18448	ENSDARG00000088195	si:ch211-168f7.5	0.705059	6.68736	11.2104	0.000813408	0.00454901
21634	ENSDARG00000102972	-	1.97521	0.902893	11.2096	0.000813767	0.00454908
12775	ENSDARG00000058885	ttc29	2.69725	-0.0474676	11.2091	0.000813964	0.00454908
17995	ENSDARG00000006636	slitrk2	0.785173	5.62525	11.1899	0.000822446	0.00458884
19436	ENSDARG00000092725	ifi27.5	1.74938	1.37081	11.183	0.000825492	0.00459972
6383	ENSDARG00000005643	gcat	0.960774	4.40042	11.1778	0.00082781	0.00460957
19655	ENSDARG00000103983	slc30a10	1.10241	3.60815	11.1733	0.000829809	0.00461917
24764	ENSDARG00000015997	mfsd5	1.03763	3.95524	11.1531	0.000838915	0.00465903
10176	ENSDARG00000099104	rpl24	0.867936	10.5467	11.1472	0.000841586	0.00467078
15253	ENSDARG00000100198	sncaip	0.79635	5.50731	11.1425	0.000843704	0.00467943
110	ENSDARG00000060248	fgd4b	0.954586	4.41901	11.11	0.000858639	0.00475414
18580	ENSDARG00000103132	dnaaf2	0.970815	4.33058	11.1095	0.000858874	0.00475414
14130	ENSDARG00000037073	si:dkey-60a16.1	0.950151	4.44527	11.1037	0.000861564	0.00476431
22671	ENSDARG00000070012	sesn2	0.988433	4.21694	11.1015	0.000862582	0.0047668
24062	ENSDARG00000063333	nup210	0.908985	4.68651	11.0893	0.000868296	0.00479363
21595	ENSDARG00000087059	selenou1b	1.2647	2.74199	11.0806	0.000872361	0.00481449
3097	ENSDARG00000039211	zgc:77439	0.872222	4.924	11.0728	0.000876022	0.00483311
13521	ENSDARG00000053291	pnrc2	0.724646	6.24999	11.0601	0.000882069	0.00486167
38	ENSDARG00000096118	ost4	0.759771	5.82686	11.0544	0.000884755	0.00487167
14071	ENSDARG00000040184	syncrip	0.724953	8.60521	11.0522	0.000885802	0.00487584
15411	ENSDARG00000076943	lhfpl4b	0.766976	5.75491	11.0474	0.000888119	0.00488688
4140	ENSDARG00000069013	prdx4	0.717386	6.35458	11.0461	0.000888744	0.00488722
18562	ENSDARG00000102463	cox18	0.948738	4.43868	11.0403	0.000891506	0.00490043
21608	ENSDARG00000013822	anapc16	0.731087	6.15801	11.0349	0.000894142	0.00491207
23985	ENSDARG00000037846	hm13	0.685842	7.48562	11.0297	0.000896654	0.00492426
6563	ENSDARG00000094210	fthl31	1.0124	4.06534	11.0282	0.000897377	0.00492641
26209	ENSDARG00000063433	atp2b2	0.76008	9.17256	11.0271	0.000897876	0.00492641
17574	ENSDARG00000092716	vash1	0.983816	4.22359	11.027	0.000897927	0.00492641
29179	ENSDARG00000055653	nubp2	1.40015	2.18504	11.0234	0.000899709	0.00493457
22806	ENSDARG00000007722	nudt8	0.90955	4.66791	11.0123	0.000905097	0.00495814
5861	ENSDARG00000062748	pkn1b	0.715321	6.374	11.0121	0.00090521	0.00495814
7093	ENSDARG00000052139	notch3	0.685661	7.1758	11.0115	0.000905484	0.00495814
20516	ENSDARG00000055054	bcl9l	0.703129	6.59209	11.0089	0.000906738	0.00496338
7323	ENSDARG00000099309	si:zfos-169g10.3	1.07013	3.73652	11.0078	0.000907285	0.00496353
7523	ENSDARG00000006040	cyp20a1	0.756298	5.84469	11.0069	0.000907721	0.0049639
11765	ENSDARG00000063352	inpp4aa	0.689937	6.93785	11.0031	0.000909584	0.00496923
70	ENSDARG00000093658	tm7sf3	0.850343	5.04833	10.9917	0.000915205	0.00499831
16377	ENSDARG00000002230	sypb	0.812048	9.89479	10.9906	0.000915765	0.00499974
17109	ENSDARG00000097369	-	1.14172	3.33643	10.9788	0.000921584	0.00502824
8213	ENSDARG00000028442	cplane2	1.32729	2.43823	10.9762	0.000922885	0.0050337
11778	ENSDARG00000058656	desma	1.709	1.45796	10.97	0.000925998	0.00504576
8416	ENSDARG00000068176	uqcc1	0.80761	5.35675	10.954	0.000934014	0.00508448
12667	ENSDARG00000102185	si:ch211-199f5.1	0.857685	4.98317	10.9465	0.000937792	0.0051007
11587	ENSDARG00000100190	si:ch211-188p14.4	1.24845	2.78166	10.9439	0.000939098	0.00510294
9471	ENSDARG00000011326	ankrd45	1.89488	0.987869	10.9434	0.000939385	0.00510294
7167	ENSDARG00000040528	lgals3bp.1	0.684882	7.63682	10.9431	0.000939534	0.00510294
17647	ENSDARG00000071906	sec24b	0.687407	6.96594	10.9367	0.000942796	0.00511734
19140	ENSDARG00000055305	ret	0.965114	4.31219	10.9344	0.000943939	0.00512188
21726	ENSDARG00000026762	fam126a	0.68386	7.11679	10.9256	0.00094843	0.00514135
11210	ENSDARG00000060036	aimp1a	0.707126	6.46187	10.9136	0.000954583	0.00517127
18926	ENSDARG00000062164	atrn	0.743727	5.94626	10.9125	0.000955153	0.00517269
3326	ENSDARG00000003495	madd	0.684889	7.70216	10.9079	0.000957536	0.00518289
17569	ENSDARG00000041449	spred1	0.705351	6.47893	10.8998	0.000961726	0.00519822
9980	ENSDARG00000014582	exoc3	0.795805	5.44071	10.8985	0.000962432	0.00520036
31396	ENSDARG00000075217	tdrd12	2.45168	0.173933	10.8964	0.000963534	0.00520464
24447	ENSDARG00000077353	rerea	0.681357	7.26285	10.8954	0.000964013	0.00520517
18154	ENSDARG00000037122	tenm2a	0.868539	4.89766	10.894	0.000964747	0.00520553
21206	ENSDARG00000101074	glud1b	0.729451	8.78216	10.8774	0.000973445	0.00524635
18685	ENSDARG00000021555	prkn	1.05505	3.78268	10.8693	0.000977702	0.0052659
24105	ENSDARG00000071233	p4htma	0.782378	5.54654	10.8658	0.00097956	0.00527214
13722	ENSDARG00000021033	herpud2	0.704688	6.47343	10.8645	0.000980251	0.00527214
30160	ENSDARG00000053375	nptxrb	0.695792	6.65138	10.8629	0.00098112	0.00527214
6560	ENSDARG00000031776	fthl27	0.680335	7.29248	10.8621	0.000981539	0.00527214
16638	ENSDARG00000023058	foxo3a	0.694714	8.10366	10.8537	0.000985992	0.00528523
27277	ENSDARG00000032353	tiprl	0.749146	5.86508	10.851	0.000987438	0.00528777
21673	ENSDARG00000029043	nup42	0.874826	4.84967	10.8472	0.000989476	0.00529531
4612	ENSDARG00000092556	si:ch211-214j8.12	1.75502	1.23133	10.8205	0.00100381	0.00536007
18359	ENSDARG00000089767	rnf130	0.75524	5.77696	10.7903	0.00102034	0.00543966
19303	ENSDARG00000027285	kcnf1b	0.697842	6.5525	10.7853	0.00102307	0.00545249
11697	ENSDARG00000099374	sp9	0.760615	5.71969	10.7787	0.00102674	0.00546684
9705	ENSDARG00000075543	chd8	0.737107	5.97098	10.7774	0.00102745	0.00546711
12004	ENSDARG00000027353	zmym2	0.856924	4.94525	10.7765	0.00102796	0.00546813
8461	ENSDARG00000059931	hyal2a	1.4323	2.02163	10.7757	0.00102841	0.0054688
5671	ENSDARG00000028688	exosc2	1.00339	4.05213	10.7733	0.00102976	0.00547351
10377	ENSDARG00000074282	gaa2	0.742819	5.90038	10.772	0.00103047	0.00547453
7724	ENSDARG00000102531	anapc11	0.803812	5.33596	10.7661	0.00103373	0.0054859
30228	ENSDARG00000061414	slx4	1.05336	3.7649	10.7652	0.00103425	0.0054859
29159	ENSDARG00000014792	lrrc4bb	0.677229	7.26472	10.7636	0.00103514	0.0054889
13509	ENSDARG00000069857	coq3	0.971141	4.22952	10.7562	0.0010393	0.00550746
16939	ENSDARG00000056643	slc22a7b.1	1.23445	2.7871	10.7513	0.00104208	0.00552044
14530	ENSDARG00000055610	exoc2	0.682529	6.91239	10.7468	0.00104459	0.00553028
9433	ENSDARG00000038792	klf17	1.6837	1.46371	10.7429	0.00104682	0.00553867
28681	ENSDARG00000058821	sema5a	0.683178	6.88721	10.7428	0.00104684	0.00553867
2850	ENSDARG00000102066	ntn4	1.1938	2.9861	10.74	0.00104846	0.00554297
26965	ENSDARG00000001897	man2b1	0.779858	5.52353	10.7318	0.00105313	0.00556166
22761	ENSDARG00000103362	LOC110437745; zgc:158376	0.727655	6.06799	10.7317	0.00105317	0.00556166
2369	ENSDARG00000079949	supt16h	0.676147	7.43349	10.7297	0.00105428	0.00556576
27482	ENSDARG00000094312	ndufa9b	1.04507	3.79668	10.7236	0.00105776	0.0055798
29280	ENSDARG00000090145	tmem240b	0.715631	6.23337	10.7211	0.00105922	0.0055848
27274	ENSDARG00000042458	rfc4	0.978193	4.187	10.7189	0.00106047	0.00558788
17808	ENSDARG00000086585	nrg2b	0.837074	5.06647	10.7178	0.00106111	0.00558871
16709	ENSDARG00000104922	sstr1a	0.788096	5.44784	10.7129	0.00106393	0.00559906
17257	ENSDARG00000007169	itgb1bp1	0.82993	5.11769	10.7121	0.00106437	0.00559964
6005	ENSDARG00000100524	abca3b	0.675079	7.28095	10.6981	0.00107246	0.0056351
30619	ENSDARG00000105296	ap3b2	0.679873	6.94467	10.6915	0.00107632	0.00565361
30698	ENSDARG00000070971	furinb	0.694525	6.55546	10.6874	0.00107869	0.00566428
18587	ENSDARG00000077368	slc30a6	0.791214	5.41379	10.6774	0.0010845	0.00569126
29295	ENSDARG00000046007	tmcc2	0.691777	6.59639	10.6674	0.00109042	0.00571339
20604	ENSDARG00000041011	gemin7	1.0581	3.70857	10.6623	0.00109341	0.0057255
14018	ENSDARG00000044016	myo6a	0.67467	7.179	10.6608	0.00109429	0.00572793
5154	ENSDARG00000008904	smarca2	0.900821	4.62196	10.6593	0.00109519	0.00572793
22891	ENSDARG00000070019	taf15	0.686162	6.72525	10.6592	0.00109525	0.00572793
7228	ENSDARG00000059556	recql5	0.892914	4.67861	10.6553	0.00109758	0.00573832
8959	ENSDARG00000073713	LOC559501	0.882786	4.73852	10.6528	0.00109907	0.00574254
2690	ENSDARG00000058369	mex3b	0.688255	6.66094	10.6503	0.00110055	0.00574668
10219	ENSDARG00000014313	atp5pf	0.736698	9.02811	10.6334	0.00111065	0.00578864
10196	ENSDARG00000029936	grtp1a	0.692431	6.56739	10.6318	0.00111158	0.00579167
28338	ENSDARG00000015978	cox5ba	0.797627	9.88407	10.6258	0.00111518	0.00580324
20732	ENSDARG00000107441	tanc2b	0.672671	7.27114	10.6233	0.0011167	0.00580932
13244	ENSDARG00000040287	ywhabl	0.869745	10.8465	10.6215	0.00111782	0.00581336
24052	ENSDARG00000013729	srsf6a	0.673035	7.48409	10.6192	0.0011192	0.00581874
25984	ENSDARG00000077691	slc13a5a	0.984446	4.10334	10.6141	0.00112231	0.00583309
7945	ENSDARG00000061654	wwc3	0.900326	4.61783	10.6119	0.00112365	0.00583825
26165	ENSDARG00000087937	cdk4	1.0239	3.88715	10.6065	0.00112693	0.00585166
20565	ENSDARG00000007383	kcnk6	0.972246	4.18758	10.6004	0.00113065	0.00586751
9461	ENSDARG00000076020	pappa2	1.21033	2.85814	10.6003	0.00113068	0.00586751
3151	ENSDARG00000037363	dennd2b	0.83194	5.06404	10.5805	0.00114288	0.00592531
4072	ENSDARG00000032997	rnf185	0.677244	6.91566	10.5786	0.00114401	0.00592935
30672	ENSDARG00000005095	glcea	0.730277	5.96757	10.5772	0.00114491	0.00593219
14508	ENSDARG00000043026	ttbk2b	0.839358	5.00726	10.5569	0.00115756	0.00599587
11807	ENSDARG00000015325	u2af1	0.679601	6.80782	10.5536	0.00115964	0.00600293
5440	ENSDARG00000059553	sympk	0.712772	6.17477	10.539	0.00116882	0.00604113
10999	ENSDARG00000008706	paip2b	0.709385	8.63499	10.5358	0.00117087	0.00604797
26009	ENSDARG00000074955	nup98	0.672837	7.04057	10.5352	0.00117124	0.00604804
17229	ENSDARG00000043135	pomca	1.48454	1.81859	10.5283	0.00117558	0.00606858
9059	ENSDARG00000103004	tpra	0.749467	5.73684	10.5135	0.00118503	0.00611362
26419	ENSDARG00000063100	psmd14	0.677929	6.81262	10.507	0.00118923	0.0061334
14941	ENSDARG00000029472	afdna	0.785243	5.40306	10.5058	0.00119001	0.00613554
11985	ENSDARG00000067751	si:rp71-68n21.9	1.47824	1.83174	10.4978	0.00119514	0.00615724
18697	ENSDARG00000014428	ppp2r5d	0.691489	6.4931	10.4931	0.00119821	0.00617019
30421	ENSDARG00000070958	pex6	1.05991	3.64726	10.4913	0.00119939	0.00617427
14897	ENSDARG00000009106	serinc1	0.91486	11.5185	10.49	0.00120023	0.00617427
19575	ENSDARG00000098286	LOC571446	0.990941	4.04382	10.4897	0.00120042	0.00617427
10700	ENSDARG00000079434	tmem131l	0.678701	6.76544	10.4773	0.00120847	0.00621163
6215	ENSDARG00000070735	rnd2	0.9286	4.40985	10.472	0.001212	0.00622596
13520	ENSDARG00000019962	dop1a	0.768612	5.54	10.4667	0.00121549	0.00624003
515	ENSDARG00000027249	btg1	0.729043	9.00166	10.4631	0.00121782	0.00625007
18177	ENSDARG00000013075	mrpl11	0.730509	5.9204	10.4564	0.00122226	0.00626713
14045	ENSDARG00000063416	ptprk	0.703207	6.26764	10.451	0.00122585	0.00628169
4010	ENSDARG00000090326	-	0.722976	6.00524	10.4498	0.00122665	0.00628293
28481	ENSDARG00000028000	pfkpa	0.763281	9.50835	10.4463	0.00122895	0.00628924
7283	ENSDARG00000052344	tbl3	0.792684	5.33061	10.4459	0.0012292	0.00628924
6721	ENSDARG00000020679	clpp	0.726628	5.96025	10.4432	0.00123099	0.00629649
13777	ENSDARG00000039914	gapdhs	1.00164	12.6997	10.439	0.00123379	0.00630888
682	ENSDARG00000045514	atp5f1c	0.795819	9.96084	10.4282	0.00124105	0.00634407
27651	ENSDARG00000005560	ywhah	0.724989	8.95924	10.4247	0.00124344	0.00635434
31022	ENSDARG00000052113	hexa	0.944539	4.29515	10.4238	0.00124399	0.00635524
17566	ENSDARG00000077567	angel1	1.2772	2.51456	10.4184	0.00124764	0.00637077
4740	ENSDARG00000011841	atp5l	0.763798	9.5296	10.4182	0.00124779	0.00637077
17581	ENSDARG00000098669	exd1	1.5586	1.62821	10.4116	0.00125223	0.00639111
17824	ENSDARG00000101507	atg2a	0.812985	5.15749	10.4094	0.00125373	0.00639523
12380	ENSDARG00000009953	med14	0.738592	5.80309	10.3853	0.0012702	0.00646159
23196	ENSDARG00000062972	hip1	0.817223	5.10842	10.3695	0.00128117	0.00651541
8	ENSDARG00000102474	dusp16	0.766807	5.51664	10.3611	0.00128697	0.00653895
10490	ENSDARG00000070431	fip1l1b	0.663458	7.34416	10.3355	0.00130494	0.00661422
23975	ENSDARG00000037855	taf11	0.757765	5.59207	10.3302	0.00130874	0.00662748
8865	ENSDARG00000020197	rpl5a	0.768365	9.64517	10.3159	0.00131886	0.00666866
13016	ENSDARG00000078500	dap3	0.732721	5.83828	10.3099	0.0013232	0.00668856
6212	ENSDARG00000010779	tlk2	0.785285	5.3393	10.2999	0.0013304	0.00671888
28858	ENSDARG00000045305	pde7a	0.701124	6.22807	10.2924	0.00133578	0.00674202
11616	ENSDARG00000100407	si:ch211-166e11.5	0.716979	6.00575	10.2812	0.0013439	0.00677686
25033	ENSDARG00000043046	fbxl5	0.663721	7.63315	10.2776	0.00134656	0.00678783
17533	ENSDARG00000086808	ddhd1a	0.81944	5.06654	10.2757	0.00134793	0.00678903
13473	ENSDARG00000092067	atn1	0.765413	5.50542	10.2755	0.00134809	0.00678903
27954	ENSDARG00000036338	vps11	0.702121	6.19712	10.272	0.00135064	0.00679415
13711	ENSDARG00000070187	dyrk1b	0.667317	6.91222	10.2716	0.00135097	0.00679415
16141	ENSDARG00000053646	adrb3a	2.37173	0.291228	10.2696	0.00135243	0.00679794
23111	ENSDARG00000105059	zgc:172282	0.832278	4.97256	10.2689	0.0013529	0.00679794
21815	ENSDARG00000059109	si:dkeyp-113d7.1	0.663713	7.0714	10.2672	0.00135414	0.00680193
23355	ENSDARG00000030532	arhgef12a	0.740355	5.73977	10.2655	0.00135539	0.00680616
20525	ENSDARG00000054864	aplp2	0.730196	9.13735	10.245	0.00137052	0.00686775
22580	ENSDARG00000088641	grna.2	1.95683	0.956018	10.2388	0.00137519	0.00688702
18693	ENSDARG00000010681	tjap1	0.79695	5.22433	10.236	0.00137728	0.00689131
26472	ENSDARG00000009942	cdc6	1.54734	1.60298	10.2321	0.00138016	0.00690369
25903	ENSDARG00000054530	rars1	0.892033	4.56561	10.2307	0.0013812	0.00690682
11484	ENSDARG00000092894	si:ch211-114l13.9	2.13636	0.517842	10.2203	0.00138904	0.00694189
15136	ENSDARG00000006395	rbm25b	0.704199	6.13887	10.2128	0.00139471	0.00695985
23835	ENSDARG00000015915	slc25a36b	0.959238	4.1516	10.2065	0.00139947	0.00698151
18422	ENSDARG00000102824	pcdh10b	0.660144	7.17169	10.2042	0.00140123	0.00698821
27720	ENSDARG00000017880	kcnip3b	0.879986	4.63347	10.2035	0.00140173	0.00698867
25673	ENSDARG00000008155	sms	0.67381	8.11352	10.2004	0.00140409	0.00699382
10557	ENSDARG00000056369	ufsp2	0.836716	4.91503	10.19	0.00141206	0.00702552
12726	ENSDARG00000035648	irx4a	1.44745	1.87479	10.173	0.00142515	0.0070734
26710	ENSDARG00000070674	psmd6	0.668538	7.98607	10.1725	0.00142548	0.0070734
31800	ENSDARG00000098959	-	1.05515	3.58316	10.1708	0.00142685	0.00707811
10141	ENSDARG00000115862	vapal	0.658884	7.52735	10.1692	0.00142804	0.00707899
29449	ENSDARG00000039687	zgc:194221	1.27785	2.45142	10.1608	0.00143456	0.00710586
118	ENSDARG00000077654	grm8a	0.665009	6.84235	10.1376	0.00145275	0.00718083
19403	ENSDARG00000092721	si:ch211-67f24.7	0.735463	5.73672	10.1248	0.00146288	0.00722267
20455	ENSDARG00000041348	cyp19a1a	1.55525	1.56588	10.1205	0.00146627	0.00723731
24722	ENSDARG00000007867	dazap2	0.717524	9.0129	10.1154	0.00147032	0.00725006
20652	ENSDARG00000078835	mrpl58	1.11351	3.24079	10.1151	0.00147059	0.00725006
25718	ENSDARG00000012399	adssl	0.675302	6.55888	10.1111	0.00147378	0.00725941
294	ENSDARG00000004386	elapor2b	0.657872	7.10854	10.1079	0.00147638	0.00726795
28189	ENSDARG00000024865	dscama	0.665675	6.78553	10.1022	0.00148093	0.00728179
13800	ENSDARG00000041481	smg5	0.656608	7.18175	10.099	0.00148352	0.00729236
13018	ENSDARG00000062450	rnf115a	0.680191	6.45669	10.0984	0.00148398	0.00729249
31880	ENSDARG00000099151	wbp11	0.938713	4.23832	10.0789	0.00149974	0.00736134
19786	ENSDARG00000088817	wdr59	0.869682	4.66743	10.0783	0.00150027	0.00736177
7408	ENSDARG00000032725	rps27a	0.731945	9.25386	10.0757	0.00150234	0.0073676
15732	ENSDARG00000069100	aldh9a1a.1	0.708019	6.02713	10.0741	0.00150366	0.00737195
28990	ENSDARG00000099358	hccsb	0.684505	6.3635	10.0691	0.0015078	0.00739005
27144	ENSDARG00000104039	errfi1a	0.739085	5.67607	10.0616	0.00151395	0.00741587
13432	ENSDARG00000060753	pear1	1.14713	3.0217	10.0589	0.00151615	0.0074245
15547	ENSDARG00000017884	bgna	2.00979	0.684222	10.0548	0.00151955	0.00743679
28770	ENSDARG00000076318	atp6v1ab	0.663028	7.93486	10.0529	0.00152112	0.00744231
15471	ENSDARG00000016181	trim33	0.673883	6.5446	10.0473	0.00152574	0.00745621
13586	ENSDARG00000060469	pik3r4	0.66158	6.84493	10.0398	0.00153195	0.00748003
13892	ENSDARG00000098129	si:dkeyp-97a10.2	1.40848	1.94473	10.0359	0.00153516	0.00748695
5194	ENSDARG00000021137	adgrv1	0.689211	6.25894	10.0249	0.00154437	0.00752533
22030	ENSDARG00000005230	ssr2	0.656043	7.05446	10.0201	0.00154842	0.00754289
12346	ENSDARG00000013708	usp9	0.667781	8.12534	10.007	0.0015595	0.00758803
6467	ENSDARG00000021257	eif3d	0.726197	9.20853	10.0017	0.00156393	0.00760515
22526	ENSDARG00000028533	macf1a	0.684288	8.50946	9.99569	0.00156907	0.00762795
21504	ENSDARG00000102769	LOC101886358	0.783	5.25696	9.98351	0.00157948	0.00767412
20635	ENSDARG00000105740	-	2.57154	-0.0763548	9.97283	0.00158867	0.00770986
7418	ENSDARG00000019360	sec23b	0.709491	5.96153	9.96803	0.00159282	0.00772277
8235	ENSDARG00000008310	ip6k2a	0.700515	8.83044	9.9532	0.0016057	0.00777224
30231	ENSDARG00000061256	mcrip2	0.900475	4.4359	9.94307	0.00161456	0.00780458
31637	ENSDARG00000101611	zgc:162895	1.21012	2.67669	9.93775	0.00161924	0.0078197
5024	ENSDARG00000052840	ndufs4	0.66176	6.74404	9.93538	0.00162132	0.00782527
26798	ENSDARG00000057093	kdm5ba	0.666707	6.61226	9.93176	0.00162451	0.00783839
18733	ENSDARG00000017422	apmap	0.69641	6.10979	9.92668	0.001629	0.00785553
3712	ENSDARG00000079000	tp53bp1	0.651469	7.11978	9.92059	0.0016344	0.00787479
3215	ENSDARG00000053505	fbxo22	0.705589	5.98627	9.91557	0.00163886	0.00788272
4582	ENSDARG00000062083	dph7	1.05291	3.51605	9.91354	0.00164067	0.00788914
14853	ENSDARG00000041895	cad	0.677563	6.38263	9.90719	0.00164634	0.00790574
24749	ENSDARG00000030830	cmtr1	0.717747	5.84133	9.90704	0.00164648	0.00790574
17617	ENSDARG00000103985	spry1	1.02685	3.6698	9.90252	0.00165053	0.0079211
22764	ENSDARG00000101521	si:ch1073-205c8.3	0.660623	8.02143	9.89842	0.00165421	0.0079306
24666	ENSDARG00000012397	eya4	1.39366	1.95131	9.87704	0.00167354	0.00801046
7631	ENSDARG00000020187	gca	0.693156	6.123	9.87032	0.00167966	0.00803517
1409	ENSDARG00000089179	si:dkey-156k2.1	2.09851	0.647156	9.86163	0.00168761	0.00806294
30479	ENSDARG00000110142	-	0.941104	4.15856	9.86128	0.00168794	0.00806294
24032	ENSDARG00000038442	plcg1	0.651454	7.71879	9.86083	0.00168835	0.00806294
15676	ENSDARG00000098592	zgc:92140	0.661258	8.09042	9.85024	0.0016981	0.00810257
10632	ENSDARG00000055439	adamtsl7	1.28973	2.31785	9.8456	0.00170238	0.00811838
302	ENSDARG00000003570	hsp90b1	0.667077	6.53444	9.83991	0.00170766	0.00813635
22614	ENSDARG00000019426	trioa	0.65002	7.68301	9.83944	0.00170809	0.00813635
13952	ENSDARG00000038006	osr2	1.42332	1.84499	9.83655	0.00171078	0.00814346
10151	ENSDARG00000090544	LOC110438156	0.71222	5.87887	9.83627	0.00171104	0.00814346
21636	ENSDARG00000117193	-	1.68104	1.23004	9.83568	0.00171159	0.00814375
27671	ENSDARG00000095294	si:dkey-200l5.4	0.65485	7.91222	9.8228	0.00172362	0.00818708
2828	ENSDARG00000009610	rgs12a	1.07731	3.34091	9.81485	0.00173108	0.00821445
29249	ENSDARG00000024277	pigm	0.987667	3.87347	9.81366	0.00173221	0.00821445
5313	ENSDARG00000067656	kcmf1	0.734873	5.62892	9.81364	0.00173223	0.00821445
20658	ENSDARG00000077177	map2k4b	0.661011	6.65772	9.81353	0.00173232	0.00821445
22208	ENSDARG00000018602	rab5aa	0.649359	7.70153	9.80546	0.00173995	0.00824362
19705	ENSDARG00000078123	slitrk3a	0.679248	6.29611	9.79782	0.00174719	0.0082709
26044	ENSDARG00000030665	tcerg1b	0.738786	5.58117	9.79695	0.00174801	0.00827248
18338	ENSDARG00000060199	mrpl18	0.876245	4.54517	9.79548	0.00174941	0.00827678
5481	ENSDARG00000007430	prdm12b	0.804086	5.03604	9.79016	0.00175448	0.00829675
21939	ENSDARG00000016765	scamp3	0.651772	6.89976	9.78918	0.00175542	0.00829816
26259	ENSDARG00000077095	hipk1b	0.655002	6.78364	9.78347	0.00176088	0.0083193
8969	ENSDARG00000019526	agfg1b	0.683948	6.21213	9.77128	0.00177259	0.00836873
7837	ENSDARG00000102415	scinla	1.01206	3.70045	9.75318	0.00179012	0.00843843
16486	ENSDARG00000102546	cdk11b	0.648528	6.98346	9.75221	0.00179107	0.00844054
17948	ENSDARG00000099694	neurl1b	0.930442	4.1911	9.74941	0.0017938	0.00844865
15045	ENSDARG00000006812	wdr26b	0.645399	7.56863	9.74585	0.00179728	0.00846267
14039	ENSDARG00000021509	tab2	0.763641	5.34498	9.7431	0.00179997	0.00847295
10959	ENSDARG00000103145	cdk2ap2	0.985983	3.85297	9.72886	0.00181397	0.00853166
8655	ENSDARG00000087421	serbp1b	0.684377	8.68726	9.72697	0.00181584	0.00853804
15245	ENSDARG00000116804	-	1.01013	3.70658	9.72302	0.00181974	0.00855162
25327	ENSDARG00000058725	rfesd	2.59491	-0.0413595	9.72037	0.00182237	0.00856157
25417	ENSDARG00000092722	unc5da	0.683834	6.183	9.71435	0.00182835	0.00858245
15428	ENSDARG00000005916	srpk3	0.721213	5.72762	9.71029	0.00183239	0.00859127
29123	ENSDARG00000100025	si:ch211-231f6.6	0.792301	5.09751	9.69636	0.00184633	0.00864623
3010	ENSDARG00000061301	gmpr2	0.665821	6.46511	9.69615	0.00184655	0.00864623
9779	ENSDARG00000068143	slc39a6	0.642528	7.33517	9.69612	0.00184658	0.00864623
24511	ENSDARG00000092807	si:dkey-151g10.6	0.738118	9.55172	9.69083	0.0018519	0.00866631
5507	ENSDARG00000035129	zgc:101858	0.93777	4.13326	9.68824	0.00185451	0.00867258
7002	ENSDARG00000104225	ndel1b	0.654717	6.69965	9.6794	0.00186346	0.00870825
26164	ENSDARG00000101616	arfgap1	0.648301	7.85093	9.67507	0.00186785	0.00872149
23954	ENSDARG00000098432	paf1	0.737567	5.54258	9.6594	0.00188385	0.00878398
6195	ENSDARG00000077226	smarca4a	0.650231	7.95316	9.65492	0.00188845	0.00880053
7092	ENSDARG00000016213	zmp:0000001048	1.29181	2.26125	9.65223	0.00189122	0.008811
7339	ENSDARG00000045978	chchd6b	0.651254	6.76268	9.6484	0.00189517	0.00882448
26321	ENSDARG00000070846	dazap1	0.822281	4.86953	9.64532	0.00189835	0.00883681
2809	ENSDARG00000091348	rtn3	0.644903	7.75362	9.641	0.00190281	0.00885516
23245	ENSDARG00000007220	ncam1b	0.711173	5.80277	9.63917	0.00190471	0.00885536
8138	ENSDARG00000021669	sec61a1	0.650062	7.97263	9.63322	0.0019109	0.008878
25759	ENSDARG00000061454	nrxn2a	0.651696	6.73431	9.63233	0.00191182	0.00887983
[truncated: 3,119 more rows]

## Sheet: DEGs in group II
The up-regulated in group II 18.5 ℃ vs 19 ℃
Entrez ID	Ensembl Gene ID	Gene Symbol	logFC	logCPM	F	PValue	FDR
4788	ENSDARG00000035438	myhc4	5.47855	4.39768	435.906	8.42e-97	1.41e-92
23377	ENSDARG00000040565	ckmb	3.84454	5.70224	423.295	4.68e-94	3.92e-90
6609	ENSDARG00000053254	mylpfa	4.69835	4.64168	391.662	3.6e-87	2.01e-83
7257	ENSDARG00000024433	pvalb4	4.18776	4.97901	381.328	6.4e-85	2.68e-81
22771	ENSDARG00000099420	nme2b.2	3.12324	6.90028	379.081	1.97e-84	6.62e-81
7259	ENSDARG00000037789	pvalb1	4.31104	4.77257	367.783	5.69e-82	1.59e-78
21033	ENSDARG00000002768	pvalb2	4.5527	4.55485	367.118	7.94e-82	1.9e-78
20931	ENSDARG00000035458	atp2a1l	4.66162	4.3399	349.62	5.13e-78	1.07e-74
16506	ENSDARG00000099197	actc1b	3.05203	6.29577	334.615	9.5e-75	1.77e-71
3453	ENSDARG00000068457	tnnt3b	3.96862	4.79535	332.844	2.31e-74	3.87e-71
10303	ENSDARG00000017441	mylz3	3.61192	5.19485	328.98	1.6e-73	2.44e-70
13069	ENSDARG00000043457	gapdh	2.89551	5.64743	265.003	1.39e-59	1.95e-56
3214	ENSDARG00000033683	tpma	2.7478	5.29028	216.907	4.28e-49	5.52e-46
3449	ENSDARG00000029995	tnni2b.2	3.74894	2.91657	161.801	4.57e-37	5.11e-34
31158	ENSDARG00000099860	pkmb	5.3962	1.78243	157.645	3.7e-36	3.88e-33
4902	ENSDARG00000035327	ckma	2.97451	3.83283	148.082	4.55e-34	4.49e-31
24387	ENSDARG00000070835	tnnc2.2	3.02291	2.96895	115.496	6.13e-27	5.71e-24
27358	ENSDARG00000069615	ckmt2a	3.46794	2.17712	111.678	4.2e-26	3.71e-23
31201	ENSDARG00000013752	tnni2a.3	3.87704	1.75618	105.146	1.13e-24	9.51e-22
12468	ENSDARG00000014196	myl1	3.8077	1.74498	102.608	4.08e-24	3.26e-21
21031	ENSDARG00000022817	pvalb3	3.42464	1.9794	96.3489	9.63e-23	7.34e-20
20776	ENSDARG00000096616	si:ch211-255p10.3	3.97991	0.603688	58.1098	2.48e-14	1.81e-11
5228	ENSDARG00000039929	ckmt2b	3.42686	0.645722	48.7669	2.88e-12	2.01e-09
29158	ENSDARG00000021265	mybpc2b	2.31133	1.49637	44.7564	2.23e-11	1.5e-08
23537	ENSDARG00000097157	si:ch211-207n23.2	3.56596	0.467176	43.1696	5.02e-11	3.24e-08
12529	ENSDARG00000028213	ttn.2	3.63828	0.288613	41.3856	1.25e-10	7.76e-08
15766	ENSDARG00000068966	tnfrsf14	2.52925	1.7132	41.1596	1.4e-10	8.4e-08
29791	ENSDARG00000095801	-	2.10832	1.87843	40.9441	1.57e-10	9.06e-08
27380	ENSDARG00000010729	ifi44d	1.30588	4.42292	39.987	2.56e-10	1.43e-07
21821	ENSDARG00000094041	krt17	3.19758	0.634222	39.7767	2.85e-10	1.54e-07
21211	ENSDARG00000099974	ldb3b	2.70871	0.884356	39.58	3.15e-10	1.65e-07
10553	ENSDARG00000027355	slc25a4	1.68395	2.75356	39.37	3.51e-10	1.73e-07
24093	ENSDARG00000058799	mybpha	2.82758	0.788007	39.3676	3.51e-10	1.73e-07
4789	ENSDARG00000095930	myha	5.41522	-0.378026	38.667	5.03e-10	2.41e-07
24302	ENSDARG00000037551	pm20d1.1	2.60084	1.15428	37.5502	8.91e-10	4.15e-07
8178	ENSDARG00000001993	myhb	3.19372	0.443874	35.0132	3.27e-09	1.48e-06
13202	ENSDARG00000103199	si:dkey-247k7.2	2.52933	0.940523	33.6269	6.68e-09	2.95e-06
12068	ENSDARG00000032630	neb	2.54718	0.885265	33.3215	7.81e-09	3.36e-06
1586	ENSDARG00000115716	-	3.99573	0.474544	32.9765	9.33e-09	3.91e-06
25457	ENSDARG00000057571	pgam2	1.93128	1.53502	31.4148	2.08e-08	8.52e-06
19777	ENSDARG00000098315	cyp1a	0.987396	4.40074	23.3821	1.33e-06	0.000518021
26426	ENSDARG00000075433	myom2a	1.88648	1.09689	23.2245	1.44e-06	0.000549459
31687	ENSDARG00000113739	-	1.67484	1.70327	22.9542	1.66e-06	0.000618358
1381	ENSDARG00000114577	LOC108183819	1.84314	1.53703	22.7515	1.84e-06	0.000672186
16233	ENSDARG00000041750	ccdc92	0.959477	4.49988	22.5981	2e-06	0.000712557
10236	ENSDARG00000039131	atp1a1a.3	1.55316	1.88394	22.1221	2.56e-06	0.000893964
29300	ENSDARG00000077982	elf3	2.82631	-0.162532	20.4962	5.97e-06	0.00192714
31798	ENSDARG00000100540	-	1.3503	2.1987	20.0749	7.45e-06	0.00232032
11778	ENSDARG00000058656	desma	1.58113	1.45796	20.0688	7.47e-06	0.00232032
25748	ENSDARG00000013755	actn3a	1.86176	0.89207	19.5987	9.55e-06	0.0028613
27601	ENSDARG00000044276	spp1	1.29721	2.0632	19.3595	1.08e-05	0.00313118
12527	ENSDARG00000000563	ttn.1	2.24836	0.195692	18.3685	1.82e-05	0.00508883
18740	ENSDARG00000110698	-	1.85904	0.804133	18.2484	1.94e-05	0.00533102
22811	ENSDARG00000087476	cbln20	3.19533	-0.74017	17.5804	2.75e-05	0.00742582
6390	ENSDARG00000020574	atp2a1	1.91419	0.642484	17.5562	2.79e-05	0.00742582
19839	ENSDARG00000095556	LOC795545	0.624715	8.32806	16.9423	3.85e-05	0.00994273
15474	ENSDARG00000033832	ampd1	1.19645	2.17635	16.4095	5.1e-05	0.0129678
15745	ENSDARG00000056765	ela2l	2.43624	0.0800181	16.1596	5.82e-05	0.0145751
29792	ENSDARG00000095820	-	1.90239	0.491052	15.9962	6.35e-05	0.015428
19161	ENSDARG00000022614	ddx43	1.48677	1.36318	15.5016	8.24e-05	0.0194738
19776	ENSDARG00000092522	nnt2	1.25776	1.96835	15.4358	8.54e-05	0.019883
1409	ENSDARG00000089179	si:dkey-156k2.1	2.01934	0.647156	15.3712	8.83e-05	0.0201706
2727	ENSDARG00000003203	rhcga	2.16957	-0.0437999	15.3569	8.9e-05	0.0201706
4736	ENSDARG00000091996	tcnbb	2.07802	0.0942284	15.291	9.22e-05	0.0206086
7117	ENSDARG00000069735	hbaa2	0.677971	5.3217	13.973	0.000185453	0.0409265
10277	ENSDARG00000006526	fn1b	0.724351	4.73786	13.9048	0.000192308	0.0418882
21011	ENSDARG00000045190	ch25h	1.17528	1.96072	13.7567	0.000208074	0.0441748
10235	ENSDARG00000007739	atp1a1a.2	1.44261	1.07643	13.5391	0.000233643	0.0483786
19818	ENSDARG00000077231	vwf	0.711106	4.67444	13.2919	0.000266549	0.0538622
29149	ENSDARG00000093855	igl3v2	2.68332	-0.516272	13.2116	0.000278217	0.0555506
22579	ENSDARG00000089362	grna.1	1.03912	2.61753	12.9632	0.000317673	0.0612415
16277	ENSDARG00000073773	tti2	0.838754	3.6639	12.7087	0.00036396	0.067826
12321	ENSDARG00000024789	mxc	1.84985	0.573351	12.3264	0.000446598	0.0788457
12621	ENSDARG00000040257	slc38a11	1.17574	1.6819	12.2542	0.000464223	0.0811036
26141	ENSDARG00000043249	irf1b	0.703396	4.38871	11.6563	0.000639864	0.106255
16033	ENSDARG00000092042	-	2.11253	-0.0708157	11.2941	0.000777545	0.124089
28148	ENSDARG00000111240	dhrs13a.2	2.38358	-0.387472	11.2781	0.000784247	0.124089
31341	ENSDARG00000045553	hsd17b2	1.83168	0.368437	11.2063	0.000815217	0.1266
16102	ENSDARG00000104635	mhc2b	1.16373	1.86424	11.1186	0.000854664	0.127082
19437	ENSDARG00000074754	ifi27.6	0.690444	4.29839	10.5316	0.00117348	0.164013
31275	ENSDARG00000018566	flnca	2.14036	-0.442308	10.2719	0.00135068	0.184176
8104	ENSDARG00000017624	krt4	0.943528	2.16079	9.70408	0.00183859	0.233612
31552	ENSDARG00000103285	LOC100536187	0.767736	3.3109	9.64418	0.00189953	0.235405
24762	ENSDARG00000028625	jph2	1.14852	1.29936	9.63493	0.00190911	0.235405
5668	ENSDARG00000009280	smyd1a	1.14819	1.1894	9.60838	0.00193691	0.235405
6847	ENSDARG00000052905	zgc:165423	1.94991	-0.299938	9.45402	0.00210687	0.252403
13420	ENSDARG00000020890	tmod4	0.650932	4.17996	9.2593	0.00234302	0.27674
25002	ENSDARG00000103727	tfr2	1.94215	-0.148985	9.12506	0.00252132	0.289641
18642	ENSDARG00000098631	-	0.635382	4.19381	8.97634	0.00273497	0.29981
24787	ENSDARG00000094560	-	1.66183	-0.00607773	8.63749	0.00329314	0.3518
13830	ENSDARG00000074390	tmem176l.4	1.70562	-0.132099	8.48664	0.00357765	0.370397
24562	ENSDARG00000014179	pfkma	1.05278	1.37021	8.4083	0.00373513	0.375154
11394	ENSDARG00000011983	zgc:136908	0.708881	3.35295	8.35749	0.003841	0.375154
19694	ENSDARG00000019081	dhdh.2	0.637356	4.00816	8.35453	0.00384727	0.375154
4135	ENSDARG00000046091	si:ch211-283g2.1	1.99841	-0.284701	8.29829	0.00396824	0.384713
17052	ENSDARG00000059259	pabpc4	0.831061	2.27415	8.10986	0.0044025	0.402764
2212	ENSDARG00000103844	si:ch211-266c8.1	0.705929	3.20789	8.02586	0.0046114	0.417732
18446	ENSDARG00000060977	zgc:153018	0.704869	3.26817	7.95568	0.00479367	0.423258
20411	ENSDARG00000055751	fosb	0.618568	3.96936	7.89969	0.00494434	0.427456
6519	ENSDARG00000054588	cox6a2	0.855887	1.88652	7.615	0.00578849	0.471284
25041	ENSDARG00000069904	col24a1	0.907334	1.83305	7.48003	0.0062387	0.498264
8487	ENSDARG00000003081	mybphb	0.657787	3.40287	7.43318	0.00640321	0.506579
2280	ENSDARG00000095717	si:dkey-172k15.6	1.38148	0.247929	7.28604	0.00694925	0.537596
21865	ENSDARG00000001303	psmb8a	0.734693	2.7566	7.28442	0.00695554	0.537596
2325	ENSDARG00000104380	si:dkey-238k10.2	1.09886	0.980874	7.2236	0.00719512	0.54115
14027	ENSDARG00000043902	gabrr1	0.616448	3.6112	6.99485	0.00817446	0.569478
15925	ENSDARG00000011672	sema3b	0.655691	3.24104	6.79767	0.00912769	0.59137
13412	ENSDARG00000074656	ctss2.1	0.599596	3.762	6.79023	0.00916583	0.59137
8461	ENSDARG00000059931	hyal2a	0.81057	2.02163	6.63705	0.0099879	0.613615
The down-regulated in group II 18.5 ℃ vs 19 ℃
Entrez ID	Ensembl Gene ID	Gene Symbol	logFC	logCPM	F	PValue	FDR
6259	ENSDARG00000038185	gh1	-3.11435	4.59715	200.452	1.66e-45	1.99e-42
4566	ENSDARG00000026476	tia1l	-0.94006	5.17428	26.8317	2.22e-07	8.86e-05
9186	ENSDARG00000035859	angptl4	-0.969687	4.36304	21.6201	3.32e-06	0.00113756
21935	ENSDARG00000058094	ciarta	-0.862274	5.09415	21.3285	3.87e-06	0.00129796
21872	ENSDARG00000012422	col11a2	-1.52274	1.67233	20.5441	5.83e-06	0.0019164
16490	ENSDARG00000002193	rho	-1.09286	3.83172	19.9165	8.09e-06	0.00246702
19340	ENSDARG00000007795	cst3	-0.676533	6.43429	19.4655	1.02e-05	0.00301406
18079	ENSDARG00000105465	si:ch211-163m17.5	-1.46856	1.99168	18.938	1.35e-05	0.00383864
5293	ENSDARG00000076978	pmchl	-0.6167	6.99773	17.4778	2.91e-05	0.00761752
19914	ENSDARG00000026865	fam107b	-0.676095	5.54675	16.005	6.32e-05	0.015428
5841	ENSDARG00000098103	tefb	-0.590957	6.8062	15.5573	8e-05	0.0191782
11347	ENSDARG00000094782	si:ch211-196h16.4	-1.0854	2.40345	13.8376	0.000199307	0.0428562
25729	ENSDARG00000037012	slc3a2b	-0.594458	5.98522	13.6854	0.000216123	0.0453103
4606	ENSDARG00000068194	klf9	-0.782145	4.33091	13.3867	0.000253411	0.0518319
18078	ENSDARG00000089302	hnrnpa0a	-0.680306	4.87483	12.9657	0.000317243	0.0612415
21743	ENSDARG00000035694	stm	-0.700567	4.79822	12.9014	0.000328343	0.0625792
7214	ENSDARG00000078975	igl1c3	-1.22623	2.27494	12.7971	0.000347159	0.065422
5699	ENSDARG00000079347	LOC556402	-0.955098	2.96945	12.6389	0.000377803	0.0696321
704	ENSDARG00000069261	metap2a	-0.932734	3.01131	12.6124	0.000383206	0.0698602
4245	ENSDARG00000095464	gstt2	-2.20495	-0.0575419	12.5722	0.000391517	0.0706079
24831	ENSDARG00000001929	pink1	-0.622085	5.30178	12.4558	0.000416698	0.0743495
12094	ENSDARG00000006848	parp9	-1.43732	1.37817	12.1681	0.00048613	0.0840553
8132	ENSDARG00000029075	pfkfb4b	-0.600896	5.37988	11.8732	0.000569489	0.0974639
6114	ENSDARG00000021195	st8sia6	-1.13362	2.13174	11.7848	0.000597156	0.101167
12990	ENSDARG00000057652	dbpb	-0.884795	3.36512	11.5467	0.000678683	0.111597
17132	ENSDARG00000024032	coch	-0.639105	4.77223	11.2236	0.000807641	0.126596
17407	ENSDARG00000075397	cipca	-0.981619	2.72573	11.1855	0.000824375	0.126848
6046	ENSDARG00000087188	nfil3-6	-0.622304	5.0554	11.0211	0.000900809	0.131377
26228	ENSDARG00000059370	nr1d4b	-1.25732	2.02296	10.8687	0.000978025	0.141409
21074	ENSDARG00000056050	kctd17	-1.11266	2.05066	10.5042	0.00119103	0.165091
18666	ENSDARG00000099363	lhb	-1.18107	1.48074	10.2306	0.00138127	0.186829
17491	ENSDARG00000040479	cga	-0.763202	3.4087	10.2018	0.00140302	0.188251
15740	ENSDARG00000069093	col2a1a	-0.836052	2.85983	10.1054	0.00147833	0.195233
29164	ENSDARG00000071463	zgc:154125	-2.12932	-0.123791	9.81953	0.00172668	0.221068
22630	ENSDARG00000054797	zgc:153441	-2.05971	-0.17421	9.67039	0.00187262	0.235405
19840	ENSDARG00000094719	LOC101884954	-1.05207	1.76223	9.61018	0.00193501	0.235405
4616	ENSDARG00000056477	ccdc125	-1.00904	1.88551	9.48032	0.00207687	0.250599
28593	ENSDARG00000045417	fam49bb	-0.725002	3.6286	9.27369	0.00232469	0.276523
24289	ENSDARG00000080174	mir124-5	-1.8981	0.107018	9.2238	0.00238889	0.278239
5494	ENSDARG00000077174	qsox2	-0.908003	2.50743	9.09604	0.00256163	0.29227
18308	ENSDARG00000016318	med7	-0.837041	2.63736	9.04577	0.00263304	0.296384
29892	ENSDARG00000087697	lpl	-0.756194	3.33126	8.98277	0.00272537	0.29981
15349	ENSDARG00000074761	bicdl1	-1.16294	1.24155	8.52148	0.0035098	0.368311
17388	ENSDARG00000075826	msh4	-1.34975	0.86038	8.50818	0.00353554	0.368311
17524	ENSDARG00000088507	znf982	-2.1099	-0.259597	8.46775	0.00361499	0.371967
11218	ENSDARG00000075564	fam13a	-0.585159	4.57836	8.42739	0.0036961	0.375154
18102	ENSDARG00000061918	cplx2	-0.604155	4.42049	8.37189	0.0038107	0.375154
28776	ENSDARG00000004647	spice1	-0.963505	1.788	8.37126	0.00381201	0.375154
5716	ENSDARG00000086569	zgc:172051	-2.66752	-0.582996	8.27335	0.00402312	0.387792
14218	ENSDARG00000070786	znf770	-0.817336	2.90205	8.22776	0.00412544	0.392973
22881	ENSDARG00000089641	ppm1lb	-0.593387	4.36451	8.2246	0.00413262	0.392973
19783	ENSDARG00000059075	nip7	-0.735928	3.15002	8.16992	0.00425908	0.394659
15664	ENSDARG00000002642	sh3gl1b	-0.900049	2.09991	8.10325	0.00441859	0.402764
23802	ENSDARG00000068637	si:ch211-281l24.3	-0.864108	2.459	7.95541	0.00479438	0.423258
11533	ENSDARG00000104807	LOC108190743	-1.49807	0.520658	7.95524	0.00479484	0.423258
12845	ENSDARG00000044605	stx12l	-0.626702	4.09454	7.90201	0.004938	0.427456
27883	ENSDARG00000056649	htatsf1	-0.606445	4.15457	7.82675	0.00514784	0.440508
23226	ENSDARG00000077785	atf5b	-0.623361	4.0929	7.80382	0.0052136	0.441629
13269	ENSDARG00000097819	znf576.2	-0.769308	2.90673	7.74157	0.00539637	0.45254
7038	ENSDARG00000059498	arl16	-1.18429	0.982541	7.711	0.00548852	0.453466
7937	ENSDARG00000075159	meltf	-0.976515	1.58806	7.69976	0.00552282	0.454063
31270	ENSDARG00000051763	sntb2	-1.36269	0.796052	7.66644	0.00562573	0.460267
24414	ENSDARG00000070770	her4.3	-1.17441	1.06537	7.59256	0.00586098	0.473497
10097	ENSDARG00000018619	cers4b	-0.979215	1.8886	7.58913	0.00587213	0.473497
11359	ENSDARG00000059060	lgalsla	-0.893544	2.02032	7.39662	0.00653466	0.513677
8051	ENSDARG00000044332	zranb2	-0.754259	2.87525	7.25718	0.00706182	0.538046
20252	ENSDARG00000017173	si:dkey-29p10.4	-1.22991	0.999155	7.19943	0.00729269	0.54604
14297	ENSDARG00000043536	si:dkey-86e18.1	-1.00607	1.53481	7.18848	0.0073373	0.546939
6525	ENSDARG00000070458	zgc:153292	-0.987412	1.5716	7.16327	0.00744116	0.552226
24843	ENSDARG00000061240	cbln4	-0.78732	2.25295	7.05202	0.0079176	0.569478
29104	ENSDARG00000098817	kctd5b	-0.795176	2.43379	7.02815	0.00802383	0.569478
12522	ENSDARG00000034718	tfpia	-0.907431	1.972	7.02464	0.00803956	0.569478
4834	ENSDARG00000002220	zgc:103692	-1.09239	1.33151	6.996	0.0081692	0.569478
15465	ENSDARG00000058470	mapk13	-0.89848	2.09364	6.99299	0.00818294	0.569478
29815	ENSDARG00000062865	mrasb	-0.59308	4.06739	6.98167	0.00823486	0.570724
10842	ENSDARG00000058231	nt5c2b	-0.732003	2.95833	6.93471	0.00845386	0.574041
3644	ENSDARG00000083082	mir129-2	-1.3502	0.396147	6.8481	0.00887358	0.588427
11698	ENSDARG00000001549	sp3a	-1.18502	0.956613	6.84756	0.00887623	0.588427
28329	ENSDARG00000060829	car15	-0.915217	1.63978	6.80156	0.00910783	0.59137
4588	ENSDARG00000033498	rorb	-1.42093	0.720417	6.79692	0.00913155	0.59137
30576	ENSDARG00000053609	gatd1	-0.593414	3.78257	6.77242	0.00925774	0.594143
21022	ENSDARG00000007807	cyth3a	-0.927571	1.7603	6.73681	0.00944433	0.598562
5384	ENSDARG00000059606	cenatac	-0.669307	3.05091	6.7072	0.00960244	0.600151

## Sheet: DEGs in group Ⅲ
The up-regulated in group I 18 ℃ vs 18.5 ℃
Entrez ID	Ensembl Gene ID	Gene Symbol	logFC	logCPM	F	PValue	FDR
7118	ENSDARG00000097238	ba1l	2.69741	9.17993	244.973	3.24e-55	5.43e-51
27659	ENSDARG00000034852	nt5c2l1	2.18722	7.3443	206.379	8.47e-47	7.1e-43
7121	ENSDARG00000079078	si:ch211-5k11.8	2.50736	9.75526	193.083	6.75e-44	2.83e-40
7119	ENSDARG00000097011	hbaa1	2.57277	10.2217	185.512	3.03e-42	1.02e-38
7120	ENSDARG00000089087	hbba1	2.62503	10.7162	176.102	3.44e-40	9.62e-37
6222	ENSDARG00000012881	slc4a1a	2.62802	4.79528	171.198	4.05e-39	9.7e-36
15744	ENSDARG00000038643	alas2	2.49032	4.88427	160.265	9.9e-37	2.08e-33
7116	ENSDARG00000069734	hbba2	1.8906	6.78587	153.125	3.6e-35	6.7e-32
15362	ENSDARG00000074441	gp1bb	2.71185	4.19945	145.932	1.34e-33	2.25e-30
31753	ENSDARG00000105154	creg1	1.79414	7.32743	142.641	7.04e-33	9.85e-30
16490	ENSDARG00000002193	rho	2.54341	3.83172	111.177	5.41e-26	5.04e-23
7117	ENSDARG00000069735	hbaa2	1.64345	5.3217	86.3183	1.53e-20	1.07e-17
29518	ENSDARG00000101362	mibp	1.89279	4.05239	70.8292	3.9e-17	2.33e-14
17587	ENSDARG00000097339	slc9a1b	1.8566	3.98317	68.5663	1.23e-16	7.1e-14
31752	ENSDARG00000098739	h2af1al	2.66936	2.02813	67.8635	1.75e-16	9.8e-14
7214	ENSDARG00000078975	igl1c3	2.5326	2.27494	59.8617	1.02e-14	5.33e-12
24064	ENSDARG00000090638	gp9	2.15119	2.36313	52.1794	5.07e-13	2.5e-10
27260	ENSDARG00000101146	LOC101886098	2.53242	1.48991	47.7508	4.84e-12	2.32e-09
12359	ENSDARG00000061747	dipk2b	2.5648	1.47906	47.4716	5.58e-12	2.6e-09
4226	ENSDARG00000058839	susd1	2.02716	2.31523	46.5559	8.9e-12	4.04e-09
21108	ENSDARG00000045144	zgc:163057	2.03699	1.83467	38.7395	4.84e-10	2.03e-07
13322	ENSDARG00000029019	epb41b	2.14818	1.65799	37.6556	8.44e-10	3.45e-07
27259	ENSDARG00000099600	si:dkey-93h22.7	2.08122	1.78385	37.5916	8.72e-10	3.48e-07
21579	ENSDARG00000016156	fam53b	0.956901	6.02578	36.3131	1.68e-09	6.33e-07
25059	ENSDARG00000104808	jak2a	0.922635	6.38813	36.3071	1.69e-09	6.33e-07
6266	ENSDARG00000088967	wnk4b	1.21419	4.57306	36.2917	1.7e-09	6.33e-07
16022	ENSDARG00000020114	slc20a1a	1.64716	2.7382	36.0466	1.93e-09	7.02e-07
7315	ENSDARG00000110178	-	1.37627	3.71033	35.4374	2.63e-09	9.4e-07
17311	ENSDARG00000030490	sptb	2.16034	1.56228	34.9979	3.3e-09	1.15e-06
10746	ENSDARG00000096667	hemgn	2.32389	1.24706	33.8754	5.88e-09	1.97e-06
17588	ENSDARG00000091101	fabp10b	1.42014	3.08174	30.823	2.83e-08	8.94e-06
21664	ENSDARG00000009779	mcl1a	0.794978	7.53005	29.342	6.07e-08	1.88e-05
31441	ENSDARG00000081938	-	0.811512	8.32311	28.5393	9.18e-08	2.8e-05
31442	ENSDARG00000082789	-	0.783463	7.16058	28.4782	9.48e-08	2.84e-05
29947	ENSDARG00000071361	ifi44f1	2.10692	1.21855	28.0256	1.2e-07	3.52e-05
18463	ENSDARG00000099970	-	0.862949	9.2036	27.9127	1.27e-07	3.67e-05
4322	ENSDARG00000074581	add2	1.08248	4.36632	27.0085	2.03e-07	5.57e-05
23830	ENSDARG00000076093	ftr76	3.07819	0.12185	25.6021	4.2e-07	0.000111704
11573	ENSDARG00000069046	wu:fk65c09	1.53179	2.11539	24.7985	6.36e-07	0.000161743
8205	ENSDARG00000001354	slc6a22.2	1.83184	1.3588	24.6241	6.97e-07	0.000174416
8656	ENSDARG00000023713	aqp1a.1	0.756292	6.33372	24.3001	8.24e-07	0.00020038
7426	ENSDARG00000036700	si:ch211-114n24.6	0.738935	8.14486	24.2095	8.64e-07	0.000207028
31443	ENSDARG00000080128	-	0.770856	5.99632	23.464	1.27e-06	0.000296474
15372	ENSDARG00000094516	gatd3l	2.32609	0.637439	23.1885	1.47e-06	0.000337449
24160	ENSDARG00000058371	krt5	1.28773	2.79803	23.1343	1.51e-06	0.0003424
419	ENSDARG00000045677	opn1sw1	2.20307	0.595807	21.9413	2.81e-06	0.000604481
12827	ENSDARG00000089413	mbpb	0.689439	7.766	21.8324	2.98e-06	0.000631678
26029	ENSDARG00000069031	plac8l1	2.20807	0.481656	21.4273	3.68e-06	0.000760969
7213	ENSDARG00000040601	-	2.50352	0.233211	21.347	3.83e-06	0.000774394
29150	ENSDARG00000079987	igic1s1	1.80386	1.57741	21.3161	3.89e-06	0.000777576
13076	ENSDARG00000076950	kel	2.00046	0.799249	21.1492	4.25e-06	0.000828625
19437	ENSDARG00000074754	ifi27.6	0.917127	4.29839	19.812	8.54e-06	0.00162853
14234	ENSDARG00000096508	-	0.871415	4.67399	19.7605	8.78e-06	0.00163578
4094	ENSDARG00000042090	si:ch73-55i23.1	1.54332	1.51443	19.4758	1.02e-05	0.00185739
15981	ENSDARG00000077504	si:ch211-103n10.5	1.85181	0.771098	19.4026	1.06e-05	0.0019092
6574	ENSDARG00000096849	si:dkey-16p21.8	0.728399	5.60787	19.143	1.21e-05	0.00215648
11045	ENSDARG00000059682	slc43a3a	2.06207	0.570484	19.0714	1.26e-05	0.00219988
25743	ENSDARG00000044550	hif1al2	1.71893	1.2046	18.9306	1.36e-05	0.00234392
15904	ENSDARG00000006900	impdh2	0.715386	5.74696	18.8761	1.39e-05	0.00236321
27703	ENSDARG00000076858	-	1.58289	1.27967	18.7729	1.47e-05	0.00244511
27030	ENSDARG00000018146	gpx1a	0.839263	4.54439	17.9227	2.3e-05	0.003645
31718	ENSDARG00000100284	cd247	1.24617	2.23099	17.9023	2.33e-05	0.003645
25427	ENSDARG00000079947	gfi1b	2.99508	-0.584955	17.6272	2.69e-05	0.00413488
22961	ENSDARG00000042835	tfdp2	0.789077	4.81524	17.4348	2.97e-05	0.00448453
13990	ENSDARG00000020984	slc16a10	0.774032	4.88697	17.0433	3.65e-05	0.0053755
19412	ENSDARG00000002197	pygl	0.800768	4.58899	16.2444	5.57e-05	0.00804963
31410	ENSDARG00000074062	si:dkey-234i14.15	2.13717	0.32469	16.0268	6.25e-05	0.00887677
26823	ENSDARG00000013477	gata1a	2.76917	-0.615833	15.9649	6.45e-05	0.00909484
15039	ENSDARG00000031683	fosab	0.835543	4.21984	15.9249	6.59e-05	0.0092116
4994	ENSDARG00000054597	cnot6l	1.39193	1.56453	15.7531	7.22e-05	0.0100037
21822	ENSDARG00000036830	krt91	0.812354	4.30766	15.4093	8.66e-05	0.0116363
8567	ENSDARG00000068082	wbp4	1.01073	2.995	15.4057	8.67e-05	0.0116363
29812	ENSDARG00000000212	krt97	1.42507	1.40062	15.3809	8.79e-05	0.0116965
18537	ENSDARG00000043342	gpx3	1.19152	2.23797	15.3169	9.09e-05	0.0119104
2697	ENSDARG00000017927	gjd6	5.51286	-0.830147	14.895	0.000113662	0.0146642
31440	ENSDARG00000080401	-	1.25373	1.79515	14.2602	0.000159197	0.0200756
29146	ENSDARG00000093272	igic1s1	1.04502	2.86774	13.773	0.000206281	0.0248903
29847	ENSDARG00000096917	si:ch211-227m13.1	1.74295	0.488976	13.605	0.000225582	0.0270247
21207	ENSDARG00000096712	si:dkey-193p11.2	3.3073	-0.864389	13.4671	0.000242783	0.0288792
29541	ENSDARG00000015123	dnase1l4.1	2.06521	0.276247	13.4413	0.000246151	0.0290735
19695	ENSDARG00000028336	dhdh.1	0.768735	4.23789	13.3665	0.000256162	0.0298358
11642	ENSDARG00000075641	steap3	1.89439	0.365357	13.0968	0.000295798	0.0337491
8160	ENSDARG00000026655	tspo	0.728872	4.49205	13.0765	0.00029902	0.0338862
6247	ENSDARG00000018687	itga2b	1.52822	0.953164	12.9405	0.000321541	0.0360926
13801	ENSDARG00000041483	paqr6	0.592308	5.86587	12.9333	0.000322794	0.0360926
9433	ENSDARG00000038792	klf17	1.26984	1.46371	12.745	0.000356962	0.0390541
8673	ENSDARG00000063445	snap47	0.621709	5.34976	12.5983	0.000386091	0.0413222
6652	ENSDARG00000096355	ighv1-4	0.987831	3.27263	12.5949	0.00038681	0.0413222
23757	ENSDARG00000012381	hsc70	0.796413	3.79376	12.4901	0.000409109	0.0434277
10248	ENSDARG00000040246	rap2ab	0.934765	2.88993	12.4268	0.000423223	0.0443643
8398	ENSDARG00000020979	ripor3	0.822178	3.56549	12.3749	0.000435137	0.0453299
23276	ENSDARG00000097182	-	1.16486	1.87709	12.1508	0.000490676	0.0504884
20971	ENSDARG00000057206	nmt1b	1.8389	0.0965119	12.0995	0.000504352	0.0515792
8922	ENSDARG00000098037	LOC100331996	1.79196	0.309609	12.0183	0.00052682	0.0532578
25058	ENSDARG00000102477	stard4	0.719498	4.24756	11.977	0.000538601	0.0540923
15740	ENSDARG00000069093	col2a1a	0.926368	2.85983	11.9136	0.000557252	0.0556323
5075	ENSDARG00000095304	si:ch211-207c6.2	1.82518	0.104911	11.6186	0.000652959	0.0636711
14267	ENSDARG00000019253	rhag	1.30116	1.18458	11.3442	0.000756854	0.0720526
14052	ENSDARG00000033587	LOC101884755	2.05377	-0.0970528	11.2819	0.00078268	0.0726199
25214	ENSDARG00000044801	wdr38	2.03493	0.0680299	11.263	0.000790667	0.0726199
7547	ENSDARG00000006639	lnpk	0.586203	5.30339	11.1871	0.000823694	0.0750335
8751	ENSDARG00000039828	zp3b	1.05748	1.9788	11.1782	0.000827642	0.0750335
29200	ENSDARG00000113346	-	1.38702	1.13654	10.9506	0.000935749	0.0834808
2503	ENSDARG00000090396	si:cabz01074946.1	1.49452	0.80322	10.467	0.00121523	0.104522
114	ENSDARG00000097907	-	1.14499	1.52182	10.4222	0.00124512	0.105019
21723	ENSDARG00000114159	tmem196	1.02497	1.91538	10.3442	0.00129886	0.108922
22240	ENSDARG00000040004	pkhd1l1.2	1.61041	0.708292	10.0031	0.00156274	0.12662
29268	ENSDARG00000071558	fblim1	0.727602	3.62835	9.83225	0.00171478	0.137212
15443	ENSDARG00000059001	pim2	0.821852	2.95701	9.61519	0.00192974	0.150538
27296	ENSDARG00000103612	akt2l	0.642119	4.27494	9.59071	0.00195565	0.151852
4300	ENSDARG00000111436	-	0.742685	3.49884	9.57102	0.00197673	0.152081
19557	ENSDARG00000002194	rhd	0.876578	2.24604	9.33383	0.00224962	0.167692
6057	ENSDARG00000090834	epor	2.00667	-0.308135	9.31426	0.00227377	0.168742
5661	ENSDARG00000088222	fam78ab	1.89304	-0.0471515	9.29588	0.0022967	0.169692
23900	ENSDARG00000098063	alp3	1.12053	1.49732	9.07685	0.00258865	0.188769
13146	ENSDARG00000040485	gsdmeb	1.84353	0.146887	9.0021	0.0026967	0.195797
11645	ENSDARG00000059305	tmem37	0.706471	3.53691	8.90782	0.00283952	0.202657
13858	ENSDARG00000088308	notchl	0.730637	3.25115	8.81199	0.00299257	0.209131
19436	ENSDARG00000092725	ifi27.5	1.05737	1.37081	8.55152	0.00345234	0.238781
19454	ENSDARG00000031483	col9a1b	1.67578	-0.10567	8.54771	0.00345956	0.238781
5716	ENSDARG00000086569	zgc:172051	2.72263	-0.582996	8.53491	0.00348398	0.239481
16141	ENSDARG00000053646	adrb3a	1.44274	0.291228	8.52076	0.00351119	0.240366
22422	ENSDARG00000070480	agr2	1.70728	-0.121883	8.31166	0.00393913	0.26533
8423	ENSDARG00000015947	matn4	0.671153	3.66421	8.19755	0.00419469	0.275895
29152	ENSDARG00000113786	-	1.34026	1.19782	8.15512	0.00429397	0.279566
22865	ENSDARG00000069944	p2ry13	1.93241	-0.463028	7.9584	0.00478647	0.297751
22220	ENSDARG00000036186	mbpa	0.608067	12.4982	7.91291	0.00490831	0.303772
26155	ENSDARG00000103825	galnt10	0.610026	3.94901	7.66825	0.00562008	0.342764
6918	ENSDARG00000097610	-	1.74489	-0.121024	7.62741	0.00574877	0.346472
29198	ENSDARG00000114721	-	1.71415	-0.314368	7.61305	0.00579475	0.346472
4552	ENSDARG00000010770	sox19a	0.591924	4.12783	7.59665	0.0058477	0.346472
3879	ENSDARG00000105344	pkd1l2a	0.74781	2.80844	7.52001	0.00610172	0.35534
20563	ENSDARG00000096829	blvrb	0.695311	3.17741	7.42909	0.00641776	0.368626
19375	ENSDARG00000005454	tacc3	0.886514	1.9414	7.42108	0.00644642	0.369008
26866	ENSDARG00000087573	hdac11	1.39315	0.606267	7.25177	0.00708312	0.395994
15263	ENSDARG00000100813	nudt12	0.633099	3.59172	7.24331	0.00711656	0.396542
23965	ENSDARG00000075664	si:ch1073-429i10.1	1.70689	-0.23567	7.09641	0.00772384	0.415851
20728	ENSDARG00000103543	gngt2b	1.30173	0.43854	6.99907	0.00815519	0.426502
29155	ENSDARG00000117030	-	1.83791	-0.216196	6.85856	0.00882176	0.448035
29148	ENSDARG00000078763	igl3v3	1.89078	-0.0543586	6.70216	0.0096296	0.469499
12241	ENSDARG00000062148	si:dkey-100n23.3	0.61342	3.6748	6.63744	0.00998576	0.47998
The down-regulated in group I 18 ℃ vs 18.5 ℃
Entrez ID	Ensembl Gene ID	Gene Symbol	logFC	logCPM	F	PValue	FDR
4788	ENSDARG00000035438	myhc4	-3.0585	4.39768	196.215	1.4e-44	7.82e-41
23377	ENSDARG00000040565	ckmb	-2.0344	5.70224	144.813	2.36e-33	3.6e-30
3453	ENSDARG00000068457	tnnt3b	-2.29301	4.79535	136.843	1.3e-31	1.68e-28
20931	ENSDARG00000035458	atp2a1l	-2.47061	4.3399	133.138	8.43e-31	1.01e-27
7257	ENSDARG00000024433	pvalb4	-2.15671	4.97901	130.202	3.7e-30	4.14e-27
21033	ENSDARG00000002768	pvalb2	-2.27134	4.55485	125.54	3.88e-29	4.06e-26
13069	ENSDARG00000043457	gapdh	-1.78096	5.64743	111.416	4.8e-26	4.73e-23
22771	ENSDARG00000099420	nme2b.2	-1.52376	6.90028	103.806	2.23e-24	1.97e-21
10303	ENSDARG00000017441	mylz3	-1.79922	5.19485	100.126	1.43e-23	1.2e-20
7259	ENSDARG00000037789	pvalb1	-1.90408	4.77257	97.8853	4.43e-23	3.54e-20
6609	ENSDARG00000053254	mylpfa	-1.95335	4.64168	97.652	4.99e-23	3.8e-20
3449	ENSDARG00000029995	tnni2b.2	-2.49407	2.91657	87.2143	9.74e-21	7.1e-18
16506	ENSDARG00000099197	actc1b	-1.41174	6.29577	82.9671	8.34e-20	5.6e-17
31158	ENSDARG00000099860	pkmb	-3.16061	1.78243	82.735	9.38e-20	6.05e-17
3214	ENSDARG00000033683	tpma	-1.51432	5.29028	73.8662	8.36e-18	5.19e-15
27358	ENSDARG00000069615	ckmt2a	-2.47307	2.17712	66.3469	3.78e-16	2.05e-13
22670	ENSDARG00000030215	matn1	-1.9091	3.30501	52.4331	4.45e-13	2.26e-10
29158	ENSDARG00000021265	mybpc2b	-2.40256	1.49637	45.8595	1.27e-11	5.61e-09
12468	ENSDARG00000014196	myl1	-2.04822	1.74498	40.0613	2.46e-10	1.06e-07
15410	ENSDARG00000076170	pcsk1nl	-0.863837	7.66447	34.0435	5.39e-09	1.84e-06
24387	ENSDARG00000070835	tnnc2.2	-1.45519	2.96895	32.8506	9.95e-09	3.27e-06
31201	ENSDARG00000013752	tnni2a.3	-1.8234	1.75618	32.7711	1.04e-08	3.34e-06
21211	ENSDARG00000099974	ldb3b	-2.15005	0.884356	27.0562	1.98e-07	5.57e-05
5228	ENSDARG00000039929	ckmt2b	-2.32538	0.645722	27.0185	2.02e-07	5.57e-05
4902	ENSDARG00000035327	ckma	-1.1209	3.83283	25.7662	3.85e-07	0.000104252
21981	ENSDARG00000009637	rcvrn3	-1.09453	4.20251	25.452	4.54e-07	0.000118853
21031	ENSDARG00000022817	pvalb3	-1.50296	1.9794	25.1385	5.34e-07	0.000137677
12527	ENSDARG00000000563	ttn.1	-2.79493	0.195692	24.3322	8.11e-07	0.000199966
20776	ENSDARG00000096616	si:ch211-255p10.3	-2.13578	0.603688	23.6855	1.13e-06	0.000267963
10553	ENSDARG00000027355	slc25a4	-1.26542	2.75356	23.0232	1.6e-06	0.000357939
8628	ENSDARG00000007480	rpe65a	-0.693654	7.07935	22.1904	2.47e-06	0.000542556
24093	ENSDARG00000058799	mybpha	-1.98359	0.788007	22.1735	2.49e-06	0.000542556
27601	ENSDARG00000044276	spp1	-1.42787	2.0632	21.7981	3.03e-06	0.000635037
74	ENSDARG00000045878	nudt4b	-0.736607	5.99315	21.3678	3.79e-06	0.000774394
25457	ENSDARG00000057571	pgam2	-1.56479	1.53502	21.1841	4.17e-06	0.00082323
9186	ENSDARG00000035859	angptl4	-1.03952	4.36304	21.0531	4.47e-06	0.000861232
26171	ENSDARG00000045016	npffl	-1.26608	2.74632	19.7865	8.66e-06	0.00163184
7112	ENSDARG00000079802	aanat2	-1.14244	3.27992	19.4774	1.02e-05	0.00185739
12529	ENSDARG00000028213	ttn.2	-2.16361	0.288613	19.1294	1.22e-05	0.00215648
2323	ENSDARG00000099384	si:dkey-238k10.1	-2.88991	0.383834	18.8792	1.39e-05	0.00236321
8178	ENSDARG00000001993	myhb	-2.13111	0.443874	18.8028	1.45e-05	0.00243122
13202	ENSDARG00000103199	si:dkey-247k7.2	-1.76935	0.940523	18.4959	1.7e-05	0.00279973
6083	ENSDARG00000094557	nupr1b	-1.90074	1.38662	18.4298	1.76e-05	0.0028704
2325	ENSDARG00000104380	si:dkey-238k10.2	-1.92502	0.980874	18.3545	1.83e-05	0.00295748
20662	ENSDARG00000111827	rcvrnb	-0.977572	3.85309	17.9025	2.33e-05	0.003645
22488	ENSDARG00000033367	rrm2b	-0.726793	5.42219	17.8516	2.39e-05	0.00370873
13198	ENSDARG00000018787	efna1b	-0.729378	5.4683	17.5674	2.77e-05	0.00422805
19161	ENSDARG00000022614	ddx43	-1.61181	1.36318	17.4212	2.99e-05	0.00448453
11778	ENSDARG00000058656	desma	-1.46703	1.45796	17.0992	3.55e-05	0.00526576
2727	ENSDARG00000003203	rhcga	-2.3523	-0.0437999	16.7612	4.24e-05	0.00618264
22445	ENSDARG00000033182	arl4ab	-0.892929	4.03623	16.1004	6.01e-05	0.00861135
7944	ENSDARG00000015964	cldn33b	-0.918892	3.73652	15.6109	7.78e-05	0.0106961
13976	ENSDARG00000069583	cndp1	-0.663692	9.59824	15.4374	8.53e-05	0.0116292
28204	ENSDARG00000017251	smtlb	-1.92972	0.761151	15.3321	9.02e-05	0.0119081
16111	ENSDARG00000079105	zgc:123077; mhc2dab; si:busm1-266f07.1	-1.03809	3.14264	15.2848	9.25e-05	0.012021
21855	ENSDARG00000001710	flot1a	-0.657241	5.44119	14.0938	0.000173918	0.0217683
21864	ENSDARG00000075963	mhc1uba	-0.919618	3.80536	13.984	0.000184374	0.0229061
4736	ENSDARG00000091996	tcnbb	-1.96564	0.0942284	13.7966	0.000203701	0.0247571
2280	ENSDARG00000095717	si:dkey-172k15.6	-2.06047	0.247929	13.412	0.000250019	0.029324
10235	ENSDARG00000007739	atp1a1a.2	-1.43359	1.07643	13.207	0.000278913	0.0320406
9890	ENSDARG00000092813	fndc7rs4	-1.70084	0.731432	12.8271	0.000341639	0.0376972
3350	ENSDARG00000001975	hsd11b2	-0.630052	5.29587	12.7365	0.000358593	0.0390541
12068	ENSDARG00000032630	neb	-1.42979	0.885265	12.6593	0.000373704	0.0404372
29838	ENSDARG00000042947	mstna	-0.659809	4.99518	12.4308	0.000422321	0.0443643
22591	ENSDARG00000035798	gngt1	-0.942725	2.7273	11.8373	0.000580572	0.0576175
16888	ENSDARG00000056214	gnrh3	-1.01227	2.40639	11.6613	0.000638142	0.0629583
31552	ENSDARG00000103285	LOC100536187	-0.851911	3.3109	11.5259	0.000686327	0.066538
28388	ENSDARG00000103752	dusp26	-2.10247	0.356675	11.4039	0.000732894	0.0706443
16903	ENSDARG00000013926	slc16a9a	-0.838857	3.52226	11.3396	0.000758708	0.0720526
23549	ENSDARG00000097247	-	-1.63114	0.931484	11.3355	0.000760392	0.0720526
29503	ENSDARG00000076264	zgc:195170	-2.04948	0.279533	11.3174	0.000767833	0.0723489
20713	ENSDARG00000059163	rbp3	-0.80003	3.59985	11.2764	0.000784972	0.0726199
8524	ENSDARG00000074794	necab3	-0.669863	4.67714	11.2737	0.000786114	0.0726199
16821	ENSDARG00000054753	col10a1a	-0.676195	4.44871	11.259	0.000792359	0.0726199
2598	ENSDARG00000001431	actn3b	-0.835303	3.22406	11.1373	0.000846072	0.075884
19785	ENSDARG00000016080	nob1	-0.803664	3.76348	10.8957	0.000963895	0.0855367
15474	ENSDARG00000033832	ampd1	-0.969008	2.17635	10.8018	0.00101403	0.0895123
23537	ENSDARG00000097157	si:ch211-207n23.2	-1.45861	0.467176	10.6684	0.00108983	0.0952011
8722	ENSDARG00000012610	saga	-0.948884	2.61351	10.6261	0.00111503	0.096898
26426	ENSDARG00000075433	myom2a	-1.21134	1.09689	10.434	0.0012372	0.105019
13589	ENSDARG00000103001	kiaa0319	-0.716367	3.95197	10.4265	0.00124218	0.105019
31007	ENSDARG00000077569	lrrn3a	-0.786275	3.50554	10.2093	0.00139733	0.11602
22528	ENSDARG00000097137	-	-0.783161	3.38427	10.0949	0.0014868	0.122239
16033	ENSDARG00000092042	-	-2.00618	-0.0708157	10.0824	0.00149693	0.122471
22482	ENSDARG00000011312	stk3	-0.843169	3.17554	9.84507	0.00170287	0.137212
9887	ENSDARG00000092469	fndc7rs1	-2.07051	-0.328595	9.72987	0.00181297	0.14343
10088	ENSDARG00000067848	nmrk2	-1.10928	1.79314	9.57123	0.0019765	0.152081
25431	ENSDARG00000003835	stom	-0.946679	2.43848	9.48896	0.00206712	0.15759
14009	ENSDARG00000101535	col10a1b	-0.795217	2.95906	9.44136	0.00212147	0.160873
15645	ENSDARG00000005776	guk1b	-1.43341	0.856541	9.43454	0.00212937	0.160873
18090	ENSDARG00000000380	pde6a	-1.14803	1.52343	9.24609	0.00235998	0.173604
31553	ENSDARG00000104293	mhc1zka	-1.60639	0.578164	9.11973	0.00252867	0.1852
25748	ENSDARG00000013755	actn3a	-1.20238	0.89207	8.95556	0.00276627	0.199982
30797	ENSDARG00000100231	ccdc135	-1.15108	1.45372	8.88464	0.0028758	0.203802
30262	ENSDARG00000003533	col8a1b	-0.893732	2.34704	8.87437	0.00289201	0.203802
6390	ENSDARG00000020574	atp2a1	-1.2675	0.642484	8.29472	0.00397605	0.265712
6204	ENSDARG00000056791	pde6ga	-1.32965	1.12248	8.27743	0.00401408	0.267159
27891	ENSDARG00000056511	arr3a	-0.761993	2.99104	8.24431	0.004088	0.271004
29335	ENSDARG00000095745	si:ch73-138e16.3	-2.71553	-0.48955	8.20881	0.00416875	0.275269
31032	ENSDARG00000051874	stra6	-0.678277	3.56804	8.07772	0.00448127	0.287343
22436	ENSDARG00000035913	yars1	-0.64813	3.9601	8.00796	0.00465723	0.293651
17562	ENSDARG00000079024	rps6kl1	-0.886798	2.34967	7.99177	0.00469904	0.295177
20502	ENSDARG00000055534	grk7b	-0.846367	2.4184	7.96976	0.00475652	0.297673
27505	ENSDARG00000086838	itga2.3	-1.87743	-0.173636	7.95583	0.00479327	0.297751
25349	ENSDARG00000012126	zgc:109965	-1.22848	0.843242	7.82895	0.0051416	0.316159
14731	ENSDARG00000017634	pdcb	-0.981075	1.6253	7.62334	0.00576178	0.346472
2546	ENSDARG00000015607	si:ch211-220f21.2	-1.89108	-0.549543	7.61256	0.00579631	0.346472
23637	ENSDARG00000102017	trpc4b	-0.856855	2.38396	7.58135	0.00589753	0.346472
657	ENSDARG00000010454	guca1a	-1.7949	0.134817	7.57811	0.00590812	0.346472
29791	ENSDARG00000095801	-	-0.818008	1.87843	7.43908	0.00638226	0.368147
26289	ENSDARG00000055053	itih3a.2	-0.673828	3.42683	7.43761	0.00638748	0.368147
5645	ENSDARG00000011537	ugt2a5	-1.3739	0.398068	7.29601	0.00691078	0.39158
6471	ENSDARG00000073718	apol	-0.750091	2.7227	7.26882	0.00701619	0.393564
18087	ENSDARG00000002463	arhgef37	-1.16621	1.15293	7.2058	0.00726683	0.400871
22452	ENSDARG00000035957	gmnn	-1.66092	0.139237	7.20435	0.00727271	0.400871
211	ENSDARG00000099281	si:dkey-112e7.2	-0.711368	2.94112	7.19705	0.00730237	0.400871
9312	ENSDARG00000038862	kcnb2a	-0.919866	1.74039	7.17073	0.00741025	0.403522
5222	ENSDARG00000095515	entr1	-1.63485	0.236198	7.09031	0.0077502	0.415851
16477	ENSDARG00000106018	cacna2d3a	-1.21042	1.03598	7.07028	0.00783728	0.418621
6847	ENSDARG00000052905	zgc:165423	-1.6464	-0.299938	7.05966	0.00788389	0.419773
28784	ENSDARG00000062934	gpr12	-1.36731	0.34668	7.00946	0.00810799	0.426502
19860	ENSDARG00000058285	cpt1b	-0.649495	3.37717	7.0094	0.00810827	0.426502
12936	ENSDARG00000058047	pafah1b3	-0.925755	1.68186	6.79583	0.00913709	0.458824
18492	ENSDARG00000059911	bbs7	-0.828803	2.30421	6.7489	0.00938055	0.466856
5771	ENSDARG00000090876	tmem184bb.2	-0.667752	3.17911	6.69217	0.00968372	0.470769

## Sheet: DEGs in group Ⅳ
The up-regulated in group I 19 ℃ vs 19.5 ℃
Entrez ID	Ensembl Gene ID	Gene Symbol	logFC	logCPM	F	PValue	FDR
16821	ENSDARG00000054753	col10a1a	2.9298	4.44871	167.839	2.19e-38	3.68e-34
22670	ENSDARG00000030215	matn1	3.30234	3.30501	144.819	2.35e-33	1.97e-29
14009	ENSDARG00000101535	col10a1b	3.13338	2.95906	106.903	4.68e-25	2.61e-21
21872	ENSDARG00000012422	col11a2	3.72147	1.67233	90.4875	1.86e-21	6.24e-18
15740	ENSDARG00000069093	col2a1a	2.48288	2.85983	76.3256	2.41e-18	6.72e-15
22596	ENSDARG00000020007	col1a2	1.28726	5.73451	59.4167	1.28e-14	2.67e-11
11364	ENSDARG00000031952	mb	1.82902	3.55493	51.2489	8.14e-13	1.24e-09
16499	ENSDARG00000111860	exorh	1.08713	6.48121	50.9248	9.6e-13	1.34e-09
20726	ENSDARG00000035809	col1a1b	1.23082	5.45131	50.5778	1.15e-12	1.48e-09
26429	ENSDARG00000073699	col9a1a	2.00171	2.1264	41.8787	9.71e-11	1.02e-07
31901	ENSDARG00000103574	-	1.14545	5.21993	41.5845	1.13e-10	1.05e-07
28957	ENSDARG00000026165	col11a1a	1.81208	2.38049	38.2993	6.07e-10	5.36e-07
6280	ENSDARG00000012405	col1a1a	1.27422	4.45738	38.1802	6.45e-10	5.41e-07
22751	ENSDARG00000077045	scg5	1.04806	5.34027	36.6108	1.44e-09	1.1e-06
8922	ENSDARG00000098037	LOC100331996	3.87622	0.309609	35.3676	2.73e-09	1.76e-06
31832	ENSDARG00000104467	bglapl	2.14693	1.4721	34.4425	4.39e-09	2.63e-06
13976	ENSDARG00000069583	cndp1	0.98463	9.59824	33.6454	6.61e-09	3.58e-06
3018	ENSDARG00000024877	ptgr1.1	0.843676	6.87416	32.3547	1.28e-08	6.34e-06
17491	ENSDARG00000040479	cga	1.32469	3.4087	30.713	2.99e-08	1.32e-05
7118	ENSDARG00000097238	ba1l	0.863008	9.17993	27.5627	1.52e-07	4.91e-05
22560	ENSDARG00000024492	col9a2	1.27725	3.14933	25.2385	5.07e-07	0.000130719
21822	ENSDARG00000036830	krt91	1.05539	4.30766	24.8715	6.13e-07	0.000153403
18612	ENSDARG00000014031	abcc2	0.814343	5.5414	23.0908	1.55e-06	0.000281715
5696	ENSDARG00000039752	si:ch73-308m11.1; ccdc134	1.09841	3.56116	21.9041	2.87e-06	0.000455187
8963	ENSDARG00000087277	selenoj	0.712099	6.41156	21.897	2.88e-06	0.000455187
11351	ENSDARG00000059826	crtac1a	0.710754	8.3809	21.801	3.02e-06	0.000468361
4552	ENSDARG00000010770	sox19a	0.997632	4.12783	21.7887	3.04e-06	0.000468361
8628	ENSDARG00000007480	rpe65a	0.67403	7.07935	21.1679	4.21e-06	0.00060315
15744	ENSDARG00000038643	alas2	0.957677	4.88427	21.1391	4.27e-06	0.00060711
8581	ENSDARG00000038667	fggy	1.2477	2.77439	21.0927	4.38e-06	0.000612987
25022	ENSDARG00000077799	egr4	0.671172	7.36039	20.948	4.72e-06	0.000643497
24160	ENSDARG00000058371	krt5	1.28485	2.79803	20.7953	5.11e-06	0.000677193
27659	ENSDARG00000034852	nt5c2l1	0.671422	7.3443	20.2028	6.97e-06	0.000852682
25058	ENSDARG00000102477	stard4	0.96012	4.24756	20.0421	7.58e-06	0.000911153
12721	ENSDARG00000098834	sox4b	0.663575	6.66497	19.5504	9.8e-06	0.00112355
7121	ENSDARG00000079078	si:ch211-5k11.8	0.761971	9.75526	19.5043	1e-05	0.0011375
27332	ENSDARG00000067824	cntnap3	0.64401	6.96678	18.9924	1.31e-05	0.00138437
27496	ENSDARG00000036670	aplnrb	0.746924	5.49348	18.8799	1.39e-05	0.00143242
4558	ENSDARG00000034534	atp6v1aa	0.671372	8.62546	18.7716	1.47e-05	0.0014735
6259	ENSDARG00000038185	gh1	0.815868	4.59715	18.4123	1.78e-05	0.00168576
7966	ENSDARG00000013561	pgm1	0.625841	7.51111	18.2179	1.97e-05	0.00180264
4884	ENSDARG00000060152	nalf2	0.761717	5.18193	18.197	1.99e-05	0.00180264
15088	ENSDARG00000091756	insm1a	0.700111	5.72399	18.1321	2.06e-05	0.00183861
21740	ENSDARG00000078522	si:ch211-80h18.1	0.645386	6.30589	17.8222	2.43e-05	0.0020603
4114	ENSDARG00000103846	hspa5	0.637712	8.27235	17.8068	2.45e-05	0.0020607
29812	ENSDARG00000000212	krt97	1.66055	1.40062	17.7928	2.46e-05	0.00206559
17561	ENSDARG00000014230	dlst	0.615765	7.34049	17.6861	2.61e-05	0.00211437
14037	ENSDARG00000015201	pcmt	0.610837	7.38423	17.3359	3.13e-05	0.00238779
22875	ENSDARG00000038882	smc4	0.875332	4.15989	17.168	3.42e-05	0.00252795
5665	ENSDARG00000042845	oxt	0.650688	8.80761	17.1375	3.48e-05	0.00254618
10233	ENSDARG00000001870	atp1a1a.4	1.32959	2.12585	16.5568	4.72e-05	0.00312059
28458	ENSDARG00000045453	f13a1a.1	0.831383	4.34125	16.5327	4.78e-05	0.00312059
12899	ENSDARG00000037997	tubb5	0.633468	8.70841	16.5024	4.86e-05	0.0031374
13793	ENSDARG00000053027	si:dkey-33i11.1	1.26074	2.18151	16.4873	4.9e-05	0.00314725
29158	ENSDARG00000021265	mybpc2b	1.81468	1.49637	16.4291	5.05e-05	0.00318364
2608	ENSDARG00000070116	nit1	1.77097	0.817754	16.4263	5.06e-05	0.00318364
24161	ENSDARG00000058358	krt8	0.59376	7.45369	16.4203	5.07e-05	0.00318364
11599	ENSDARG00000101696	fam126b	0.652979	5.894	16.3781	5.19e-05	0.00319917
261	ENSDARG00000103537	ttll12	1.05108	3.09543	16.3512	5.26e-05	0.00322115
18605	ENSDARG00000007347	degs1	0.592251	7.23708	16.3273	5.33e-05	0.00325021
21590	ENSDARG00000075132	fh	0.61208	6.51094	16.3114	5.37e-05	0.00326562
21642	ENSDARG00000076623	col14a1b	0.639415	6.01101	16.2829	5.46e-05	0.00327965
21900	ENSDARG00000036773	s100s	1.19652	2.45888	16.2255	5.62e-05	0.00333302
20641	ENSDARG00000110545	-	0.607516	6.53039	16.138	5.89e-05	0.00344152
2822	ENSDARG00000087452	peli3	0.619552	6.28955	16.1125	5.97e-05	0.00347613
6222	ENSDARG00000012881	slc4a1a	0.86924	4.79528	16.0255	6.25e-05	0.00361339
14657	ENSDARG00000009001	pdia6	0.593289	6.68034	15.8523	6.85e-05	0.00381255
16202	ENSDARG00000079932	zgc:152830	0.610001	6.34603	15.8484	6.86e-05	0.00381255
14027	ENSDARG00000043902	gabrr1	0.962261	3.6112	15.8477	6.86e-05	0.00381255
10782	ENSDARG00000069804	zgc:173948	1.03026	2.97241	15.6802	7.5e-05	0.00398097
26125	ENSDARG00000010945	rapgef6	0.646371	5.71526	15.2358	9.49e-05	0.00466172
7024	ENSDARG00000104436	tubb4bl	0.63451	9.20029	15.1907	9.72e-05	0.00472446
11347	ENSDARG00000094782	si:ch211-196h16.4	1.08504	2.40345	15.1716	9.82e-05	0.00474503
7944	ENSDARG00000015964	cldn33b	0.877907	3.73652	15.135	0.000100088	0.00479384
17079	ENSDARG00000074583	grid1a	0.769001	4.60917	15.0747	0.000103337	0.00487389
7316	ENSDARG00000036613	tab1	0.709142	4.99758	14.8399	0.000117033	0.00524832
9723	ENSDARG00000075445	psmb5	0.643194	5.60384	14.7546	0.000122448	0.00541873
15658	ENSDARG00000062025	cpox	0.722638	4.86704	14.5457	0.000136804	0.00579809
7120	ENSDARG00000089087	hbba1	0.71218	10.7162	14.4122	0.000146848	0.00609059
19412	ENSDARG00000002197	pygl	0.745578	4.58899	14.4093	0.000147072	0.00609059
10154	ENSDARG00000089172	si:ch1073-391i24.1	0.86816	3.83929	14.371	0.000150095	0.00615374
24760	ENSDARG00000001889	tuba1a	0.643146	9.67184	14.2962	0.000156179	0.00635784
15500	ENSDARG00000093042	si:dkey-104n9.1	0.977348	2.82116	14.1804	0.000166088	0.00662365
419	ENSDARG00000045677	opn1sw1	2.09552	0.595807	14.1784	0.000166268	0.00662365
9936	ENSDARG00000034503	per2	0.590475	8.87416	13.9595	0.000186789	0.007092
24759	ENSDARG00000055216	tuba1c	0.682427	10.4482	13.9441	0.000188325	0.00713001
11305	ENSDARG00000013475	cct4	0.589063	8.88085	13.8832	0.000194526	0.00728257
6073	ENSDARG00000075813	asphd1	0.701667	4.81498	13.6545	0.000219717	0.00799369
10180	ENSDARG00000099640	eed	0.59887	5.79619	13.5784	0.000228809	0.00813046
7119	ENSDARG00000097011	hbaa1	0.658993	10.2217	13.4599	0.000243712	0.00849799
21744	ENSDARG00000092099	si:ch211-133n4.6	2.77829	-0.594325	13.3719	0.000255423	0.00877118
31114	ENSDARG00000076508	grm8b	0.58573	5.89583	13.3187	0.000262775	0.00885718
19599	ENSDARG00000104541	msh6	0.791245	4.11346	13.3177	0.000262916	0.00885718
13988	ENSDARG00000095802	pcare2	1.15264	1.85457	13.2121	0.000278153	0.00921871
7259	ENSDARG00000037789	pvalb1	0.950596	4.77257	13.1535	0.000286989	0.00943799
17132	ENSDARG00000024032	coch	0.677719	4.77223	13.0253	0.000307318	0.0098742
27891	ENSDARG00000056511	arr3a	0.911172	2.99104	13.0036	0.000310885	0.00991286
29538	ENSDARG00000102798	mcm2	0.777242	4.1753	12.9508	0.000319781	0.0101121
21630	ENSDARG00000099406	lrit1b	0.942443	2.99335	12.874	0.000333185	0.0103495
7310	ENSDARG00000078283	si:zfos-323e3.4	1.19649	1.89957	12.8167	0.000343536	0.0105527
4061	ENSDARG00000028663	tek	0.661939	4.91978	12.6469	0.00037619	0.0111839
29792	ENSDARG00000095820	-	2.4412	0.491052	12.6189	0.000381861	0.0112558
5850	ENSDARG00000043002	vmo1a	0.884828	3.11805	12.5414	0.000398028	0.0115697
17384	ENSDARG00000044098	egr2a	0.731955	4.34955	12.4171	0.000425415	0.0119328
16490	ENSDARG00000002193	rho	0.815617	3.83172	12.3867	0.000432392	0.0119869
7117	ENSDARG00000069735	hbaa2	0.649348	5.3217	12.3431	0.000442617	0.0121431
11605	ENSDARG00000100150	LOC103911589	0.945807	2.87299	12.2992	0.000453145	0.0123292
10582	ENSDARG00000056151	tyrp1b	0.890778	2.92727	12.0714	0.000512004	0.0132706
20741	ENSDARG00000045249	nif3l1	0.681207	4.6082	11.8691	0.000570732	0.0143328
230	ENSDARG00000006029	lta4h	0.614242	5.18849	11.844	0.00057848	0.014481
5956	ENSDARG00000116743	rnps1	0.792614	3.774	11.8108	0.000588879	0.0145736
3885	ENSDARG00000110756	clec3a	1.7545	0.284591	11.6037	0.00065821	0.0156146
10714	ENSDARG00000013787	gucy1a1	0.646159	4.76875	11.5247	0.000686777	0.0159538
19669	ENSDARG00000075454	hdc	0.625601	4.90383	11.3941	0.000736758	0.0166311
27961	ENSDARG00000068992	hspa8	0.615607	10.4875	11.2909	0.000778858	0.0170313
18574	ENSDARG00000098660	tstd2	0.668163	4.51116	11.282	0.00078261	0.0170688
31862	ENSDARG00000113433	LOC100536464	0.87664	3.04221	11.0983	0.000864086	0.0180879
17402	ENSDARG00000031533	ap5m1	0.795044	3.54907	11.093	0.000866552	0.0180879
12316	ENSDARG00000040948	olig1	0.744164	3.91815	10.8797	0.000972245	0.0189831
27526	ENSDARG00000044261	si:ch211-243g18.2	1.5018	0.927547	10.765	0.00103439	0.0196362
22514	ENSDARG00000017199	elp2	0.646525	4.5504	10.6792	0.00108346	0.0202359
3660	ENSDARG00000052057	pcolceb	1.54631	0.339402	10.562	0.00115435	0.020922
13208	ENSDARG00000055514	icn2	2.37506	-0.393756	10.5223	0.00117941	0.0211769
4184	ENSDARG00000104100	bmpr1ba	0.736747	3.73331	10.4609	0.00121925	0.0215307
6366	ENSDARG00000038066	kpna2	0.638976	4.56305	10.3501	0.00129465	0.0221962
7228	ENSDARG00000059556	recql5	0.622298	4.67861	10.3225	0.00131417	0.0223316
22356	ENSDARG00000062206	skiv2l	0.626157	4.67237	10.2934	0.0013351	0.0224921
16436	ENSDARG00000016044	gins4	0.990533	1.97056	10.2414	0.00137323	0.0228656
18613	ENSDARG00000075933	cox15	0.587926	4.99491	10.1875	0.00141399	0.0233191
5685	ENSDARG00000117179	LOC100537396	0.97401	2.32615	10.1591	0.00143588	0.0234858
27601	ENSDARG00000044276	spp1	1.02814	2.0632	10.0783	0.00150022	0.0240321
25886	ENSDARG00000060837	trpc5b	0.632941	4.47236	10.0251	0.00154424	0.0244109
29248	ENSDARG00000099702	ahrra	0.756012	3.40303	10.0058	0.00156046	0.0245747
25086	ENSDARG00000071487	zgc:152948	1.1581	1.44849	9.98399	0.00157907	0.0247779
26467	ENSDARG00000036840	krt15	0.952255	2.23324	9.9406	0.00161673	0.0252006
8975	ENSDARG00000020602	grk7a	0.797921	2.95268	9.88142	0.00166956	0.0258798
13635	ENSDARG00000034541	tgfbr2b	0.708434	3.90958	9.85911	0.00168993	0.0260989
11411	ENSDARG00000016301	zgc:65894	0.592546	10.8428	9.83232	0.00171472	0.0263364
14069	ENSDARG00000032277	rars2	0.75151	3.46537	9.74245	0.00180061	0.0268921
27310	ENSDARG00000110346	-	0.585256	4.88323	9.69101	0.00185172	0.0272487
16289	ENSDARG00000041576	nudt18	0.671219	4.01582	9.60142	0.00194427	0.0281357
10303	ENSDARG00000017441	mylz3	0.651866	5.19485	9.5677	0.00198031	0.0285096
9841	ENSDARG00000076512	si:ch211-265g22.4	1.41515	0.509945	9.54891	0.00200068	0.0286362
25260	ENSDARG00000038728	ch25hl2	0.664068	4.14536	9.54876	0.00200084	0.0286362
31829	ENSDARG00000108136	-	0.645226	4.2017	9.33609	0.00224684	0.0306374
12912	ENSDARG00000104139	atp1a3b	0.620098	11.7352	9.27179	0.0023271	0.031075
20728	ENSDARG00000103543	gngt2b	1.50338	0.43854	9.24925	0.00235592	0.0313067
6519	ENSDARG00000054588	cox6a2	1.01139	1.88652	9.17951	0.0024474	0.0318836
12701	ENSDARG00000098249	asmt	0.784584	2.9038	9.15098	0.00248584	0.0321866
5429	ENSDARG00000035149	pex12	0.718208	3.59479	9.14917	0.00248831	0.0321866
26589	ENSDARG00000070083	atp5f1b	0.596416	11.4027	9.0607	0.00261163	0.0332591
4030	ENSDARG00000104273	-	0.995147	1.78991	9.01437	0.00267865	0.0337539
28589	ENSDARG00000098036	si:ch211-69l10.4	1.01027	1.53761	8.90936	0.00283712	0.034923
4071	ENSDARG00000075952	mbd2	0.647407	4.06768	8.90754	0.00283996	0.034923
30702	ENSDARG00000052121	rag2	0.788298	2.79079	8.81003	0.00299579	0.0359966
14131	ENSDARG00000034146	ccnk	0.616601	4.30331	8.7983	0.00301512	0.0359966
31565	ENSDARG00000100188	rnps1	0.807724	2.6538	8.77205	0.00305881	0.0360615
5723	ENSDARG00000095974	si:ch73-211l13.2	0.608014	4.30108	8.76944	0.0030632	0.0360615
21168	ENSDARG00000055381	bambia	0.670912	3.81462	8.76399	0.00307236	0.0360632
24581	ENSDARG00000055585	c1galt1a	0.789589	2.81106	8.76265	0.00307462	0.0360632
29936	ENSDARG00000062402	frem1b	0.752163	3.1013	8.74282	0.00310824	0.0362425
12668	ENSDARG00000100133	cnmd	0.851271	2.35296	8.72187	0.00314416	0.036494
23451	ENSDARG00000057973	dph1	0.704373	3.47083	8.70629	0.00317114	0.0366045
17409	ENSDARG00000004158	tmem63c	0.614054	4.25278	8.66134	0.00325031	0.0370713
29545	ENSDARG00000043242	si:dkey-222f2.1	1.10659	1.2134	8.63599	0.00329587	0.0372747
21816	ENSDARG00000023082	krt1-19d	1.48007	0.354465	8.49745	0.00355645	0.0389098
13030	ENSDARG00000041729	sntb1	0.591069	4.37418	8.49092	0.00356923	0.038948
26065	ENSDARG00000010085	p4ha2	0.672517	3.6245	8.3361	0.0038865	0.0409593
30504	ENSDARG00000063604	coro2bb	0.783561	2.75823	8.30324	0.00395743	0.0414116
146	ENSDARG00000069607	zgc:162331	0.650258	3.85531	8.29718	0.00397067	0.041467
21012	ENSDARG00000045180	acta2	0.625804	4.13162	8.2789	0.00401083	0.0416926
11492	ENSDARG00000093323	si:ch211-114l13.1	0.742659	3.10149	8.24489	0.0040867	0.0420232
9925	ENSDARG00000038569	fzd8b	0.86602	2.06462	8.24378	0.00408918	0.0420232
5615	ENSDARG00000037121	mat2ab	0.606219	4.11956	8.183	0.00422848	0.0427265
3342	ENSDARG00000060411	ddx28	1.01525	1.4887	8.12152	0.00437428	0.0435403
12683	ENSDARG00000045958	egfl6	0.714953	3.21795	8.05102	0.0045478	0.0445275
11611	ENSDARG00000114697	LOC100536316	0.632425	3.90956	7.9967	0.00468627	0.045485
31778	ENSDARG00000109164	-	1.47051	0.14901	7.98077	0.00472768	0.0458339
4245	ENSDARG00000095464	gstt2	1.48684	-0.0575419	7.93291	0.00485436	0.0464624
23937	ENSDARG00000067668	cep57	0.857091	2.1231	7.92937	0.00486386	0.0464624
21628	ENSDARG00000107527	slc18a3b	0.705019	3.20752	7.82126	0.00516351	0.0477938
19860	ENSDARG00000058285	cpt1b	0.665533	3.37717	7.78435	0.00527008	0.0484062
11348	ENSDARG00000069264	si:ch211-196h16.5	0.697021	3.05548	7.7809	0.00528016	0.048427
18430	ENSDARG00000097875	-	0.774444	2.43815	7.69437	0.00553933	0.0499761
3485	ENSDARG00000068567	shha	1.04271	1.25065	7.64869	0.00568134	0.0507659
10553	ENSDARG00000027355	slc25a4	0.804529	2.75356	7.64357	0.00569751	0.0508832
11783	ENSDARG00000094466	tuba8l5	0.654242	3.55727	7.51433	0.00612099	0.0530275
15870	ENSDARG00000088116	gstm.3	1.16328	0.785757	7.45731	0.00631795	0.0539289
14041	ENSDARG00000043877	mmachc	0.984293	1.52899	7.41115	0.0064821	0.054908
31440	ENSDARG00000080401	-	0.897501	1.79515	7.37217	0.00662411	0.055537
21714	ENSDARG00000099596	btd	0.607637	3.81142	7.30972	0.00685825	0.0566076
29049	ENSDARG00000071418	gbx1	0.619866	3.64981	7.28729	0.0069444	0.0569821
8252	ENSDARG00000060120	glyctk	0.619883	3.77938	7.27962	0.00697413	0.0571767
10632	ENSDARG00000055439	adamtsl7	0.791675	2.31785	7.25246	0.00708039	0.0578074
4902	ENSDARG00000035327	ckma	0.728888	3.83283	7.21582	0.00722639	0.0583013
212	ENSDARG00000068701	gpr85	0.617902	3.63999	7.19056	0.0073288	0.0586853
9776	ENSDARG00000093401	crha	1.06412	0.985098	7.18213	0.00736332	0.0588084
28952	ENSDARG00000057169	abca4a	0.883365	1.67065	7.17089	0.0074096	0.0589745
29309	ENSDARG00000030250	dennd2db	0.838771	1.91056	7.15849	0.007461	0.05911
21760	ENSDARG00000089204	smim13	0.59446	3.88714	7.12754	0.0075909	0.0597721
4654	ENSDARG00000079497	tcima	0.695292	2.99054	7.11022	0.00766457	0.0600928
18619	ENSDARG00000090228	gsta.1	0.629348	3.50659	7.06364	0.00786641	0.0609121
27210	ENSDARG00000079443	vipb	0.602497	3.70961	7.06031	0.00788104	0.0609409
31355	ENSDARG00000096603	bmb	0.737395	2.42588	7.03304	0.00800196	0.0616005
5668	ENSDARG00000009280	smyd1a	1.1002	1.1894	7.02962	0.00801723	0.0616005
13858	ENSDARG00000088308	notchl	0.665931	3.25115	7.02537	0.00803627	0.0616298
18491	ENSDARG00000011094	ccna2	0.601922	3.73087	6.9055	0.00859312	0.0640266
31256	ENSDARG00000097879	-	1.45049	-0.0393582	6.89755	0.0086314	0.0640865
31690	ENSDARG00000115982	-	0.70689	2.64022	6.71151	0.00957925	0.068633
27587	ENSDARG00000024728	hdhd2	0.61875	3.36695	6.6955	0.00966567	0.0689547
30630	ENSDARG00000045932	cpeb1a	0.60833	3.51502	6.65419	0.0098923	0.069829
21618	ENSDARG00000012632	zgc:92749	0.641642	3.36531	6.64795	0.00992702	0.0699269
11645	ENSDARG00000059305	tmem37	0.607373	3.53691	6.63546	0.00999682	0.0702595
The down-regulated in group I 19 ℃ vs 19.5 ℃
Entrez ID	Ensembl Gene ID	Gene Symbol	logFC	logCPM	F	PValue	FDR
6652	ENSDARG00000096355	ighv1-4	-2.57321	3.27263	99.5561	1.91e-23	8e-20
29152	ENSDARG00000113786	-	-3.817	1.19782	69.5516	7.44e-17	1.78e-13
7203	ENSDARG00000069839	-	-2.04142	2.88327	58.722	1.82e-14	3.38e-11
29146	ENSDARG00000093272	igic1s1	-2.04376	2.86774	56.6273	5.27e-14	8.83e-11
15766	ENSDARG00000068966	tnfrsf14	-2.56936	1.7132	45.1249	1.85e-11	2.21e-08
6046	ENSDARG00000087188	nfil3-6	-1.1675	5.0554	42.3303	7.71e-11	8.62e-08
10030	ENSDARG00000101479	LOC103910140	-2.43268	1.40965	41.5913	1.12e-10	1.05e-07
27014	ENSDARG00000027065	slc38a3a	-1.2767	4.24318	37.6065	8.66e-10	6.91e-07
11159	ENSDARG00000036588	mhc1zba	-1.33	3.84199	36.2523	1.73e-09	1.26e-06
26735	ENSDARG00000070601	rassf5	-1.60002	2.83481	36.1343	1.84e-09	1.29e-06
18882	ENSDARG00000074686	oga	-0.944656	5.93583	35.448	2.62e-09	1.76e-06
5841	ENSDARG00000098103	tefb	-0.875469	6.8062	35.205	2.97e-09	1.84e-06
16635	ENSDARG00000044053	vsnl1b	-0.907739	6.07782	33.8037	6.1e-09	3.48e-06
12809	ENSDARG00000017785	zgc:158689	-1.33308	3.60278	33.7622	6.23e-09	3.48e-06
21935	ENSDARG00000058094	ciarta	-1.02804	5.09415	33.5291	7.02e-09	3.68e-06
22125	ENSDARG00000021163	thrb	-1.28416	3.77073	33.029	9.08e-09	4.61e-06
26228	ENSDARG00000059370	nr1d4b	-1.69873	2.02296	32.2797	1.34e-08	6.4e-06
22256	ENSDARG00000089547	-	-2.30388	1.00511	32.0139	1.53e-08	7.13e-06
5737	ENSDARG00000079348	LOC110438919	-1.25388	3.76297	30.8595	2.77e-08	1.26e-05
16407	ENSDARG00000015887	b2ml	-0.904543	5.67914	30.498	3.34e-08	1.44e-05
6349	ENSDARG00000038025	cbx7a	-0.802726	7.10582	30.2055	3.89e-08	1.63e-05
3711	ENSDARG00000059601	map1aa	-0.875451	5.85262	29.9	4.55e-08	1.83e-05
18131	ENSDARG00000061764	ahnak	-1.23462	3.67984	29.881	4.59e-08	1.83e-05
18746	ENSDARG00000108535	LOC795051	-1.32063	3.24242	29.592	5.33e-08	2.08e-05
3091	ENSDARG00000086222	nat16	-0.792665	7.04174	29.2859	6.24e-08	2.38e-05
13438	ENSDARG00000054941	ldlrad4b	-1.65293	1.95108	29.2065	6.51e-08	2.42e-05
3601	ENSDARG00000087260	mtss1lb	-1.45061	2.58561	28.9632	7.38e-08	2.69e-05
29697	ENSDARG00000074546	si:ch211-213a13.9	-1.50179	2.37048	28.8318	7.89e-08	2.82e-05
13260	ENSDARG00000042969	znf1035	-1.17351	3.86392	28.7126	8.4e-08	2.93e-05
2697	ENSDARG00000017927	gjd6	-6.32304	-0.830147	28.5255	9.25e-08	3.17e-05
6983	ENSDARG00000014420	elavl3	-0.804556	6.34048	27.9037	1.28e-07	4.28e-05
11130	ENSDARG00000008413	atp11a	-1.40233	2.68969	27.6827	1.43e-07	4.7e-05
9434	ENSDARG00000018534	slc6a9	-1.12098	4.00066	27.3986	1.66e-07	5.24e-05
12518	ENSDARG00000054378	pcbp3	-1.10821	4.09509	27.2166	1.82e-07	5.65e-05
15852	ENSDARG00000068787	slc6a17	-1.28224	3.19458	26.9245	2.12e-07	6.45e-05
3458	ENSDARG00000052244	zgc:158564	-0.90683	5.2164	26.8033	2.25e-07	6.75e-05
21151	ENSDARG00000105255	zbtb4	-0.927967	5.0201	26.412	2.76e-07	8.12e-05
6765	ENSDARG00000090170	rab11fip4a	-0.889779	5.26344	26.2785	2.96e-07	8.55e-05
6965	ENSDARG00000037838	unkl	-1.16486	3.58641	25.7085	3.97e-07	0.000112225
21508	ENSDARG00000103394	kif5bb	-1.1016	3.94755	25.6872	4.01e-07	0.000112225
29815	ENSDARG00000062865	mrasb	-1.06751	4.06739	25.5866	4.23e-07	0.000116117
13409	ENSDARG00000070442	si:ch211-113g11.6	-0.804927	5.90888	25.5415	4.33e-07	0.000116117
29150	ENSDARG00000079987	igic1s1	-1.78645	1.57741	25.5273	4.36e-07	0.000116117
25576	ENSDARG00000062056	elmod1	-0.792992	6.01926	25.4803	4.47e-07	0.000117119
18110	ENSDARG00000018923	fat2	-0.822999	5.63996	24.9803	5.79e-07	0.000147183
25742	ENSDARG00000005945	sart1	-0.772477	6.1232	24.8095	6.33e-07	0.000154353
19319	ENSDARG00000093456	oip5-as1	-0.84951	5.37065	24.7952	6.38e-07	0.000154353
25217	ENSDARG00000086746	prodha	-0.847217	5.39933	24.7752	6.44e-07	0.000154353
24041	ENSDARG00000032865	pacsin1a	-0.859652	5.27716	24.6414	6.91e-07	0.000163121
17292	ENSDARG00000053864	mideasb	-1.14496	3.57074	24.5432	7.27e-07	0.000169263
5296	ENSDARG00000038524	pik3r1	-0.790152	5.84319	24.3328	8.1e-07	0.000186209
17180	ENSDARG00000042846	disp2	-1.01161	4.23561	24.288	8.3e-07	0.000186578
12990	ENSDARG00000057652	dbpb	-1.15844	3.36512	24.2769	8.34e-07	0.000186578
14345	ENSDARG00000070625	enpp5	-0.991435	4.33633	24.0505	9.38e-07	0.000204991
13801	ENSDARG00000041483	paqr6	-0.783281	5.86587	24.045	9.41e-07	0.000204991
28752	ENSDARG00000059097	nktr	-1.13551	3.5058	24.0032	9.62e-07	0.000206798
13489	ENSDARG00000029114	lmtk3	-0.759926	6.13291	23.9614	9.83e-07	0.000208671
17490	ENSDARG00000016763	znf292a	-1.19572	3.1429	23.9297	9.99e-07	0.000209475
11122	ENSDARG00000010773	pnpla6	-0.897409	4.91223	23.8521	1.04e-06	0.000215405
24095	ENSDARG00000025206	syt2a	-1.15727	3.39052	23.7329	1.11e-06	0.000226364
4083	ENSDARG00000010042	dnm1a	-0.832634	5.38926	23.6776	1.14e-06	0.000230165
30439	ENSDARG00000098644	si:ch211-126j24.1	-0.819982	5.46194	23.6337	1.17e-06	0.000232666
22233	ENSDARG00000062590	pleca	-1.0604	3.88097	23.4904	1.26e-06	0.000247706
10308	ENSDARG00000018319	arglu1b	-0.926832	4.65989	23.4565	1.28e-06	0.00024918
6977	ENSDARG00000020326	tyk2	-1.21548	2.99841	23.3682	1.34e-06	0.000256178
27322	ENSDARG00000075376	sgsm1b	-0.984239	4.32551	23.359	1.34e-06	0.000256178
3993	ENSDARG00000017014	ywhae2	-0.793722	5.63631	23.28	1.4e-06	0.000261
14218	ENSDARG00000070786	znf770	-1.2171	2.90205	23.2587	1.42e-06	0.000261
23629	ENSDARG00000015065	c4	-1.09507	3.61851	23.2587	1.42e-06	0.000261
17849	ENSDARG00000009982	fam199x	-1.02887	3.95605	22.7939	1.8e-06	0.000325226
13190	ENSDARG00000011824	pbxip1b	-0.788746	5.5728	22.5951	2e-06	0.000356839
25350	ENSDARG00000016396	fam219aa	-1.38742	2.11635	22.569	2.03e-06	0.000357908
16834	ENSDARG00000096867	clmna	-1.12242	3.40023	22.5305	2.07e-06	0.000361357
26039	ENSDARG00000105114	crebrf	-1.71668	1.3736	22.5054	2.1e-06	0.000362325
9416	ENSDARG00000032951	nrbp2a	-1.10683	3.4519	22.4451	2.16e-06	0.000365579
10070	ENSDARG00000052419	ankrd12	-0.879228	4.85157	22.4428	2.16e-06	0.000365579
15478	ENSDARG00000074168	tasor2	-1.1431	3.2092	22.4298	2.18e-06	0.000365579
1586	ENSDARG00000115716	-	-3.36084	0.474544	22.3788	2.24e-06	0.000369794
16132	ENSDARG00000078187	slc12a5b	-0.973053	4.22786	22.3697	2.25e-06	0.000369794
29524	ENSDARG00000063412	cers1	-1.21667	2.77803	22.1689	2.5e-06	0.000406578
12687	ENSDARG00000001676	gpm6bb	-0.758763	5.77268	22.0799	2.62e-06	0.000421785
22448	ENSDARG00000035949	tmem106bb	-1.28474	2.39681	21.8682	2.92e-06	0.000457759
18628	ENSDARG00000092659	ppp3r1a	-0.885974	4.69497	21.7342	3.13e-06	0.000477486
11116	ENSDARG00000002285	mcoln1a	-1.29956	2.321	21.6813	3.22e-06	0.000486409
10842	ENSDARG00000058231	nt5c2b	-1.15135	2.95833	21.2999	3.93e-06	0.000588134
20878	ENSDARG00000071709	ppp1r9bb	-0.94278	4.27197	21.2775	3.97e-06	0.000589779
23226	ENSDARG00000077785	atf5b	-0.966485	4.0929	21.2097	4.12e-06	0.000601964
10750	ENSDARG00000023600	sh3gl2a	-0.711757	6.13844	21.2047	4.13e-06	0.000601964
31612	ENSDARG00000104937	ptprd	-0.67629	6.88881	21.174	4.19e-06	0.00060315
24279	ENSDARG00000004836	dnajc5ab	-0.952784	4.18206	21.0884	4.39e-06	0.000612987
11631	ENSDARG00000098204	si:dkeyp-118h9.7	-1.25125	2.4756	21.0055	4.58e-06	0.00063481
14821	ENSDARG00000039987	hivep2a	-0.688357	6.50768	20.9527	4.71e-06	0.000643497
3415	ENSDARG00000024299	c1qtnf4	-0.681056	6.61835	20.8999	4.84e-06	0.000654549
18529	ENSDARG00000030224	ppp2caa	-0.893248	4.52034	20.8795	4.89e-06	0.000656267
16917	ENSDARG00000070603	hspa12a	-1.25141	2.49671	20.7889	5.13e-06	0.000677193
5254	ENSDARG00000098312	scarb2a	-0.862033	4.72597	20.6564	5.5e-06	0.000720067
14213	ENSDARG00000028354	stxbp6l	-0.737637	5.74737	20.6271	5.58e-06	0.000725511
13745	ENSDARG00000060532	adam22	-0.885851	4.53721	20.5319	5.86e-06	0.000756625
30591	ENSDARG00000020718	slc25a22a	-1.26033	2.3177	20.5053	5.95e-06	0.000759332
9070	ENSDARG00000063544	pip4k2ab	-1.15533	2.84533	20.4958	5.98e-06	0.000759332
6730	ENSDARG00000076847	tnrc6c1	-0.743749	5.64682	20.4399	6.15e-06	0.000775971
13059	ENSDARG00000073732	myh14	-0.933999	4.20406	20.3515	6.44e-06	0.00080657
14986	ENSDARG00000076500	chgb	-1.04685	3.50806	20.3069	6.6e-06	0.000819505
6063	ENSDARG00000061836	nfixb	-0.793005	5.1581	20.2378	6.84e-06	0.000843378
18102	ENSDARG00000061918	cplx2	-0.889083	4.42049	20.1275	7.24e-06	0.000880512
30801	ENSDARG00000102403	cry2	-0.679489	6.33002	20.0345	7.61e-06	0.000911153
3289	ENSDARG00000036080	cd81a	-0.651698	7.46176	20.0099	7.7e-06	0.000916436
22326	ENSDARG00000062305	rims3	-1.17588	2.74259	19.8979	8.17e-06	0.000964886
12150	ENSDARG00000019223	arglu1a	-0.726185	5.66554	19.7924	8.63e-06	0.00101247
23859	ENSDARG00000068621	nlrc11	-1.21337	2.54798	19.6518	9.29e-06	0.00107653
4738	ENSDARG00000061047	abcg4a	-1.24219	2.34391	19.6486	9.31e-06	0.00107653
12845	ENSDARG00000044605	stx12l	-0.926657	4.09454	19.5408	9.85e-06	0.00112355
31543	ENSDARG00000104550	clcn2b	-1.03889	3.42333	19.431	1.04e-05	0.00117405
17104	ENSDARG00000100722	si:ch211-160f23.7	-1.03496	3.38201	19.2882	1.12e-05	0.00125674
8095	ENSDARG00000031647	stat2	-1.14253	2.68373	19.2421	1.15e-05	0.00126948
20722	ENSDARG00000020795	rac3b	-0.797555	4.96501	19.2336	1.16e-05	0.00126948
23052	ENSDARG00000026967	ap2s1	-0.743444	5.41182	19.2312	1.16e-05	0.00126948
15418	ENSDARG00000100402	fgd1	-1.23167	2.34796	19.2045	1.17e-05	0.00127898
21268	ENSDARG00000020876	pdk2a	-1.27173	2.07646	19.1591	1.2e-05	0.00130134
21743	ENSDARG00000035694	stm	-0.81237	4.79822	19.1162	1.23e-05	0.00132235
13365	ENSDARG00000012347	nacad	-0.743538	5.38152	19.0968	1.24e-05	0.00132406
4606	ENSDARG00000068194	klf9	-0.878054	4.33091	19.0894	1.25e-05	0.00132406
22097	ENSDARG00000075928	hivep3a	-0.9978	3.57095	18.9581	1.34e-05	0.00140069
309	ENSDARG00000057921	LOC100330186	-0.970036	3.74558	18.9407	1.35e-05	0.00140115
3796	ENSDARG00000030097	sdcbp	-1.04387	3.25755	18.9338	1.35e-05	0.00140115
16836	ENSDARG00000078241	map7a	-1.13448	2.69889	18.8603	1.41e-05	0.00143837
25386	ENSDARG00000074481	ulk1b	-1.05345	3.19169	18.8018	1.45e-05	0.00146585
633	ENSDARG00000045485	rassf8b	-1.05153	3.1682	18.8011	1.45e-05	0.00146585
18183	ENSDARG00000061543	ccdc85b	-0.783424	4.99044	18.7684	1.48e-05	0.0014735
4031	ENSDARG00000079771	pea15	-1.31767	1.94081	18.6811	1.55e-05	0.00153334
3674	ENSDARG00000089066	nhsl2	-0.779115	5.01189	18.6532	1.57e-05	0.0015468
7886	ENSDARG00000034522	rab6ba	-0.767861	5.09521	18.6164	1.6e-05	0.00156009
5298	ENSDARG00000078270	mast4	-1.02405	3.38325	18.6146	1.6e-05	0.00156009
29840	ENSDARG00000062812	glsa	-1.00385	3.45214	18.5687	1.64e-05	0.00158887
28317	ENSDARG00000078258	ggt5b	-0.929107	3.91827	18.4925	1.71e-05	0.00163735
10866	ENSDARG00000079350	znf654	-1.0757	2.97751	18.4895	1.71e-05	0.00163735
27023	ENSDARG00000005141	camkvb	-1.03755	3.2761	18.4288	1.76e-05	0.00168077
17906	ENSDARG00000037503	thoc2	-0.900435	4.1139	18.3348	1.85e-05	0.00174592
25286	ENSDARG00000102730	mapk10	-0.905493	4.05103	18.2915	1.9e-05	0.00177609
19785	ENSDARG00000016080	nob1	-0.948933	3.76348	18.2556	1.93e-05	0.00179981
659	ENSDARG00000021595	lhfpl3	-0.751441	5.16724	18.2398	1.95e-05	0.00180264
9403	ENSDARG00000038784	faim2a	-1.0852	2.87822	18.1948	1.99e-05	0.00180264
17695	ENSDARG00000102095	si:ch73-233f7.5	-1.42236	1.6453	18.1914	2e-05	0.00180264
8219	ENSDARG00000060309	srgap3	-1.02446	3.30444	18.1901	2e-05	0.00180264
27990	ENSDARG00000042492	si:dkey-250d21.1	-1.66424	1.02689	18.1654	2.03e-05	0.00181642
8237	ENSDARG00000027963	camkva	-1.00878	3.31711	18.1012	2.09e-05	0.00185885
28515	ENSDARG00000015537	gad2	-0.620261	7.13117	18.0727	2.13e-05	0.00186715
24496	ENSDARG00000076730	syt6a	-1.03329	3.20421	18.0727	2.13e-05	0.00186715
10080	ENSDARG00000096249	ap1m1	-0.806506	4.70498	17.9752	2.24e-05	0.00195505
23365	ENSDARG00000004537	kmt2a	-0.659625	6.09993	17.9592	2.26e-05	0.00196129
17159	ENSDARG00000020239	lpin1a	-1.30015	1.9513	17.9379	2.28e-05	0.00197314
20153	ENSDARG00000056745	necab2	-0.823299	4.56263	17.8404	2.4e-05	0.0020603
9191	ENSDARG00000018060	pik3r2	-1.31354	1.85344	17.8332	2.41e-05	0.0020603
11007	ENSDARG00000078908	fbxo41	-0.948531	3.71259	17.8168	2.43e-05	0.0020603
25729	ENSDARG00000037012	slc3a2b	-0.660363	5.98522	17.7664	2.5e-05	0.00208404
9994	ENSDARG00000078022	fyco1b	-1.71012	0.86096	17.7527	2.52e-05	0.00208867
23067	ENSDARG00000091042	sacs	-0.922175	3.88056	17.7181	2.56e-05	0.00211437
7350	ENSDARG00000012823	dlgap4b	-1.21408	2.20464	17.6821	2.61e-05	0.00211437
15984	ENSDARG00000060796	slc20a2	-1.00713	3.35537	17.6773	2.62e-05	0.00211437
20280	ENSDARG00000007976	si:ch211-220f16.2	-1.03232	3.09514	17.6744	2.62e-05	0.00211437
27710	ENSDARG00000073753	tacc1	-0.989964	3.37079	17.6729	2.62e-05	0.00211437
8048	ENSDARG00000021607	negr1	-0.914479	3.90808	17.6647	2.63e-05	0.00211437
20422	ENSDARG00000068404	tbcb	-0.817512	4.53092	17.5449	2.81e-05	0.00223334
24841	ENSDARG00000054968	cd40	-1.90509	0.61478	17.5424	2.81e-05	0.00223334
12889	ENSDARG00000097576	vamp1b	-1.16424	2.37302	17.5259	2.83e-05	0.00224223
21047	ENSDARG00000056374	noxo1b	-2.30958	-0.0767365	17.5048	2.87e-05	0.00224656
15930	ENSDARG00000090721	prdm2a	-1.27081	2.08472	17.5044	2.87e-05	0.00224656
10092	ENSDARG00000067850	jund	-0.87939	4.13928	17.4312	2.98e-05	0.00232384
21923	ENSDARG00000030326	efna1a	-1.00212	3.20915	17.394	3.04e-05	0.00233582
21974	ENSDARG00000063014	dbpa	-0.697402	5.47206	17.3937	3.04e-05	0.00233582
27235	ENSDARG00000077608	gpr137bb	-0.872344	4.14325	17.3879	3.05e-05	0.00233582
2589	ENSDARG00000090815	kcnj10a	-1.20164	2.28877	17.3864	3.05e-05	0.00233582
10773	ENSDARG00000005739	gpm6ba	-0.933876	3.68958	17.3273	3.15e-05	0.00238779
5243	ENSDARG00000100394	lnpep	-1.13114	2.55459	17.3067	3.18e-05	0.00240301
13389	ENSDARG00000056105	syt11b	-0.816725	4.49876	17.2872	3.21e-05	0.0024169
17505	ENSDARG00000030236	tmem30aa	-0.851582	4.26861	17.2757	3.23e-05	0.00241915
31323	ENSDARG00000001127	slc17a6a	-0.786893	4.71515	17.2684	3.25e-05	0.00241915
27465	ENSDARG00000094708	sftpba	-1.77003	0.799853	17.1689	3.42e-05	0.00252795
6233	ENSDARG00000007245	rundc3aa	-1.36403	1.59843	17.1446	3.46e-05	0.00254618
22958	ENSDARG00000102142	ece2b	-1.19432	2.17748	17.1295	3.49e-05	0.00254618
7260	ENSDARG00000032836	pvalb5	-1.76115	0.826239	17.0764	3.59e-05	0.00260698
7052	ENSDARG00000078222	aatka	-0.827089	4.35756	16.9419	3.85e-05	0.00278621
3263	ENSDARG00000068868	nap1l4b	-1.02682	2.97406	16.9251	3.89e-05	0.00279893
23516	ENSDARG00000054456	clip3	-0.635618	6.15155	16.9071	3.93e-05	0.00280907
10611	ENSDARG00000070266	spock3	-0.704338	5.31658	16.901	3.94e-05	0.00280907
22362	ENSDARG00000016667	gabbr1b	-0.827243	4.36358	16.894	3.95e-05	0.00280907
27985	ENSDARG00000055433	vps26bl	-1.19476	2.13821	16.8595	4.03e-05	0.00284843
6162	ENSDARG00000074531	spag9a	-0.973045	3.3556	16.8261	4.1e-05	0.0028869
29466	ENSDARG00000022413	ing5a	-1.43262	1.34883	16.8007	4.15e-05	0.00290027
6784	ENSDARG00000099213	glyr1	-0.794285	4.56762	16.8	4.15e-05	0.00290027
28519	ENSDARG00000013976	anxa13	-0.662111	5.73785	16.7936	4.17e-05	0.00290027
22612	ENSDARG00000005834	gatad2b	-0.919068	3.70942	16.7452	4.27e-05	0.00296281
12503	ENSDARG00000040705	glsb	-0.806413	4.4598	16.7234	4.32e-05	0.00298481
3064	ENSDARG00000077121	cyp26b1	-0.856924	4.13575	16.7145	4.34e-05	0.00298651
25647	ENSDARG00000056244	zgc:171740	-1.36644	1.66128	16.6804	4.42e-05	0.00302822
26208	ENSDARG00000087981	slc6a11b	-0.599633	6.89168	16.6642	4.46e-05	0.00304176
19219	ENSDARG00000030265	scdb	-0.595753	7.03375	16.6556	4.48e-05	0.00304333
21826	ENSDARG00000059067	jupb	-1.01841	3.08755	16.6333	4.53e-05	0.00305751
17283	ENSDARG00000013020	dtnbb	-1.01854	3.00371	16.6314	4.54e-05	0.00305751
19722	ENSDARG00000098832	fam168a	-1.00881	3.08008	16.6155	4.58e-05	0.00306767
16585	ENSDARG00000013669	napba	-0.641219	5.98986	16.61	4.59e-05	0.00306767
21264	ENSDARG00000045087	cdk5r1b	-0.787831	4.57951	16.5514	4.73e-05	0.00312059
2712	ENSDARG00000016774	plekho2	-0.976062	3.27667	16.5497	4.74e-05	0.00312059
13015	ENSDARG00000088741	-	-0.813195	4.39497	16.5439	4.75e-05	0.00312059
26700	ENSDARG00000002037	pfkfb2b	-0.839404	4.2574	16.5366	4.77e-05	0.00312059
7515	ENSDARG00000006093	cdk15	-0.921835	3.61606	16.5068	4.85e-05	0.0031374
21355	ENSDARG00000074121	dnmbp	-1.10785	2.46476	16.5005	4.86e-05	0.0031374
3333	ENSDARG00000077237	rfx7a	-1.00325	3.0946	16.4532	4.99e-05	0.0031824
12510	ENSDARG00000009567	spegb	-0.788033	4.57971	16.4518	4.99e-05	0.0031824
22355	ENSDARG00000062208	prrt1	-0.957851	3.38127	16.4389	5.02e-05	0.00318364
3792	ENSDARG00000043313	ank2b	-0.604442	6.60088	16.4144	5.09e-05	0.00318364
327	ENSDARG00000045750	syt10	-1.17315	2.17812	16.4083	5.11e-05	0.00318364
679	ENSDARG00000002131	celf2	-0.904944	3.74454	16.3958	5.14e-05	0.00318708
15350	ENSDARG00000088825	LOC100333880	-0.678541	5.49986	16.3922	5.15e-05	0.00318708
9205	ENSDARG00000061205	stag1a	-0.854102	4.08559	16.3602	5.24e-05	0.0032176
6282	ENSDARG00000079912	rapgefl1	-0.835984	4.20678	16.2977	5.41e-05	0.00327757
10961	ENSDARG00000020857	ccdc149b	-1.22712	1.94058	16.2828	5.46e-05	0.00327965
16858	ENSDARG00000005232	ccdc85ca	-1.46564	1.17444	16.2592	5.52e-05	0.0033089
7852	ENSDARG00000103840	lrrc8db	-1.04638	2.77931	16.2342	5.6e-05	0.00333302
29381	ENSDARG00000104613	znf1179	-0.821725	4.24648	16.2253	5.62e-05	0.00333302
9253	ENSDARG00000055945	asph	-0.859093	4.01176	16.2067	5.68e-05	0.00335396
9750	ENSDARG00000011600	epha4b	-1.02683	2.89189	16.1717	5.79e-05	0.00340451
11820	ENSDARG00000039576	fstl1b	-0.833302	4.16639	16.1587	5.83e-05	0.00341598
5583	ENSDARG00000079805	tagln3a	-1.00725	2.95879	16.1053	5.99e-05	0.00347726
15887	ENSDARG00000097877	si:ch211-167b20.8	-1.15497	2.17336	16.0195	6.27e-05	0.00361339
13012	ENSDARG00000078125	rusc1	-0.860463	3.97809	15.9681	6.44e-05	0.00370013
11234	ENSDARG00000100225	kif16ba	-1.03653	2.7845	15.931	6.57e-05	0.00376038
16482	ENSDARG00000111110	-	-0.817044	4.3086	15.9201	6.61e-05	0.00376938
3763	ENSDARG00000051886	ankrd11	-0.901026	3.68184	15.8812	6.74e-05	0.00381255
16102	ENSDARG00000104635	mhc2b	-1.32676	1.86424	15.8728	6.77e-05	0.00381255
5251	ENSDARG00000103848	apba1a	-0.76877	4.66562	15.8703	6.78e-05	0.00381255
15447	ENSDARG00000043646	slc6a8	-0.836647	4.13197	15.8676	6.79e-05	0.00381255
14670	ENSDARG00000013628	cd164	-0.808086	4.3194	15.8658	6.8e-05	0.00381255
29839	ENSDARG00000006266	stat1a	-0.85315	3.9818	15.8393	6.9e-05	0.00381684
22607	ENSDARG00000061268	ago2	-1.40217	1.34242	15.8122	7e-05	0.00383384
29154	ENSDARG00000071461	-	-1.34978	1.62604	15.8082	7.01e-05	0.00383384
10106	ENSDARG00000098801	sbno2a	-1.44547	1.26642	15.8061	7.02e-05	0.00383384
23857	ENSDARG00000091847	LOC110437747	-1.26137	1.75866	15.7895	7.08e-05	0.00385506
15589	ENSDARG00000076290	calr	-0.806664	4.30474	15.7758	7.13e-05	0.0038705
7445	ENSDARG00000036998	arf3b	-1.3181	1.64765	15.7653	7.17e-05	0.0038796
29750	ENSDARG00000063195	pxk	-0.879881	3.78316	15.7524	7.22e-05	0.00389351
11256	ENSDARG00000043226	nfixa	-0.96375	3.21867	15.7401	7.27e-05	0.0039064
25931	ENSDARG00000102367	ndfip1l	-0.851913	3.94183	15.7167	7.36e-05	0.00394236
10734	ENSDARG00000076928	tet2	-0.975831	3.13951	15.6882	7.47e-05	0.00398097
10102	ENSDARG00000100313	pip5k1cb	-0.809207	4.28815	15.6852	7.48e-05	0.00398097
4297	ENSDARG00000027552	mapk1	-0.86867	3.85482	15.644	7.65e-05	0.00404508
29706	ENSDARG00000078169	cacna2d2b	-0.756281	4.65559	15.6107	7.78e-05	0.00410408
23307	ENSDARG00000002682	tbcela	-0.922538	3.38784	15.4918	8.29e-05	0.0043406
15055	ENSDARG00000005394	dnmt3aa	-0.863334	3.85362	15.4897	8.3e-05	0.0043406
22127	ENSDARG00000034195	top2b	-0.749809	4.67075	15.487	8.31e-05	0.0043406
10297	ENSDARG00000063207	erbb4a	-1.42907	1.30368	15.462	8.42e-05	0.00437772
23444	ENSDARG00000069603	taok1a	-0.653835	5.563	15.4592	8.43e-05	0.00437772
4425	ENSDARG00000061819	wscd2	-1.66339	0.844043	15.4421	8.51e-05	0.00440384
27075	ENSDARG00000105178	erc2	-1.06722	2.50526	15.4247	8.59e-05	0.00441786
30934	ENSDARG00000023886	cacna2d4b	-0.900598	3.55466	15.4244	8.59e-05	0.00441786
20623	ENSDARG00000054451	loxl1	-0.954286	3.18341	15.4074	8.66e-05	0.00443102
31786	ENSDARG00000099719	cdkn1d	-1.03849	2.60821	15.4073	8.67e-05	0.00443102
14840	ENSDARG00000010059	itpkb	-1.94371	0.330948	15.3821	8.78e-05	0.00444428
10839	ENSDARG00000029751	wbp1lb	-1.49361	1.13994	15.3773	8.8e-05	0.00444428
26836	ENSDARG00000032856	ccdc120b	-1.16509	2.05432	15.3768	8.81e-05	0.00444428
15404	ENSDARG00000012534	slc6a6a	-0.899681	3.56566	15.368	8.85e-05	0.00444428
10784	ENSDARG00000037099	irs2a	-0.859021	3.8261	15.3674	8.85e-05	0.00444428
15465	ENSDARG00000058470	mapk13	-1.13131	2.09364	15.3573	8.9e-05	0.00445468
13417	ENSDARG00000061644	ensab	-1.28718	1.55599	15.3366	9e-05	0.00449027
27622	ENSDARG00000076560	apbb1	-0.980711	2.9702	15.319	9.08e-05	0.00451886
17149	ENSDARG00000060854	kctd3	-0.724764	4.84106	15.2589	9.37e-05	0.00462484
17316	ENSDARG00000029668	crim1	-1.05026	2.59018	15.2585	9.38e-05	0.00462484
22712	ENSDARG00000104929	si:ch211-153f2.7	-0.987774	2.92108	15.2153	9.59e-05	0.00467685
5746	ENSDARG00000036625	polr2f	-0.819282	4.10805	15.1733	9.81e-05	0.00474503
24700	ENSDARG00000036826	ankrd52a	-1.28798	1.62402	15.1585	9.88e-05	0.00476411
5598	ENSDARG00000041926	dlg4	-1.06485	2.5107	15.1403	9.98e-05	0.00479384
24904	ENSDARG00000086856	stk35	-1.10181	2.19791	15.1264	0.000100549	0.00479384
18088	ENSDARG00000101569	ppargc1b	-0.691327	5.11793	15.1252	0.00010061	0.00479384
27792	ENSDARG00000056885	per1a	-0.593933	6.23843	15.119	0.000100941	0.00479599
15914	ENSDARG00000036820	mgll	-0.719426	4.8381	15.0795	0.000103075	0.00487389
549	ENSDARG00000079985	nrip2	-0.780335	4.37161	15.0726	0.000103452	0.00487389
17807	ENSDARG00000099614	purab	-0.811784	4.12971	15.0595	0.000104173	0.00489408
19857	ENSDARG00000063157	mapk8ip2	-0.777161	4.40092	15.0432	0.000105075	0.0049227
17284	ENSDARG00000076501	asxl2	-1.27011	1.65008	15.0317	0.00010572	0.00493855
24042	ENSDARG00000016256	nudt3a	-1.03568	2.59734	15.0221	0.000106261	0.00493855
26739	ENSDARG00000070621	zgc:101564	-1.66351	0.797364	15.0214	0.000106297	0.00493855
3793	ENSDARG00000051920	nsmaf	-1.04009	2.54313	14.9948	0.000107811	0.00499503
22209	ENSDARG00000062634	kat2b	-1.45458	1.17915	14.9693	0.000109277	0.00504903
10247	ENSDARG00000018460	mbnl2	-0.676517	5.20533	14.9622	0.000109686	0.00505152
20013	ENSDARG00000069038	si:ch211-242e8.1	-1.00914	2.7639	14.958	0.000109934	0.00505152
7416	ENSDARG00000096411	si:dkey-261j15.2	-1.23378	1.76411	14.9195	0.000112195	0.00514135
27833	ENSDARG00000062347	mtus2a	-0.905905	3.42179	14.9015	0.000113271	0.00517166
29804	ENSDARG00000043003	pcyt2	-0.895833	3.45783	14.8982	0.000113473	0.00517166
25323	ENSDARG00000002600	pcsk1	-0.693572	5.03436	14.8877	0.000114103	0.00518574
13081	ENSDARG00000062052	casp2	-1.524	1.04883	14.8828	0.0001144	0.00518574
25724	ENSDARG00000055076	nxf1b	-0.854929	3.77246	14.8724	0.000115032	0.0052003
14084	ENSDARG00000045857	cebpz	-0.992359	2.79814	14.8518	0.000116295	0.00524327
22429	ENSDARG00000070491	hpcal4	-0.711876	4.84888	14.8433	0.000116824	0.00524832
26715	ENSDARG00000043661	cadpsa	-1.04977	2.54159	14.8289	0.000117716	0.00526487
19061	ENSDARG00000103435	sorbs1	-0.781008	4.31171	14.7856	0.000120452	0.00535866
29096	ENSDARG00000079656	LOC797104	-1.03519	2.50329	14.7758	0.000121079	0.00537234
2659	ENSDARG00000070097	selenos	-0.774205	4.33531	14.7452	0.000123061	0.00543152
19917	ENSDARG00000042518	hipk2	-1.07943	2.30896	14.7255	0.000124352	0.00545857
11215	ENSDARG00000010655	ppm1kb	-0.855955	3.70465	14.7254	0.00012436	0.00545857
13698	ENSDARG00000060222	scn1ba	-1.4345	1.11857	14.721	0.00012465	0.00545857
8051	ENSDARG00000044332	zranb2	-0.963826	2.87525	14.6874	0.000126893	0.00554213
15234	ENSDARG00000078095	cipcb	-0.749947	4.51462	14.6817	0.000127276	0.00554213
18094	ENSDARG00000001162	matr3l1.1	-0.775566	4.31735	14.6777	0.00012755	0.00554213
3457	ENSDARG00000074866	ptpn5	-0.835486	3.85548	14.6575	0.000128919	0.00558716
26694	ENSDARG00000057940	dido1	-0.744603	4.57521	14.6363	0.000130376	0.00562642
24869	ENSDARG00000077341	ppp1r14c	-0.865791	3.69216	14.6125	0.000132036	0.0056782
648	ENSDARG00000013414	lin7a	-0.814328	4.0016	14.5931	0.0001334	0.00572222
16104	ENSDARG00000116524	zgc:103700	-1.0311	2.73194	14.5779	0.000134484	0.00575398
29241	ENSDARG00000101172	tmem200ca	-0.992584	2.75955	14.5653	0.000135384	0.00577778
30035	ENSDARG00000061829	unc13a	-0.842668	3.80945	14.5461	0.000136768	0.00579809
14658	ENSDARG00000022763	hpcal1	-1.12782	1.99417	14.5444	0.000136898	0.00579809
18536	ENSDARG00000015653	tnip1	-0.623731	5.6506	14.4478	0.000144095	0.00605826
24398	ENSDARG00000056961	ccdc30	-1.06889	2.30245	14.4475	0.000144124	0.00605826
16373	ENSDARG00000036630	plp2b	-0.809108	4.0419	14.4283	0.000145599	0.00608309
9995	ENSDARG00000105201	adcyap1r1a	-0.591603	6.07197	14.4245	0.000145891	0.00608309
21581	ENSDARG00000078425	oat	-0.826429	3.90269	14.421	0.000146165	0.00608309
21654	ENSDARG00000076393	tmem65	-1.30133	1.43835	14.3857	0.000148928	0.00614058
16466	ENSDARG00000098215	zgc:171572	-1.01297	2.52764	14.3847	0.000149011	0.00614058
11916	ENSDARG00000103505	fbxl3a	-1.72894	0.530624	14.3774	0.000149585	0.0061491
18496	ENSDARG00000039966	prom1a	-0.706069	4.83071	14.3668	0.000150431	0.00615374
18445	ENSDARG00000026137	sfxn5b	-1.24601	1.62989	14.3315	0.000153277	0.00625489
26049	ENSDARG00000097196	-	-0.692791	4.90859	14.2829	0.000157285	0.00638738
29974	ENSDARG00000095557	-	-1.34285	1.32753	14.2712	0.000158266	0.00641167
21958	ENSDARG00000062976	iffo1a	-1.0386	2.38281	14.2413	0.000160803	0.00649875
20145	ENSDARG00000041078	chka	-0.873171	3.4414	14.218	0.000162804	0.00656382
18192	ENSDARG00000061566	slc7a3b	-0.833305	3.79486	14.1871	0.000165499	0.00662365
7984	ENSDARG00000053724	adcyap1r1b	-1.09945	2.09306	14.1758	0.000166501	0.00662365
21888	ENSDARG00000063258	rfx5	-1.34616	1.37246	14.1681	0.000167179	0.00662365
31654	ENSDARG00000100562	-	-0.929957	3.12761	14.1674	0.000167242	0.00662365
14391	ENSDARG00000043250	ppm1ab	-0.88549	3.42226	14.166	0.00016737	0.00662365
20778	ENSDARG00000089314	mapta	-0.680368	4.99178	14.1651	0.000167447	0.00662365
17864	ENSDARG00000029296	nexmifb	-0.796603	4.03934	14.1277	0.000170808	0.00673546
26385	ENSDARG00000063007	apc2	-0.645539	5.34034	14.1248	0.000171077	0.00673546
8895	ENSDARG00000018809	abhd3	-0.821768	3.87716	14.0847	0.000174764	0.00685865
58	ENSDARG00000102340	ptn	-0.597047	5.8804	14.0819	0.000175024	0.00685865
27335	ENSDARG00000058949	spin1	-1.11081	2.02389	14.0769	0.000175483	0.00686063
15808	ENSDARG00000042922	gpr173	-1.05857	2.26738	14.0628	0.000176808	0.00689634
24070	ENSDARG00000045944	slc6a1a	-0.692688	4.85918	14.0538	0.000177658	0.00691343
6239	ENSDARG00000074899	taok2a	-0.716925	4.65249	14.0483	0.000178172	0.00691737
23041	ENSDARG00000062553	bach1a	-1.10403	2.10774	14.0403	0.000178939	0.00693109
2323	ENSDARG00000099384	si:dkey-238k10.1	-1.82765	0.383834	14.0312	0.000179799	0.00694834
27946	ENSDARG00000089787	crebzf	-0.732029	4.49462	14.0198	0.000180895	0.00696604
3309	ENSDARG00000060238	uacab	-0.784072	4.10079	14.0178	0.000181087	0.00696604
13312	ENSDARG00000088342	tmem145	-0.832162	3.77719	14.0004	0.000182767	0.00700144
24301	ENSDARG00000062096	pm20d1.2	-0.984461	2.68427	13.9997	0.000182842	0.00700144
21519	ENSDARG00000015891	ptprea	-1.02374	2.52202	13.9677	0.000185978	0.00708915
30327	ENSDARG00000063180	dock3	-0.628354	5.48602	13.9584	0.000186899	0.007092
24092	ENSDARG00000078011	nav1a	-0.874638	3.45364	13.939	0.00018884	0.00713341
9068	ENSDARG00000016399	riok1	-0.995515	2.55776	13.9194	0.000190815	0.00719179
30515	ENSDARG00000067567	slc6a13	-1.04971	2.2788	13.9113	0.000191647	0.00720117
10575	ENSDARG00000062055	rnf38	-0.954318	2.77008	13.8316	0.000199941	0.00746862
21019	ENSDARG00000056609	atad1b	-1.04718	2.30081	13.8064	0.000202649	0.00755296
17420	ENSDARG00000005670	ttbk2a	-0.835105	3.70511	13.7882	0.000204614	0.00760506
6105	ENSDARG00000077737	spsb3a	-0.999679	2.5811	13.7851	0.000204954	0.00760506
19120	ENSDARG00000011662	chuk	-0.798999	3.93057	13.7649	0.000207173	0.00767043
7946	ENSDARG00000115301	lurap1	-0.843577	3.59959	13.7528	0.000208511	0.00770298
15514	ENSDARG00000043502	ccdc124	-0.674659	4.93015	13.7326	0.000210769	0.00776926
7667	ENSDARG00000098290	unc80	-0.732788	4.48501	13.7266	0.000211442	0.00777698
21123	ENSDARG00000052522	snx11	-1.21801	1.58137	13.719	0.00021229	0.0077911
16150	ENSDARG00000053878	inpp5l	-0.90654	3.09922	13.7074	0.000213607	0.00782232
8486	ENSDARG00000058771	nav1b	-0.851841	3.54905	13.6828	0.00021643	0.0079084
17259	ENSDARG00000043213	adam17a	-0.795607	3.93578	13.6623	0.0002188	0.00797766
6928	ENSDARG00000099888	snn	-1.18608	1.64866	13.6423	0.000221152	0.00802847
5127	ENSDARG00000016868	rhobtb4	-0.794512	3.93045	13.6263	0.000223038	0.008061
31602	ENSDARG00000100753	scarb2b	-0.614153	5.52114	13.6257	0.000223111	0.008061
8524	ENSDARG00000074794	necab3	-0.703708	4.67714	13.6171	0.000224132	0.008061
7634	ENSDARG00000070995	inpp4ab	-0.896121	3.1639	13.6139	0.000224519	0.008061
28906	ENSDARG00000022904	skilb	-0.967585	2.68261	13.6104	0.000224931	0.008061
23658	ENSDARG00000101936	tmem106ba	-0.636803	5.25882	13.6018	0.000225964	0.00807515
4727	ENSDARG00000068096	atf5a	-0.609309	5.57172	13.5991	0.000226289	0.00807515
2849	ENSDARG00000062485	dock11	-1.1363	1.83718	13.5792	0.000228703	0.00813046
8277	ENSDARG00000053454	cntn3b	-1.20044	1.62426	13.568	0.000230069	0.00815798
30967	ENSDARG00000045506	gramd4b	-0.823088	3.7299	13.5592	0.000231156	0.00817921
17441	ENSDARG00000090064	tmem179	-0.961179	2.68404	13.5423	0.000233247	0.00820432
9345	ENSDARG00000061196	emilin2a	-1.25688	1.47522	13.5332	0.00023438	0.00822389
7788	ENSDARG00000039256	spega	-1.03849	2.2567	13.5044	0.00023801	0.00831646
1409	ENSDARG00000089179	si:dkey-156k2.1	-1.83669	0.647156	13.4321	0.000247358	0.00858942
12335	ENSDARG00000077812	slc5a3b	-1.02315	2.33929	13.4236	0.000248483	0.00861067
17407	ENSDARG00000075397	cipca	-0.942768	2.72573	13.4141	0.000249738	0.00863631
23085	ENSDARG00000037884	rab30	-1.06473	2.10569	13.3803	0.000254275	0.00875708
30969	ENSDARG00000062942	kcna1a	-0.904869	3.04896	13.3696	0.00025573	0.00877118
9102	ENSDARG00000101361	znf644a	-1.07258	2.06528	13.3644	0.000256451	0.00877794
25639	ENSDARG00000044642	sc5d	-0.925195	2.96471	13.3538	0.000257897	0.00878689
9069	ENSDARG00000021200	nebl	-0.706002	4.5583	13.351	0.000258284	0.00878689
29971	ENSDARG00000086661	tmem221	-1.75713	0.382028	13.3432	0.000259366	0.00880585
15206	ENSDARG00000095767	dio3b	-0.895258	3.09514	13.3328	0.000260801	0.00883668
14677	ENSDARG00000042904	foxo3b	-0.632297	5.27049	13.3171	0.000262991	0.00885718
19205	ENSDARG00000015854	chata	-0.873825	3.28014	13.3062	0.000264532	0.00887496
10045	ENSDARG00000078653	ralbp1	-0.994863	2.47662	13.3059	0.000264577	0.00887496
25637	ENSDARG00000031075	cadm1a	-0.800655	3.82849	13.2371	0.000274461	0.00913505
23104	ENSDARG00000100971	fxyd6	-0.902947	2.98452	13.237	0.000274471	0.00913505
6868	ENSDARG00000014871	syngr3a	-0.759064	4.13228	13.2368	0.000274509	0.00913505
12742	ENSDARG00000062280	hace1	-1.23489	1.521	13.2296	0.000275561	0.00915191
5240	ENSDARG00000093799	setbp1	-0.977037	2.48926	13.1715	0.000284242	0.00936604
28892	ENSDARG00000077372	tfr1b	-0.791051	3.85304	13.1479	0.000287844	0.00944355
30747	ENSDARG00000101127	map1lc3b	-0.622645	5.29884	13.1385	0.000289293	0.00945813
16017	ENSDARG00000042409	ralgds	-0.940541	2.81239	13.1239	0.000291545	0.00949475
7064	ENSDARG00000097680	LOC100538283	-2.93323	-0.818661	13.1088	0.000293912	0.00953479
29155	ENSDARG00000117030	-	-2.26861	-0.216196	13.1039	0.000294684	0.00954139
31274	ENSDARG00000075513	ccdc136b	-0.592064	5.63294	13.0849	0.000297689	0.00961032
12462	ENSDARG00000055106	znf148	-0.890038	3.10382	13.076	0.000299111	0.00962897
31758	ENSDARG00000099004	-	-0.738145	4.2723	13.0163	0.000308791	0.00988307
15050	ENSDARG00000101260	gpatch2	-0.982972	2.48261	13.0143	0.000309128	0.00988307
29054	ENSDARG00000076559	rb1cc1	-0.611102	5.41359	12.9977	0.000311871	0.00992544
8414	ENSDARG00000018896	mmp24	-0.749936	4.159	12.9465	0.000320514	0.0101121
9706	ENSDARG00000068232	cbln12	-0.684848	4.69967	12.9451	0.000320753	0.0101121
31405	ENSDARG00000079843	igl4v8	-2.23246	-0.118069	12.9361	0.000322311	0.0101422
23551	ENSDARG00000069066	nufip2	-0.73849	4.23422	12.9243	0.000324348	0.0101573
13175	ENSDARG00000101633	-	-0.948706	2.66869	12.9228	0.000324608	0.0101573
13920	ENSDARG00000105029	LOC100333482	-1.20291	1.56021	12.8582	0.00033601	0.0104036
15453	ENSDARG00000063069	gripap1	-1.02514	2.18376	12.8555	0.000336497	0.0104036
8532	ENSDARG00000091130	LOC100537363	-0.9482	2.67929	12.8522	0.000337088	0.0104036
2698	ENSDARG00000013360	sh3gl3a	-0.920801	2.78122	12.8498	0.000337507	0.0104036
3623	ENSDARG00000011088	si:ch211-288d18.1	-0.841487	3.38917	12.8036	0.000345962	0.0105965
12560	ENSDARG00000003544	adarb1b	-0.879574	3.08496	12.783	0.000349777	0.0106663
30903	ENSDARG00000062727	cep290	-0.887157	3.0524	12.7676	0.000352682	0.0107159
1381	ENSDARG00000114577	LOC108183819	-1.37	1.53703	12.7557	0.000354932	0.0107595
7939	ENSDARG00000079670	lrrc7	-0.588535	5.60467	12.7532	0.000355398	0.0107595
11036	ENSDARG00000075916	zgc:66472	-1.02178	2.22792	12.7171	0.000362329	0.0109495
27527	ENSDARG00000063050	rc3h2	-0.957603	2.52541	12.7002	0.000365624	0.0110292
12392	ENSDARG00000069297	upf3a	-0.803826	3.67353	12.6581	0.000373934	0.0111597
22364	ENSDARG00000007136	sh3bp5lb	-0.982172	2.39615	12.6581	0.000373941	0.0111597
10585	ENSDARG00000003631	clockb	-0.914455	2.82185	12.6524	0.000375085	0.0111739
5378	ENSDARG00000108939	pde9ab	-1.01581	2.17571	12.6441	0.000376754	0.0111839
19595	ENSDARG00000075331	golga4	-0.933908	2.68799	12.624	0.000380817	0.0112558
13294	ENSDARG00000060862	atxn1b	-0.718529	4.36246	12.6218	0.000381272	0.0112558
4402	ENSDARG00000028857	sgsm1a	-1.13091	1.6638	12.5996	0.000385819	0.0113272
6643	ENSDARG00000110874	LOC796777	-1.39833	1.02899	12.5973	0.000386309	0.0113272
11008	ENSDARG00000036965	rnf24	-1.00582	2.2516	12.5925	0.000387296	0.0113364
22288	ENSDARG00000045094	smad10a	-1.23394	1.42424	12.5634	0.000393375	0.0114588
26341	ENSDARG00000008727	ranbp3a	-1.56909	0.670034	12.5627	0.00039353	0.0114588
11733	ENSDARG00000012586	fmnl2a	-1.12565	1.73544	12.5215	0.000402287	0.0116531
27093	ENSDARG00000012204	cdk18	-0.871912	3.11266	12.5057	0.000405716	0.011712
15776	ENSDARG00000025108	magixa	-1.27223	1.40891	12.493	0.000408477	0.0117513
17261	ENSDARG00000020600	rnf144aa	-1.42029	0.920767	12.4894	0.000409261	0.0117536
27787	ENSDARG00000056929	kdm6bb	-0.885022	2.95539	12.4832	0.000410636	0.011773
14714	ENSDARG00000002333	fam102bb	-0.835793	3.3462	12.4763	0.000412156	0.0117964
8464	ENSDARG00000042123	nudt3b	-1.13985	1.72652	12.473	0.000412882	0.011797
11872	ENSDARG00000020057	bmpr2b	-0.858123	3.20939	12.4632	0.000415057	0.0118189
3161	ENSDARG00000073731	dok4	-0.957594	2.5065	12.4507	0.000417841	0.011878
5673	ENSDARG00000035188	rab14l	-0.723652	4.23153	12.4377	0.000420757	0.0119232
411	ENSDARG00000094646	dyrk2	-0.765645	3.88128	12.4373	0.000420853	0.0119232
25590	ENSDARG00000017312	lmbrd2b	-0.630994	5.03177	12.4302	0.000422456	0.01193
14977	ENSDARG00000087180	ubxn2a	-0.897446	2.83324	12.4299	0.000422513	0.01193
8405	ENSDARG00000059523	rims4	-0.978449	2.42273	12.4177	0.000425282	0.0119328
20718	ENSDARG00000101755	prkar1ab	-0.925352	2.64798	12.4164	0.000425589	0.0119328
24771	ENSDARG00000036695	calcoco1a	-0.696719	4.43764	12.4101	0.000427028	0.0119328
16905	ENSDARG00000061736	ank3a	-0.670206	4.70373	12.407	0.000427729	0.0119328
13460	ENSDARG00000090352	LOC101883708	-1.61973	0.47836	12.4045	0.000428305	0.0119328
17907	ENSDARG00000037498	gria3b	-0.917733	2.79883	12.3934	0.000430854	0.011964
31084	ENSDARG00000075252	phrf1	-0.930363	2.60142	12.3688	0.000436561	0.0120798
13180	ENSDARG00000061242	tuft1a	-1.07581	1.95649	12.3662	0.000437182	0.0120798
17278	ENSDARG00000020231	mapre3a	-1.06667	1.9144	12.3627	0.000438003	0.0120825
4603	ENSDARG00000039181	trpm3	-0.82987	3.38194	12.3439	0.000442433	0.0121431
30024	ENSDARG00000071375	celf5a	-1.29113	1.26877	12.313	0.000449824	0.0122874
27823	ENSDARG00000044091	pitpnab	-0.788877	3.65808	12.296	0.000453921	0.0123292
5395	ENSDARG00000029372	rasa4	-0.940119	2.58954	12.2857	0.00045644	0.0123674
16180	ENSDARG00000019990	cabp1a	-0.926285	2.66248	12.2735	0.000459434	0.0124284
23187	ENSDARG00000088898	caln1	-1.08599	1.80513	12.2398	0.000467806	0.0126142
12448	ENSDARG00000040684	plcd4b	-0.860941	3.02613	12.2074	0.000476002	0.0127575
28415	ENSDARG00000098683	zmiz2	-0.837166	3.28497	12.2068	0.000476163	0.0127575
18966	ENSDARG00000003146	LOC567924	-1.30367	1.12733	12.1894	0.000480615	0.0128563
31124	ENSDARG00000036888	zgc:153935	-1.68935	0.4295	12.1751	0.000484309	0.0129261
20845	ENSDARG00000079468	rhobtb1	-1.27267	1.30788	12.1734	0.000484766	0.0129261
19858	ENSDARG00000063167	chkb	-0.726286	4.15716	12.1682	0.000486113	0.0129414
20253	ENSDARG00000006025	tp53i11b	-0.793742	3.59313	12.163	0.000487457	0.0129566
17847	ENSDARG00000098680	si:zfos-2326c3.2	-0.874859	2.98127	12.1599	0.000488279	0.0129579
24907	ENSDARG00000102356	scp2b	-0.931062	2.52915	12.1541	0.000489792	0.0129776
13865	ENSDARG00000098826	plcl2	-0.894322	2.83907	12.1217	0.000498384	0.0131629
17893	ENSDARG00000074865	frmpd3	-1.04337	1.98118	12.12	0.000498838	0.0131629
26414	ENSDARG00000079742	mcf2l2	-1.33439	1.04791	12.1189	0.000499143	0.0131629
21617	ENSDARG00000077440	syde1	-1.14021	1.70825	12.092	0.00050639	0.0132706
25840	ENSDARG00000074222	rap1gap2b	-0.951957	2.48948	12.0886	0.000507313	0.0132706
11350	ENSDARG00000036295	golga7ba	-0.887101	2.89843	12.0885	0.000507334	0.0132706
5442	ENSDARG00000067605	napaa	-0.850498	3.09139	12.083	0.000508842	0.0132706
26734	ENSDARG00000070600	dyrk3	-1.10957	1.84884	12.0821	0.00050907	0.0132706
21233	ENSDARG00000090223	msl1b	-0.69087	4.38859	12.0717	0.000511929	0.0132706
27655	ENSDARG00000099844	gnaz	-0.981451	2.26903	12.0688	0.00051272	0.0132706
26747	ENSDARG00000053205	ppfia4	-0.71241	4.24949	12.0138	0.000528072	0.0135916
18399	ENSDARG00000101419	drp2	-1.11669	1.66711	12.0081	0.000529711	0.0135916
15800	ENSDARG00000074902	nol4la	-1.23404	1.36883	12.0011	0.000531693	0.0135916
11696	ENSDARG00000099733	cir1	-0.964638	2.30933	11.9996	0.000532131	0.0135916
11816	ENSDARG00000029766	nr1i2	-1.28212	1.17317	11.9898	0.00053494	0.0136353
19549	ENSDARG00000052859	chp1	-1.1278	1.56407	11.9758	0.000538959	0.0136961
16579	ENSDARG00000109726	plcb1	-0.891139	2.79448	11.9488	0.000546819	0.0138748
23109	ENSDARG00000099031	scn4ba	-1.00981	2.10884	11.9337	0.000551276	0.0139668
6251	ENSDARG00000003989	crhr1	-1.17334	1.45795	11.9161	0.000556508	0.014078
8178	ENSDARG00000001993	myhb	-1.94858	0.443874	11.8981	0.000561899	0.014193
4780	ENSDARG00000060846	cabp7b	-1.14183	1.52088	11.8808	0.000567156	0.0143043
9423	ENSDARG00000008784	prpf4ba	-0.911123	2.62826	11.8749	0.00056897	0.0143285
31215	ENSDARG00000018743	scamp5a	-0.786364	3.57678	11.8687	0.000570851	0.0143328
23244	ENSDARG00000074526	zbtb16b	-0.789293	3.56984	11.8524	0.000575861	0.014437
29025	ENSDARG00000014488	ca2	-1.07299	1.78752	11.8349	0.000581295	0.0145298
27785	ENSDARG00000078691	gigyf1b	-0.637309	4.81502	11.82	0.000585972	0.0145614
20957	ENSDARG00000079128	becn1	-0.870766	2.88624	11.8172	0.000586864	0.0145614
9151	ENSDARG00000034189	oxsr1a	-0.773541	3.6919	11.8171	0.0005869	0.0145614
29041	ENSDARG00000056683	cdk5	-1.09676	1.70905	11.8054	0.000590604	0.0145736
30665	ENSDARG00000074468	prdm11	-0.919866	2.55062	11.8034	0.000591214	0.0145736
31085	ENSDARG00000045661	irf7	-1.4813	0.722034	11.7822	0.000597992	0.0146631
20895	ENSDARG00000091150	mki67	-1.29217	1.19642	11.778	0.000599336	0.0146745
20448	ENSDARG00000002571	tmod2	-1.29456	1.0525	11.7532	0.000607384	0.0148499
14077	ENSDARG00000078327	cep170bb	-0.853845	3.01521	11.744	0.000610393	0.0149018
8161	ENSDARG00000078688	frs3	-1.02601	1.95596	11.735	0.000613342	0.014952
22118	ENSDARG00000056450	maneal	-0.82644	3.1929	11.7321	0.000614306	0.0149538
14587	ENSDARG00000038348	pigh	-1.03331	1.93397	11.7247	0.000616773	0.014992
12321	ENSDARG00000024789	mxc	-1.73636	0.573351	11.7031	0.000623968	0.0151231
12615	ENSDARG00000079741	csrnp3	-0.99329	2.13711	11.6993	0.00062523	0.0151318
12901	ENSDARG00000086764	mdc1	-0.98715	2.24688	11.6908	0.000628091	0.0151592
23707	ENSDARG00000054087	irs1	-0.949233	2.42037	11.6892	0.000628625	0.0151592
30357	ENSDARG00000100908	lcor	-1.55003	0.547018	11.6879	0.000629073	0.0151592
27640	ENSDARG00000099113	unc13bb	-1.15616	1.49347	11.6759	0.000633149	0.0152355
8350	ENSDARG00000003754	tspan2a	-0.599834	5.18482	11.6668	0.000636262	0.0152761
2938	ENSDARG00000078731	si:dkey-85k7.12	-1.66365	0.240866	11.6583	0.000639182	0.0152776
11273	ENSDARG00000059908	ccdc86	-0.867331	2.84139	11.6581	0.000639231	0.0152776
9913	ENSDARG00000076970	dhrs12lb	-1.26835	1.23798	11.6575	0.000639451	0.0152776
7586	ENSDARG00000097317	si:dkey-276j7.3	-2.48674	-0.707467	11.6471	0.000643024	0.0153411
30365	ENSDARG00000019438	rnf13	-0.754624	3.7736	11.6091	0.000656313	0.0155937
26575	ENSDARG00000001969	txlng	-0.905215	2.62266	11.5869	0.000664173	0.0157028
27224	ENSDARG00000115383	gnb4b	-0.764563	3.68737	11.5834	0.000665432	0.0157028
172	ENSDARG00000045842	zgc:113263	-1.02447	1.91219	11.5777	0.000667488	0.0157235
26714	ENSDARG00000027183	nampt2	-1.00643	2.00992	11.5633	0.000672674	0.0158234
16033	ENSDARG00000092042	-	-2.05476	-0.0708157	11.5466	0.000678738	0.0159214
6511	ENSDARG00000075461	kmt5c	-1.63672	0.33988	11.541	0.000680784	0.0159471
16744	ENSDARG00000086283	cnsta	-1.35087	0.911893	11.5379	0.000681901	0.015951
3957	ENSDARG00000086033	tspan5a	-0.702115	4.18693	11.5297	0.000684926	0.0159533
13051	ENSDARG00000053431	si:ch211-257p13.3	-1.01106	2.04435	11.5273	0.000685807	0.0159533
8912	ENSDARG00000069175	vps4b	-0.588106	5.24559	11.5214	0.000687979	0.0159596
4199	ENSDARG00000098857	lifra	-1.11068	1.61985	11.5183	0.000689139	0.0159644
19615	ENSDARG00000090656	arid4b	-1.00594	2.08913	11.5093	0.000692492	0.01602
10604	ENSDARG00000099995	apbb2b	-0.850649	3.02328	11.4937	0.000698315	0.0161044
28670	ENSDARG00000058565	socs6	-1.83132	0.00150531	11.4918	0.00069902	0.0161044
4141	ENSDARG00000035652	sat1a.1	-0.860823	2.92957	11.4782	0.000704181	0.0161788
24834	ENSDARG00000059699	dnajc16	-1.21721	1.26881	11.4701	0.00070726	0.0162172
13367	ENSDARG00000055901	steap4	-0.817374	3.19966	11.4515	0.000714371	0.0163217
25213	ENSDARG00000079472	LOC100333265	-1.06563	1.72321	11.4441	0.000717214	0.0163217
26955	ENSDARG00000006923	cacna1ab	-0.609922	5.02858	11.418	0.00072736	0.0165176
26118	ENSDARG00000113609	tmem164	-1.24773	1.25342	11.4161	0.000728117	0.0165176
27037	ENSDARG00000029402	sort1a	-0.889338	2.56276	11.4144	0.000728777	0.0165176
2348	ENSDARG00000098696	rela	-1.15985	1.53589	11.4049	0.000732524	0.0165578
12913	ENSDARG00000004171	rabac1	-0.839364	3.02782	11.3708	0.00074606	0.0167959
20204	ENSDARG00000068709	fam174b	-0.899757	2.56661	11.3638	0.000748895	0.0168191
8545	ENSDARG00000059836	ddit3	-1.02771	1.89142	11.3571	0.000751599	0.0168229
23110	ENSDARG00000101713	scn2b	-0.869819	2.76408	11.3554	0.000752276	0.0168229
19506	ENSDARG00000060103	cpeb3	-1.1746	1.38359	11.3438	0.000756989	0.0168715
29097	ENSDARG00000061660	LOC100333227	-1.11596	1.52462	11.3353	0.00076048	0.0168715
234	ENSDARG00000105096	si:ch1073-67j19.1	-1.62346	0.472767	11.3351	0.000760559	0.0168715
25703	ENSDARG00000010977	rab34b	-1.10395	1.55903	11.3318	0.000761902	0.0168715
5204	ENSDARG00000076404	mctp1a	-0.818517	3.22684	11.3313	0.000762106	0.0168715
28729	ENSDARG00000038429	csrnp1b	-0.696913	4.18671	11.3309	0.000762265	0.0168715
6245	ENSDARG00000002564	syngr1a	-0.741019	3.79408	11.3306	0.000762423	0.0168715
21003	ENSDARG00000010098	pank1b	-0.769052	3.56669	11.3267	0.000764004	0.0168715
19953	ENSDARG00000087394	tshz3a	-0.764194	3.61485	11.3242	0.000765043	0.0168715
17842	ENSDARG00000037556	st3gal5	-0.98443	2.09875	11.3227	0.00076567	0.0168715
9646	ENSDARG00000060326	map1sb	-0.675965	4.40132	11.3213	0.000766247	0.0168715
16259	ENSDARG00000078815	grk5l	-0.841899	3.08158	11.3182	0.000767524	0.0168715
10576	ENSDARG00000074275	limch1a	-0.894182	2.65081	11.3073	0.000772042	0.0169264
25154	ENSDARG00000022218	uck1	-1.00128	1.99695	11.301	0.000774643	0.0169612
30915	ENSDARG00000103747	cav1	-0.939413	2.36614	11.2848	0.000781433	0.0170654
12137	ENSDARG00000078778	lrch1	-0.881057	2.64775	11.2778	0.000784388	0.0170854
9915	ENSDARG00000052978	mbnl1	-0.762749	3.68267	11.2713	0.000787154	0.0171234
10112	ENSDARG00000099368	slc25a42	-1.35645	0.917809	11.266	0.000789376	0.0171414
7778	ENSDARG00000033993	slc19a1	-1.30346	0.925705	11.2645	0.000790025	0.0171414
27400	ENSDARG00000094577	cdc42se2	-0.992999	2.0987	11.2578	0.000792879	0.0171807
11293	ENSDARG00000059900	tbc1d9	-0.719308	4.00629	11.2555	0.000793883	0.0171807
27126	ENSDARG00000060900	znf362a	-0.816795	3.1	11.2448	0.000798454	0.0172351
7265	ENSDARG00000097501	LOC101884750	-1.38183	0.817405	11.238	0.000801381	0.017276
6154	ENSDARG00000027461	mettl26	-0.886493	2.64234	11.2286	0.00080545	0.0173369
18604	ENSDARG00000027159	fbxo28	-0.840005	2.97989	11.2267	0.000806273	0.0173369
14222	ENSDARG00000096558	-	-1.00471	1.93659	11.2199	0.000809259	0.0173657
7249	ENSDARG00000090861	LOC566378	-1.30868	0.939785	11.2189	0.000809681	0.0173657
14835	ENSDARG00000007869	ehd3	-0.972196	2.084	11.2142	0.000811756	0.017388
10291	ENSDARG00000073857	klf7a	-1.05672	1.75396	11.2075	0.000814681	0.0174177
26263	ENSDARG00000028721	mapk14b	-0.820165	3.16047	11.2063	0.00081522	0.0174177
7648	ENSDARG00000095170	lrrfip1b	-0.808607	3.21407	11.1988	0.000818509	0.0174497
12422	ENSDARG00000040777	inhbb	-1.06397	1.7001	11.1981	0.000818798	0.0174497
22119	ENSDARG00000100114	sf3a3	-0.78027	3.42494	11.1872	0.000823623	0.017508
3301	ENSDARG00000036086	itga11a	-1.21355	1.26011	11.1842	0.000824966	0.0175143
12192	ENSDARG00000043821	klf7b	-0.674892	4.3343	11.1765	0.000828388	0.0175453
17717	ENSDARG00000102986	csf1ra	-0.849083	2.92579	11.1631	0.000834396	0.0176475
24797	ENSDARG00000075314	zgc:174906	-1.07144	1.70563	11.1595	0.000836003	0.0176593
26817	ENSDARG00000087186	zhx3a	-0.702037	4.07897	11.1285	0.000850091	0.0178892
8500	ENSDARG00000075815	slc12a5a	-0.886841	2.63058	11.1171	0.000855376	0.0179779
12703	ENSDARG00000098790	sowahca	-1.73525	0.110636	11.0922	0.000866918	0.0180879
30742	ENSDARG00000077228	ntrk3a	-0.932884	2.31639	11.0902	0.000867829	0.0180879
11271	ENSDARG00000093748	si:ch211-217k17.11	-1.28133	1.23792	11.0879	0.000868936	0.0180879
19259	ENSDARG00000095378	gdf10a	-0.843494	2.92093	11.0872	0.000869237	0.0180879
19161	ENSDARG00000022614	ddx43	-1.23207	1.36318	11.0755	0.000874773	0.018158
31108	ENSDARG00000078707	sema7a	-1.3956	0.813741	11.0685	0.000878058	0.0181789
29402	ENSDARG00000100192	znf1155	-2.07885	-0.359127	11.0682	0.000878186	0.0181789
20832	ENSDARG00000042054	zgc:171971	-1.06387	1.70391	11.0662	0.000879135	0.0181789
12972	ENSDARG00000115349	nat14	-1.00641	1.90697	11.0528	0.000885537	0.018247
4609	ENSDARG00000094488	-	-1.0236	1.92594	11.0527	0.000885602	0.018247
16877	ENSDARG00000017569	reep3a	-1.13566	1.4908	11.0469	0.000888378	0.018247
8115	ENSDARG00000016348	dip2bb	-0.880464	2.67315	11.0215	0.000900604	0.0183982
4408	ENSDARG00000056833	svopa	-0.796038	3.22001	10.9949	0.000913614	0.0186057
16039	ENSDARG00000042172	c7a	-1.46583	0.711598	10.9924	0.000914868	0.0186057
13837	ENSDARG00000090496	LOC101883726	-0.999698	1.96965	10.9905	0.000915795	0.0186057
15576	ENSDARG00000075624	bend5	-1.31738	0.900849	10.9877	0.000917197	0.0186057
18100	ENSDARG00000056519	shtn3	-0.8833	2.64675	10.9825	0.000919747	0.018608
18470	ENSDARG00000075597	flrt1b	-0.853671	2.8522	10.9767	0.000922661	0.0186273
26925	ENSDARG00000079977	nhsb	-0.730891	3.82019	10.975	0.000923514	0.0186273
13894	ENSDARG00000092644	ago1	-1.48146	0.561246	10.9692	0.000926363	0.0186273
19806	ENSDARG00000069654	ppp6r2b	-0.840026	2.8722	10.9673	0.000927349	0.0186273
4513	ENSDARG00000012432	fam76b	-0.616798	4.78713	10.9664	0.000927798	0.0186273
22018	ENSDARG00000100396	pip5k1aa	-1.31411	0.890037	10.9632	0.000929376	0.0186273
26773	ENSDARG00000013122	maf1a	-0.784898	3.34195	10.9525	0.000934787	0.0186651
31553	ENSDARG00000104293	mhc1zka	-1.4827	0.578164	10.9524	0.000934814	0.0186651
28585	ENSDARG00000073931	LOC100001665	-1.60328	0.252274	10.9443	0.000938925	0.0186878
12080	ENSDARG00000076027	kif5c	-0.805764	3.18045	10.9429	0.000939647	0.0186878
7781	ENSDARG00000078842	tns1a	-0.595696	5.02274	10.9412	0.000940485	0.0186878
21730	ENSDARG00000075271	rapgef5a	-0.95902	2.13397	10.9376	0.000942307	0.0186878
13258	ENSDARG00000042989	si:dkeyp-84f3.5	-0.982392	1.97906	10.937	0.000942638	0.0186878
21102	ENSDARG00000088307	mrtfba	-1.0279	1.79743	10.9333	0.000944493	0.0187025
26281	ENSDARG00000005699	ddx19b	-0.753585	3.55289	10.918	0.00095232	0.0188131
27187	ENSDARG00000060734	hesx1; appl1	-0.995363	1.90319	10.9	0.000961666	0.0189246
6892	ENSDARG00000087446	mmd2a	-1.06762	1.68264	10.8875	0.00096816	0.0189475
27243	ENSDARG00000100011	strn	-0.733894	3.77508	10.8806	0.000971759	0.0189831
19296	ENSDARG00000054253	sobpa	-1.09807	1.57145	10.8749	0.00097477	0.0190103
8765	ENSDARG00000058701	nos1apb	-1.08398	1.64898	10.8618	0.000981696	0.019064
12544	ENSDARG00000060875	pde1a	-0.702891	4.02709	10.8519	0.000986922	0.0191139
17770	ENSDARG00000090982	slc44a1b	-0.656868	4.43063	10.8445	0.000990897	0.0191466
2919	ENSDARG00000098932	gigyf1a	-0.860208	2.7264	10.8424	0.000992033	0.0191466
20738	ENSDARG00000063555	mazb	-0.879095	2.66121	10.8343	0.000996387	0.0192085
24950	ENSDARG00000099199	itchb	-1.06092	1.72661	10.8259	0.00100092	0.0192582
27384	ENSDARG00000069608	palm2akap2	-1.09111	1.51899	10.8213	0.00100341	0.0192582
22509	ENSDARG00000012745	poc1bl	-1.17101	1.30168	10.821	0.00100356	0.0192582
4777	ENSDARG00000060865	scai	-1.26109	1.06752	10.8149	0.00100687	0.0192996
29200	ENSDARG00000113346	-	-1.28615	1.13654	10.8073	0.00101099	0.0193565
22419	ENSDARG00000044980	kpna6	-0.873834	2.58346	10.7914	0.00101975	0.0194797
18686	ENSDARG00000002026	qkib	-0.774432	3.37738	10.7858	0.00102281	0.0194881
15494	ENSDARG00000069484	dab2ipa	-0.863774	2.73578	10.7844	0.00102361	0.0194881
7245	ENSDARG00000115335	ubald2	-1.32988	0.892474	10.7843	0.00102367	0.0194881
17231	ENSDARG00000070916	dnajc27	-0.88757	2.48835	10.781	0.00102548	0.0195004
4373	ENSDARG00000012468	aacs	-0.969046	2.05312	10.764	0.00103496	0.0196362
17310	ENSDARG00000091548	stard9	-1.13256	1.35489	10.7609	0.00103669	0.0196467
11151	ENSDARG00000036542	pknox1.2	-0.927601	2.20438	10.7532	0.00104098	0.0196836
21292	ENSDARG00000094512	gabrz	-1.18001	1.20702	10.7461	0.00104502	0.0197362
3906	ENSDARG00000075833	lyve1a	-1.54246	0.532902	10.7343	0.00105167	0.0198004
14360	ENSDARG00000043394	si:dkey-71h2.2	-1.06254	1.61386	10.7249	0.00105705	0.0198753
28422	ENSDARG00000042259	tgfbr1b	-1.00915	1.85883	10.7121	0.00106435	0.0199903
8635	ENSDARG00000059125	prkacbb	-0.650548	4.42958	10.6925	0.00107571	0.0201672
15431	ENSDARG00000032072	cdk16	-0.745755	3.60468	10.6917	0.00107618	0.0201672
4155	ENSDARG00000089262	pbx3a	-1.76163	0.0303731	10.6892	0.00107761	0.0201716
5577	ENSDARG00000059472	arhgap31	-1.35374	0.921903	10.6743	0.00108636	0.0202674
26334	ENSDARG00000010096	slc1a6	-1.02259	1.75809	10.6565	0.00109686	0.020401
3261	ENSDARG00000075158	igdcc3	-1.02652	1.83536	10.6502	0.00110057	0.020401
7251	ENSDARG00000099260	pitpnc1a	-1.00753	1.8691	10.6457	0.00110324	0.020401
31239	ENSDARG00000110973	tln2b	-0.741984	3.6573	10.6431	0.00110483	0.020401
25918	ENSDARG00000069113	dbn1	-0.636097	4.54864	10.6385	0.00110756	0.020401
9046	ENSDARG00000097187	si:ch211-153l6.6	-0.788027	3.16114	10.6346	0.0011099	0.020401
13278	ENSDARG00000055288	prelid3a	-0.814794	2.95585	10.6345	0.00110998	0.020401
5505	ENSDARG00000052155	lrrc8ab	-1.01882	1.77794	10.6334	0.00111062	0.020401
20188	ENSDARG00000031756	mef2aa	-0.89998	2.40763	10.6314	0.00111183	0.020401
15432	ENSDARG00000015337	comta	-1.62523	0.403202	10.6295	0.00111298	0.020401
26298	ENSDARG00000029474	camk1b	-1.01896	1.82093	10.6202	0.0011186	0.0204519
30947	ENSDARG00000022045	map1ab	-0.846488	2.74327	10.6188	0.00111942	0.0204519
12936	ENSDARG00000058047	pafah1b3	-1.07866	1.68186	10.6098	0.00112492	0.02053
30737	ENSDARG00000079994	akap13	-0.858653	2.69816	10.5924	0.00113552	0.0206786
21160	ENSDARG00000055223	ablim2	-0.924367	2.29374	10.586	0.00113949	0.0207107
12573	ENSDARG00000098349	hdac4	-0.792116	3.20668	10.5855	0.00113976	0.0207107
25841	ENSDARG00000044514	st6gal1	-0.817952	2.92898	10.581	0.00114257	0.0207394
25240	ENSDARG00000102891	ppp1r26	-0.85824	2.70224	10.5608	0.00115513	0.020922
20260	ENSDARG00000062082	hipk3b	-0.831931	2.86088	10.5525	0.00116029	0.0209388
2354	ENSDARG00000019743	dctn1a	-0.806386	3.0695	10.5517	0.00116081	0.0209388
28486	ENSDARG00000063677	ccny	-0.984545	1.88029	10.5493	0.0011623	0.0209388
10738	ENSDARG00000014790	g3bp2a	-0.657537	4.31022	10.5462	0.00116425	0.0209516
18095	ENSDARG00000000394	matr3l1.2	-0.593048	4.92704	10.5269	0.00117647	0.0211487
30102	ENSDARG00000071437	ptprc	-0.93558	2.26012	10.5204	0.00118061	0.0211769
11670	ENSDARG00000042824	nfe2l2a	-0.777246	3.28355	10.5185	0.00118183	0.0211769
24897	ENSDARG00000076768	reps2	-1.15225	1.30782	10.5127	0.00118559	0.0212217
7906	ENSDARG00000029639	tomm70a	-0.700213	3.92295	10.509	0.00118793	0.021228
25409	ENSDARG00000004177	fam169ab	-1.2166	1.07785	10.4987	0.00119462	0.021315
7601	ENSDARG00000071032	pnkd	-0.824328	2.83232	10.4943	0.00119742	0.0213196
11168	ENSDARG00000060148	sh3pxd2aa	-1.09549	1.51464	10.4815	0.00120578	0.0214458
19163	ENSDARG00000069954	kcnq5a	-1.36409	0.783325	10.4605	0.00121954	0.0215307
11231	ENSDARG00000005544	btbd3a	-1.05786	1.59745	10.442	0.00123184	0.0216877
25307	ENSDARG00000105195	dnajc21	-0.894034	2.34771	10.4396	0.00123345	0.0216877
30363	ENSDARG00000104210	si:ch73-173h19.3	-1.34897	0.741629	10.436	0.0012358	0.0216877
30237	ENSDARG00000055100	cxcl12b	-0.905682	2.40276	10.4359	0.00123591	0.0216877
16804	ENSDARG00000070453	gch1	-1.3522	0.723742	10.4082	0.00125454	0.0219
16841	ENSDARG00000027082	hmbox1a	-1.64355	0.23846	10.4078	0.00125482	0.0219
6204	ENSDARG00000056791	pde6ga	-1.20634	1.12248	10.4057	0.00125628	0.0219008
19685	ENSDARG00000099843	nedd4a	-0.785567	3.22807	10.391	0.00126628	0.0219628
7111	ENSDARG00000004796	mgrn1b	-0.633197	4.49547	10.3857	0.00126997	0.0220022
5568	ENSDARG00000059474	mlxip	-1.14482	1.30498	10.3753	0.00127711	0.0220306
8644	ENSDARG00000022309	dspa	-0.848134	2.76855	10.375	0.00127731	0.0220306
13262	ENSDARG00000097863	si:dkeyp-84f3.9	-0.908264	2.26335	10.3691	0.0012814	0.0220654
3282	ENSDARG00000027394	tmem276b	-0.621692	4.59911	10.3555	0.00129091	0.0221649
10248	ENSDARG00000040246	rap2ab	-0.859201	2.88993	10.3488	0.00129561	0.0221962
418	ENSDARG00000045676	calua	-0.715871	3.71184	10.3438	0.00129907	0.02221
19200	ENSDARG00000033327	unc5b	-1.22358	1.08888	10.341	0.00130107	0.0222215
22229	ENSDARG00000102035	slc52a2	-1.50297	0.450755	10.315	0.00131951	0.0223959
28136	ENSDARG00000068640	rsf1b.1	-0.884464	2.43171	10.3135	0.00132062	0.0223959
19896	ENSDARG00000025332	rbm28	-1.00789	1.71503	10.3054	0.00132641	0.02243
28700	ENSDARG00000006010	bmi1a	-0.777838	3.16096	10.2925	0.00133569	0.0224921
15427	ENSDARG00000032990	plxnb3	-0.838189	2.73672	10.283	0.00134261	0.0225634
24195	ENSDARG00000058203	smc1al	-0.623985	4.53483	10.2728	0.00135006	0.0226084
19467	ENSDARG00000105099	golga7bb	-1.02285	1.66905	10.272	0.00135065	0.0226084
8084	ENSDARG00000057497	stk35l	-0.828058	2.81574	10.2628	0.00135737	0.0226752
23613	ENSDARG00000097869	si:dkey-1m11.6	-1.49255	0.482308	10.2589	0.00136023	0.0227003
4123	ENSDARG00000096920	srrm3	-1.22492	1.06998	10.2525	0.00136501	0.0227575
4163	ENSDARG00000023759	zgc:73226	-0.8365	2.76937	10.2401	0.00137423	0.0228656
18996	ENSDARG00000074597	lzts2a	-1.81019	-0.0889721	10.2359	0.00137736	0.022895
6910	ENSDARG00000034473	ttyh3a	-0.641751	4.35674	10.2334	0.00137921	0.022903
11068	ENSDARG00000007786	tmx2b	-0.589879	4.85406	10.2267	0.0013842	0.0229632
19155	ENSDARG00000006760	slc24a3	-0.750014	3.44079	10.2249	0.00138561	0.0229638
21864	ENSDARG00000075963	mhc1uba	-0.69895	3.80536	10.2224	0.00138742	0.0229713
23946	ENSDARG00000088463	clpb	-1.10897	1.40675	10.2076	0.00139861	0.0231336
16056	ENSDARG00000068370	ralgps1	-0.840721	2.57728	10.1895	0.00141243	0.0233163
5049	ENSDARG00000059846	epg5	-0.907054	2.28866	10.1736	0.00142469	0.0234281
2869	ENSDARG00000101750	si:ch211-196p9.1	-0.816558	2.74938	10.1715	0.00142631	0.0234281
24649	ENSDARG00000053804	osbpl2a	-1.24192	0.976047	10.1698	0.00142759	0.0234281
14460	ENSDARG00000022718	casp8ap2	-1.07982	1.40678	10.1546	0.00143943	0.0234858
19109	ENSDARG00000061525	slka	-0.68219	3.97248	10.1457	0.00144635	0.0235517
28459	ENSDARG00000071860	nrn1a	-0.687188	3.94014	10.1376	0.00145275	0.0235732
6744	ENSDARG00000037916	cdk5r1a	-0.977643	1.8569	10.1376	0.00145276	0.0235732
3451	ENSDARG00000099385	lsp1b	-1.18259	1.15501	10.1369	0.0014533	0.0235732
29202	ENSDARG00000071446	-	-2.25064	-0.230255	10.1301	0.00145869	0.0236378
26593	ENSDARG00000010789	homer3b	-1.10886	1.31374	10.1214	0.00146559	0.0237039
14802	ENSDARG00000042859	slc5a6a	-1.31311	0.735119	10.1164	0.00146954	0.0237448
12517	ENSDARG00000095301	-	-1.22369	1.04569	10.1036	0.00147979	0.0238666
29499	ENSDARG00000103979	calr3a	-0.611701	4.59888	10.0949	0.00148682	0.0239317
22152	ENSDARG00000104542	ppt2b	-0.745193	3.44368	10.0905	0.00149038	0.0239431
19077	ENSDARG00000011042	pgbd5	-0.880779	2.38963	10.087	0.00149318	0.0239652
25123	ENSDARG00000102372	cert1b	-0.797422	2.93871	10.0762	0.00150201	0.0240379
16859	ENSDARG00000062501	hhipl1	-0.646435	4.28947	10.0649	0.00151118	0.024137
30770	ENSDARG00000098226	smpd3	-1.17297	1.1879	10.0596	0.00151559	0.024137
6778	ENSDARG00000060246	slc16a6b	-0.769382	3.11877	10.0593	0.00151582	0.024137
22171	ENSDARG00000098288	tax1bp1a	-0.682913	3.93348	10.058	0.00151684	0.024137
11169	ENSDARG00000069438	neurl1aa	-1.07463	1.46466	10.0381	0.00153332	0.0243531
10065	ENSDARG00000043012	napgb	-0.673291	4.00213	10.0319	0.00153853	0.0244109
5006	ENSDARG00000104118	antxr2a	-1.67005	0.0559978	10.027	0.00154259	0.0244109
7264	ENSDARG00000097842	znf1134	-1.2656	0.923508	10.0264	0.00154314	0.0244109
376	ENSDARG00000006747	tmem178b	-0.7081	3.71477	10.0225	0.00154641	0.0244142
28666	ENSDARG00000063032	dok6	-0.883231	2.27744	9.97571	0.00158619	0.0248632
4968	ENSDARG00000034262	pld2	-1.16297	1.16688	9.97106	0.0015902	0.0249027
24262	ENSDARG00000057863	dnmt3bb.3	-1.14174	1.1947	9.95716	0.00160225	0.0250214
21278	ENSDARG00000054442	cbx1b	-0.680028	3.91565	9.94507	0.00161281	0.0251628
14524	ENSDARG00000055678	akap12b	-0.705186	3.7085	9.93344	0.00162303	0.0252753
20441	ENSDARG00000061635	myo5aa	-0.736172	3.46459	9.92794	0.00162788	0.0253038
6332	ENSDARG00000040430	nptxra	-0.791503	2.92241	9.88312	0.00166802	0.0258797
29177	ENSDARG00000069339	tbc1d24	-0.72092	3.55094	9.87538	0.00167505	0.025918
30704	ENSDARG00000113411	lrrc4ca	-0.798287	2.88527	9.85634	0.00169248	0.0261143
29825	ENSDARG00000076799	rnd3a	-0.623993	4.42315	9.85438	0.00169428	0.0261181
12855	ENSDARG00000099189	abhd5a	-1.64286	0.104733	9.84064	0.00170698	0.0262416
10097	ENSDARG00000018619	cers4b	-0.938951	1.8886	9.82082	0.00172547	0.0264289
8193	ENSDARG00000076584	patz1	-0.888891	2.23959	9.81647	0.00172956	0.0264431
23034	ENSDARG00000075253	pik3cb	-0.811074	2.75301	9.81177	0.00173398	0.0264533
30618	ENSDARG00000036985	plxnb2b	-0.69277	3.81831	9.80869	0.00173689	0.0264533
13063	ENSDARG00000018569	tnfrsf1a	-1.08425	1.37217	9.80841	0.00173715	0.0264533
30362	ENSDARG00000104285	armh3	-0.834214	2.6706	9.80741	0.0017381	0.0264533
4378	ENSDARG00000062511	golga3	-0.60377	4.60006	9.79517	0.00174971	0.0265816
18540	ENSDARG00000114067	tspan17	-0.929621	1.96839	9.79183	0.00175289	0.026605
11307	ENSDARG00000087205	akt3b	-0.633979	4.32485	9.79022	0.00175442	0.026605
25115	ENSDARG00000103795	zgc:113348	-0.95421	1.85385	9.77797	0.00176615	0.0266864
12829	ENSDARG00000075819	arhgef2	-1.08768	1.47392	9.773	0.00177093	0.0267069
24838	ENSDARG00000101752	plekhg5b	-1.34436	0.73473	9.76292	0.00178067	0.0267668
5488	ENSDARG00000035132	rgs3b	-0.963245	1.88493	9.76253	0.00178105	0.0267668
10437	ENSDARG00000074213	eif3bb	-1.38485	0.554514	9.74949	0.00179373	0.0268689
11854	ENSDARG00000027079	znf804a	-0.773918	3.03353	9.74731	0.00179585	0.0268689
28756	ENSDARG00000087238	si:ch211-161h7.4	-1.14845	1.20168	9.74338	0.0017997	0.0268921
13265	ENSDARG00000022952	zgc:66448	-0.721164	3.49751	9.73387	0.00180903	0.0269459
19148	ENSDARG00000061352	bcl11aa	-0.638755	4.26916	9.73055	0.0018123	0.0269706
4111	ENSDARG00000102078	rab35a	-1.05349	1.51364	9.71956	0.00182317	0.0270843
7989	ENSDARG00000034409	pik3r3b	-0.776863	3.04341	9.71778	0.00182494	0.0270866
3949	ENSDARG00000086977	atxn1l	-1.52196	0.262619	9.69997	0.00184271	0.0272382
3420	ENSDARG00000010423	npsn	-1.11964	1.30404	9.69782	0.00184487	0.0272382
21687	ENSDARG00000075606	rnf5	-0.869134	2.24821	9.69618	0.00184652	0.0272382
5164	ENSDARG00000059997	sv2ca	-0.965012	1.77434	9.69347	0.00184924	0.0272487
2358	ENSDARG00000115070	si:dkeyp-74b6.2	-0.811153	2.66107	9.67847	0.0018644	0.0272984
11221	ENSDARG00000075043	gprin3b	-0.734337	3.39819	9.6757	0.00186721	0.0272984
8448	ENSDARG00000091061	slc38a3b	-1.16847	1.15773	9.67176	0.00187122	0.0272984
8020	ENSDARG00000070047	rgs4	-1.24452	0.889527	9.66963	0.00187339	0.0272984
25946	ENSDARG00000026680	slc25a14	-0.819109	2.69408	9.64467	0.00189902	0.0275999
8786	ENSDARG00000100981	-	-0.672836	3.90417	9.64042	0.00190342	0.027616
15641	ENSDARG00000057368	rps8b	-0.718049	3.48546	9.62066	0.001924	0.0278906
10580	ENSDARG00000019945	ptprdb	-0.650147	4.11587	9.60723	0.00193813	0.028071
14777	ENSDARG00000070052	tdrd6	-1.97603	-0.50052	9.59398	0.00195217	0.0282256
20886	ENSDARG00000079131	atxn7l3b	-0.809984	2.6463	9.57714	0.00197015	0.0284122
12582	ENSDARG00000025348	igfbp5b	-0.586331	4.67619	9.57169	0.00197601	0.0284722
14729	ENSDARG00000028163	prg4b	-1.36499	0.554305	9.56392	0.00198439	0.028544
27267	ENSDARG00000100097	mafgb	-1.05772	1.46741	9.56128	0.00198724	0.0285605
25195	ENSDARG00000036584	st8sia5	-0.653818	4.05896	9.54394	0.00200611	0.0286646
29469	ENSDARG00000101624	lmnb2	-0.805405	2.78994	9.5428	0.00200735	0.0286646
236	ENSDARG00000086740	phyh	-0.637161	4.19346	9.54189	0.00200835	0.0286646
10120	ENSDARG00000068918	map2k2b	-0.871752	2.25552	9.53678	0.00201395	0.0286984
22027	ENSDARG00000034210	si:dkey-240h12.4	-1.04482	1.4316	9.52828	0.00202329	0.028807
23539	ENSDARG00000068965	nrip1a	-0.846678	2.44346	9.52672	0.00202502	0.0288071
10654	ENSDARG00000034007	prom1b	-1.06981	1.38549	9.52317	0.00202893	0.0288288
15503	ENSDARG00000058716	cept1a	-1.42254	0.535322	9.49823	0.0020567	0.0291034
5809	ENSDARG00000038398	LOC100007686	-1.78792	-0.320438	9.49516	0.00206015	0.0291094
16405	ENSDARG00000099651	bin3	-0.904207	2.06639	9.48166	0.00207536	0.0292996
14023	ENSDARG00000009020	cnr1	-0.633296	4.21738	9.4693	0.00208939	0.0294728
10444	ENSDARG00000070449	tspan5b	-0.73126	3.3217	9.44996	0.00211153	0.0297103
28404	ENSDARG00000103546	purbb	-0.727409	3.3788	9.448	0.0021138	0.0297172
23433	ENSDARG00000090642	ccdc92ba	-0.971357	1.75882	9.43112	0.00213334	0.0298898
12501	ENSDARG00000076182	stat1b	-0.878493	2.2137	9.43059	0.00213396	0.0298898
10757	ENSDARG00000069996	dnajb14	-1.0608	1.35427	9.42679	0.00213838	0.0298898
111	ENSDARG00000017757	pik3cg	-1.01403	1.54415	9.42665	0.00213855	0.0298898
25103	ENSDARG00000101093	zgc:162971	-1.56147	0.0985924	9.40628	0.00216243	0.0300319
6786	ENSDARG00000103743	si:dkeyp-72e1.9	-0.928971	1.96358	9.4047	0.0021643	0.0300319
21894	ENSDARG00000063244	lix1l	-1.08645	1.29851	9.4025	0.0021669	0.0300319
25018	ENSDARG00000044169	prelid1b	-1.41313	0.420043	9.4022	0.00216725	0.0300319
16556	ENSDARG00000027564	LOC100536197	-0.903222	2.0946	9.40122	0.00216842	0.0300319
16713	ENSDARG00000005356	tyro3	-0.905839	2.09102	9.39623	0.00217432	0.0300641
25230	ENSDARG00000101028	LOC562049	-0.808927	2.63419	9.39455	0.00217631	0.0300668
20031	ENSDARG00000041560	phaf1	-1.00452	1.64923	9.391	0.00218054	0.0301004
3327	ENSDARG00000098439	nr1h3	-0.68378	3.73535	9.38206	0.0021912	0.0302227
18172	ENSDARG00000074255	micu3b	-1.04974	1.41439	9.36023	0.00221745	0.0304381
15086	ENSDARG00000099804	LOC100002633	-0.930244	1.89728	9.35772	0.00222048	0.0304381
14715	ENSDARG00000005716	olfml2ba	-1.21664	0.886061	9.35687	0.00222151	0.0304381
13448	ENSDARG00000016573	mroh1	-0.773633	2.90453	9.35253	0.00222678	0.0304381
22482	ENSDARG00000011312	stk3	-0.740836	3.17554	9.34357	0.00223769	0.0305623
14220	ENSDARG00000062849	kcnk10a	-0.788315	2.78903	9.33847	0.00224393	0.0306227
7795	ENSDARG00000052377	psmd12	-0.596801	4.49935	9.32529	0.00226012	0.0307563
12447	ENSDARG00000040678	ccdc93	-0.677192	3.74179	9.30874	0.00228063	0.0309123
26302	ENSDARG00000086300	si:ch211-236d3.4	-1.3155	0.590632	9.30785	0.00228175	0.0309123
7798	ENSDARG00000052423	ppp1r12c	-0.625206	4.23298	9.30531	0.0022849	0.0309233
19952	ENSDARG00000026664	uri1	-0.634126	4.1526	9.30368	0.00228694	0.0309233
15398	ENSDARG00000008329	asic1a	-0.678706	3.75284	9.29994	0.00229161	0.0309233
11238	ENSDARG00000052435	spred2a	-0.751328	3.1125	9.29981	0.00229178	0.0309233
9276	ENSDARG00000104264	xkr4	-0.693744	3.63729	9.2928	0.00230056	0.0310168
29600	ENSDARG00000090847	si:ch211-209l18.4	-1.83565	-0.144551	9.28301	0.00231289	0.0310557
24338	ENSDARG00000046098	ebp	-0.636986	4.1167	9.28251	0.00231352	0.0310557
18992	ENSDARG00000057374	sfxn3	-0.888642	2.14864	9.28094	0.00231551	0.0310557
18104	ENSDARG00000012019	glra1	-0.706523	3.49468	9.27837	0.00231876	0.0310557
15616	ENSDARG00000021288	mier3b	-1.45749	0.374629	9.2765	0.00232113	0.0310557
10520	ENSDARG00000079317	dlc1	-0.818221	2.56862	9.27457	0.00232357	0.0310557
6954	ENSDARG00000015722	kctd5a	-0.851364	2.33394	9.27438	0.00232381	0.0310557
12902	ENSDARG00000058248	si:dkeyp-77h1.4	-0.738776	3.22079	9.2568	0.00234622	0.0312556
27743	ENSDARG00000112930	LOC110440084	-1.34404	0.555975	9.24697	0.00235885	0.0313067
9195	ENSDARG00000056347	rab3aa	-0.967447	1.71921	9.23647	0.00237242	0.0313773
373	ENSDARG00000058366	si:dkey-222f8.3	-1.13418	1.13566	9.2364	0.00237251	0.0313773
23354	ENSDARG00000024920	tlcd5a	-0.625934	4.23252	9.2352	0.00237406	0.0313773
14163	ENSDARG00000069026	adcy1a	-0.812778	2.57166	9.21786	0.00239666	0.0315918
6931	ENSDARG00000105113	galr2b	-0.790822	2.72533	9.21669	0.00239818	0.0315918
31017	ENSDARG00000062195	fbxo31	-1.00928	1.58415	9.21553	0.00239971	0.0315918
3595	ENSDARG00000079013	dpy19l3	-0.615409	4.32249	9.21102	0.00240563	0.0316449
19350	ENSDARG00000060580	tasp1	-0.846359	2.33249	9.20221	0.00241723	0.0316981
15572	ENSDARG00000057648	dnttip2	-0.879695	2.10307	9.19839	0.00242228	0.0317394
14686	ENSDARG00000017266	scml4	-1.05221	1.41733	9.19184	0.00243097	0.0318036
30650	ENSDARG00000079756	peak1	-0.682136	3.70451	9.1891	0.00243461	0.0318264
22066	ENSDARG00000089791	slc25a32a	-0.84626	2.32714	9.18306	0.00244266	0.0318819
56	ENSDARG00000098612	chrm2a	-1.02724	1.50173	9.17869	0.00244849	0.0318836
17997	ENSDARG00000052242	aff2	-0.795983	2.638	9.1769	0.00245089	0.0318901
28863	ENSDARG00000014527	pdk3a	-0.86108	2.19389	9.16485	0.00246708	0.0320262
14436	ENSDARG00000052341	sgcb	-0.773412	2.80939	9.16032	0.00247319	0.0320807
8326	ENSDARG00000053272	rap1gapb	-0.795467	2.68901	9.15442	0.00248118	0.0321595
4628	ENSDARG00000093823	si:ch211-102c2.8	-1.9208	-0.445072	9.13463	0.00250816	0.0323591
5658	ENSDARG00000054874	gpsm1b	-0.748279	3.03234	9.11532	0.00253477	0.0326289
29045	ENSDARG00000098428	asic1c	-1.54164	0.165716	9.11523	0.0025349	0.0326289
14036	ENSDARG00000034076	lrp11	-0.64585	4.01036	9.11288	0.00253815	0.0326456
6410	ENSDARG00000061248	xylt1	-0.83701	2.37704	9.10388	0.00255068	0.0327816
17477	ENSDARG00000028393	daam2	-0.734006	3.19642	9.10166	0.00255377	0.0327962
21856	ENSDARG00000001015	znf384a	-0.800326	2.64448	9.09776	0.00255922	0.032827
5452	ENSDARG00000035133	pho	-1.145	0.984616	9.09664	0.00256079	0.032827
7378	ENSDARG00000102202	phospho2	-1.01726	1.45281	9.09504	0.00256304	0.032827
2209	ENSDARG00000087867	LOC101882338	-1.03056	1.44048	9.09436	0.00256399	0.032827
2811	ENSDARG00000104840	si:dkey-28a3.2	-1.05392	1.37261	9.08674	0.00257469	0.0329388
31072	ENSDARG00000040854	tsg101a	-0.603408	4.37656	9.07108	0.00259683	0.033121
30863	ENSDARG00000070717	slc25a18	-0.890932	1.97249	9.05198	0.0026241	0.0333431
14141	ENSDARG00000074287	sptlc2b	-0.805202	2.58616	9.05053	0.00262618	0.0333431
21074	ENSDARG00000056050	kctd17	-0.869968	2.05066	9.03544	0.00264795	0.0335434
30873	ENSDARG00000070734	dyrk4	-0.829514	2.34849	9.033	0.00265149	0.0335629
14933	ENSDARG00000069318	efr3bb	-1.09007	1.29924	9.02736	0.00265968	0.0336412
20739	ENSDARG00000100620	taok2b	-0.75628	2.92994	9.02146	0.00266828	0.0336991
7357	ENSDARG00000003818	prkag1	-0.849899	2.21537	9.01765	0.00267384	0.0337439
8523	ENSDARG00000074903	itcha	-0.769706	2.86268	9.01199	0.00268214	0.0337724
25431	ENSDARG00000003835	stom	-0.820734	2.43848	8.9792	0.0027307	0.0342297
28751	ENSDARG00000079547	zbtb47b	-1.00927	1.43553	8.9753	0.00273654	0.0342772
15864	ENSDARG00000030644	gnai3	-1.21879	0.831085	8.96292	0.00275514	0.0344091
17216	ENSDARG00000079020	gcfc2	-0.843669	2.26607	8.96021	0.00275923	0.0344329
23574	ENSDARG00000061030	vezf1b	-1.12183	1.14167	8.95871	0.0027615	0.0344356
12522	ENSDARG00000034718	tfpia	-0.877051	1.972	8.93866	0.00279197	0.0346353
16440	ENSDARG00000102075	rnf122	-0.888496	1.99384	8.92422	0.00281414	0.0347615
29431	ENSDARG00000014775	zgc:113220	-1.11641	1.09213	8.92393	0.00281458	0.0347615
15403	ENSDARG00000063354	abtb1	-0.675051	3.6444	8.90883	0.00283795	0.034923
9288	ENSDARG00000013072	mmp15b	-0.784757	2.73315	8.90012	0.00285151	0.0350371
3100	ENSDARG00000079712	gal3st4	-0.618385	4.16399	8.8968	0.00285672	0.0350753
26764	ENSDARG00000061099	nfasca	-0.656475	3.83798	8.88972	0.00286781	0.03516
9058	ENSDARG00000010482	prg4a	-1.10259	1.46102	8.87771	0.00288674	0.0353404
8687	ENSDARG00000058876	mmp16b	-0.821428	2.4254	8.86063	0.00291387	0.0354952
4006	ENSDARG00000105490	rph3ab	-0.778304	2.62067	8.85229	0.00292721	0.0355881
12449	ENSDARG00000061373	znf142	-0.739371	3.01075	8.84797	0.00293415	0.0356347
18694	ENSDARG00000076247	dlk2	-0.946083	1.70765	8.8431	0.00294199	0.0357041
24399	ENSDARG00000062231	znf362b	-0.985354	1.49676	8.84056	0.00294608	0.0357279
19994	ENSDARG00000062821	slc6a15	-0.881345	2.02919	8.83754	0.00295097	0.0357436
27009	ENSDARG00000055540	pfkfb4a	-0.662504	3.68964	8.83712	0.00295164	0.0357436
3823	ENSDARG00000100308	sema4f	-0.970103	1.53319	8.81296	0.00299099	0.0359966
28741	ENSDARG00000074219	map3k22	-1.40743	0.287394	8.8095	0.00299666	0.0359966
14312	ENSDARG00000043553	ches1	-1.26648	0.684744	8.80652	0.00300156	0.0359966
112	ENSDARG00000030598	nampt1	-0.607469	4.24671	8.80304	0.00300729	0.0359966
16211	ENSDARG00000078536	si:ch211-158d24.2	-0.739887	2.97419	8.79818	0.00301531	0.0359966
13434	ENSDARG00000013415	lmna	-0.69837	3.3457	8.79634	0.00301836	0.0359966
7412	ENSDARG00000063257	pld5	-1.44119	0.338785	8.79291	0.00302403	0.0359966
10752	ENSDARG00000069989	bnc2	-0.83118	2.29406	8.79268	0.00302442	0.0359966
15560	ENSDARG00000058000	cep350	-0.631351	4.04957	8.79238	0.00302492	0.0359966
23497	ENSDARG00000061579	myo1cb	-0.695647	3.4466	8.79161	0.00302618	0.0359966
22055	ENSDARG00000011334	ncaldb	-0.85889	2.13838	8.78686	0.00303408	0.036015
19630	ENSDARG00000059936	herc4	-1.00646	1.52628	8.78542	0.00303648	0.036015
9821	ENSDARG00000104484	itgb1b	-0.822319	2.4231	8.7815	0.00304301	0.036015
10105	ENSDARG00000052496	arhgap45a	-1.10217	1.22107	8.78116	0.00304358	0.036015
14893	ENSDARG00000053122	clvs2	-0.735335	3.03905	8.78036	0.00304492	0.036015
5016	ENSDARG00000019549	cds1	-1.07645	1.23732	8.77225	0.00305848	0.0360615
20775	ENSDARG00000077124	brsk1a	-0.855678	2.14346	8.77019	0.00306193	0.0360615
6135	ENSDARG00000022712	stat3	-0.691551	3.47536	8.76992	0.00306239	0.0360615
31087	ENSDARG00000061986	tbc1d2b	-0.998473	1.49723	8.76902	0.00306389	0.0360615
14412	ENSDARG00000011703	clocka	-0.884624	1.98963	8.76422	0.00307197	0.0360632
14559	ENSDARG00000077377	prima1	-1.00566	1.47123	8.76255	0.00307479	0.0360632
16365	ENSDARG00000025858	golm1	-0.610892	4.19318	8.75849	0.00308164	0.0361039
22147	ENSDARG00000098782	cratb	-0.832656	2.43531	8.74206	0.00310952	0.0362425
9063	ENSDARG00000024546	pla2g4aa	-1.22868	0.857564	8.73573	0.00312035	0.0363182
24493	ENSDARG00000070682	sdf4	-0.7304	3.03908	8.72915	0.00313162	0.036424
9663	ENSDARG00000023933	skila	-0.791957	2.51885	8.72198	0.00314397	0.036494
13071	ENSDARG00000043304	nop2	-0.860676	2.10312	8.71623	0.00315389	0.0365564
8023	ENSDARG00000040177	rgs16	-0.757732	2.82727	8.7101	0.00316452	0.0365785
4201	ENSDARG00000100867	rictora	-0.683939	3.51532	8.70836	0.00316753	0.0365881
20170	ENSDARG00000093618	si:dkey-45h7.1	-1.21594	0.880728	8.69906	0.00318374	0.0366635
3388	ENSDARG00000105651	-	-0.979819	1.54968	8.69835	0.00318499	0.0366635
20687	ENSDARG00000104259	rab26	-0.678282	3.53548	8.69287	0.00319458	0.0367234
18526	ENSDARG00000014233	sept8b	-0.606998	4.20867	8.68269	0.00321247	0.0367922
27059	ENSDARG00000102773	cacna1da	-0.598883	4.31157	8.68198	0.00321372	0.0367922
26279	ENSDARG00000099240	acap3b	-0.78056	2.57415	8.67607	0.00322415	0.0368864
12722	ENSDARG00000088689	si:ch211-201o1.1	-1.26411	0.713776	8.66706	0.00324013	0.0370124
30990	ENSDARG00000051931	edc3	-0.935789	1.7732	8.66045	0.00325191	0.0370713
31019	ENSDARG00000062199	gse1a	-0.918687	1.86644	8.65623	0.00325944	0.0371129
13289	ENSDARG00000031876	pard6ga	-1.13689	1.04233	8.64619	0.00327746	0.0372033
13142	ENSDARG00000092158	cbx3b	-0.724887	3.07226	8.64559	0.00327853	0.0372033
10671	ENSDARG00000061451	n4bp2	-1.28053	0.600315	8.6444	0.00328069	0.0372033
4588	ENSDARG00000033498	rorb	-1.20402	0.720417	8.63889	0.00329061	0.0372747
14343	ENSDARG00000043416	tnfaip2a	-0.64171	3.84447	8.62486	0.00331605	0.0373884
28968	ENSDARG00000086623	vav3a	-1.75995	-0.253892	8.62328	0.00331894	0.0373884
16288	ENSDARG00000010070	adam9	-0.762354	2.75476	8.62308	0.0033193	0.0373884
27064	ENSDARG00000075571	bicd2	-0.920689	1.78213	8.60672	0.00334924	0.0376751
22290	ENSDARG00000069150	rit1	-0.838176	2.17717	8.60453	0.00335327	0.0376811
22580	ENSDARG00000088641	grna.2	-1.32328	0.956018	8.59351	0.00337362	0.0378163
11297	ENSDARG00000101669	elmod2	-0.887528	1.91081	8.5934	0.00337383	0.0378163
13271	ENSDARG00000087530	wu:fe05a04	-0.793141	2.5163	8.59207	0.00337631	0.0378163
21790	ENSDARG00000099049	rragcb	-1.39321	0.385023	8.58817	0.00338354	0.0378577
31013	ENSDARG00000062181	bmt2	-1.00466	1.43895	8.58551	0.00338848	0.0378878
15756	ENSDARG00000060361	cep104	-1.1714	0.947436	8.57464	0.00340878	0.0380639
6973	ENSDARG00000076118	cdip1	-0.658233	3.71414	8.57186	0.00341399	0.0380967
28520	ENSDARG00000077134	gpr158a	-0.8382	2.22354	8.56495	0.00342697	0.0381618
29167	ENSDARG00000102377	slc6a16b	-1.32105	0.549259	8.56426	0.00342827	0.0381618
3266	ENSDARG00000027322	lin7c	-0.590471	4.31955	8.56012	0.00343606	0.0381906
18327	ENSDARG00000002609	rnf145a	-0.665009	3.6031	8.55481	0.0034461	0.0382515
31470	ENSDARG00000098332	zgc:112970	-1.76148	-0.292728	8.53976	0.00347471	0.038518
29925	ENSDARG00000013928	plekhb2	-0.639104	3.86442	8.53393	0.00348587	0.0385399
14169	ENSDARG00000013236	dhcr24	-0.731541	3.03686	8.52667	0.0034998	0.0385784
22464	ENSDARG00000061718	znf704	-1.70421	-0.177678	8.52616	0.00350077	0.0385784
3791	ENSDARG00000043010	camk2d1	-0.80505	2.38246	8.52492	0.00350316	0.0385784
6281	ENSDARG00000079366	ppp1r9ba	-0.754774	2.81617	8.5124	0.00352735	0.0387431
3861	ENSDARG00000013842	tbc1d19	-0.888989	1.90235	8.50402	0.00354363	0.0388153
3956	ENSDARG00000073741	rap1gds1	-0.802085	2.47696	8.4962	0.00355889	0.0389112
22435	ENSDARG00000035909	mfsd2ab	-0.63369	3.84359	8.47784	0.00359499	0.0391781
15510	ENSDARG00000069407	zgc:194990	-0.897239	1.92921	8.47544	0.00359974	0.0391812
17230	ENSDARG00000033516	efr3ba	-0.628337	3.92587	8.46366	0.00362312	0.0393824
655	ENSDARG00000012729	hcls1	-1.14973	0.979606	8.45132	0.00364779	0.039548
7629	ENSDARG00000077047	ptprnb	-0.613762	4.08171	8.44675	0.00365696	0.0395984
30998	ENSDARG00000075977	prr5a	-1.18147	0.809192	8.44665	0.00365716	0.0395984
30752	ENSDARG00000099265	slc7a5	-1.05426	1.17032	8.44193	0.00366667	0.0396659
8518	ENSDARG00000100280	znfx1	-0.689643	3.3511	8.42713	0.00369663	0.03982
17075	ENSDARG00000044144	wapla	-1.30999	0.506782	8.41291	0.00372566	0.0400556
19020	ENSDARG00000056080	si:dkey-191g9.5	-0.725241	2.95865	8.41054	0.00373051	0.0400564
18525	ENSDARG00000087417	zdhhc5b	-0.7981	2.38925	8.39923	0.0037538	0.0401523
24168	ENSDARG00000005078	eif4e3	-0.60653	4.07325	8.39346	0.00376573	0.040203
11104	ENSDARG00000052766	evi5l	-0.919535	1.73509	8.38947	0.00377401	0.0402401
9296	ENSDARG00000014280	dlgap1a	-0.781116	2.56576	8.37427	0.00380569	0.0405007
16398	ENSDARG00000003303	stc1	-1.66368	-0.183623	8.36649	0.00382204	0.0405719
28184	ENSDARG00000114451	mmp13a	-0.86443	2.09574	8.35228	0.00385203	0.0407578
23802	ENSDARG00000068637	si:ch211-281l24.3	-0.77749	2.459	8.3511	0.00385454	0.0407578
18861	ENSDARG00000104810	akt3a	-0.827472	2.19158	8.33933	0.00387959	0.0409419
18080	ENSDARG00000056647	klhl3	-0.815792	2.26774	8.33852	0.00388132	0.0409419
15378	ENSDARG00000038974	dpysl2a	-0.679538	3.45541	8.32143	0.003918	0.0412509
10037	ENSDARG00000026185	yju2	-0.676772	3.4347	8.31408	0.0039339	0.0413768
20798	ENSDARG00000058421	lgi1b	-0.67904	3.38635	8.30836	0.00394629	0.0414116
21814	ENSDARG00000092359	si:dkeyp-113d7.10	-0.937924	1.63594	8.30709	0.00394906	0.0414116
8806	ENSDARG00000058638	si:ch211-71m22.1	-1.4063	0.379237	8.3038	0.00395622	0.0414116
22230	ENSDARG00000070800	slc52a2	-1.61794	-0.20774	8.30214	0.00395984	0.0414116
15417	ENSDARG00000014218	mecp2	-0.857262	2.01869	8.30187	0.00396042	0.0414116
23436	ENSDARG00000018110	pak4	-0.729055	2.92157	8.28806	0.00399066	0.0416078
20418	ENSDARG00000061699	sipa1l3	-0.73305	2.87671	8.28265	0.00400256	0.0416703
13011	ENSDARG00000040890	fdps	-0.599993	4.1324	8.27808	0.00401264	0.0416926
2832	ENSDARG00000008660	coro1b	-0.64403	3.68013	8.27533	0.00401874	0.0417094
13553	ENSDARG00000034907	paqr7b	-0.739102	2.78115	8.26983	0.00403093	0.041766
29723	ENSDARG00000079762	si:dkey-253d23.3	-0.924489	1.63393	8.25758	0.00405822	0.0418608
9763	ENSDARG00000056490	zgc:110158	-0.596255	4.20776	8.25755	0.00405829	0.0418608
13684	ENSDARG00000070132	aste1a	-1.80154	-0.511105	8.24555	0.00408519	0.0420232
29380	ENSDARG00000104065	znf1154	-1.47696	0.0348	8.24464	0.00408725	0.0420232
15379	ENSDARG00000025468	bnip3la	-0.797401	2.38105	8.24397	0.00408876	0.0420232
27734	ENSDARG00000089562	LOC100006797	-0.831033	2.07624	8.23916	0.0040996	0.0420232
16276	ENSDARG00000007323	chmp4bb	-0.64035	3.73035	8.2379	0.00410246	0.0420232
13269	ENSDARG00000097819	znf576.2	-0.717619	2.90673	8.23607	0.00410661	0.0420232
15786	ENSDARG00000092039	si:dkey-70p6.1	-0.79687	2.43749	8.22045	0.00414208	0.0422903
6806	ENSDARG00000059804	retreg3	-0.666692	3.47927	8.21533	0.0041538	0.0423511
24739	ENSDARG00000089004	si:ch211-207e14.4	-1.39697	0.19819	8.2122	0.00416096	0.0423943
24124	ENSDARG00000058647	hck	-0.905869	1.78692	8.21127	0.0041631	0.0423943
9808	ENSDARG00000005163	efr3a	-0.778222	2.44947	8.20825	0.00417004	0.0424295
26048	ENSDARG00000053665	gabrg2	-0.742375	2.72862	8.20457	0.00417849	0.0424737
2302	ENSDARG00000105784	LOC100333012	-0.793042	2.31345	8.20329	0.00418145	0.0424765
15485	ENSDARG00000036156	fnbp1a	-1.05727	1.11777	8.20226	0.00418383	0.0424765
20417	ENSDARG00000055672	map3k10	-0.900254	1.73357	8.18265	0.00422929	0.0427265
24477	ENSDARG00000074245	spen	-0.755566	2.59932	8.17002	0.00425883	0.0429249
19234	ENSDARG00000078026	zcchc24	-0.785871	2.36938	8.16899	0.00426127	0.0429249
31227	ENSDARG00000004785	cops2	-0.638636	3.68549	8.16117	0.00427967	0.0430327
22064	ENSDARG00000031348	mc5ra	-0.868656	1.8784	8.14817	0.00431047	0.0431871
21447	ENSDARG00000088984	cep131	-0.834322	2.06433	8.14352	0.00432153	0.0431983
20264	ENSDARG00000010029	spon1a	-0.815636	2.1662	8.14167	0.00432595	0.0431983
29101	ENSDARG00000098816	kcnc3b	-0.807333	2.25975	8.13641	0.0043385	0.0432869
3281	ENSDARG00000000442	slc39a13	-0.849319	2.00244	8.12868	0.00435704	0.0434461
30667	ENSDARG00000076025	dgkzb	-0.687818	3.25763	8.12603	0.00436341	0.0434838
2931	ENSDARG00000101135	si:dkey-85k7.7	-0.937336	1.49145	8.1192	0.00437989	0.0435703
2834	ENSDARG00000036678	trmt10a	-1.26532	0.588236	8.1173	0.00438449	0.0435902
15794	ENSDARG00000042948	dnajc5aa	-0.643004	3.64306	8.10508	0.00441413	0.0437552
22730	ENSDARG00000101019	ext1b	-0.858893	2.03564	8.10384	0.00441716	0.0437594
17061	ENSDARG00000031782	crybg1a	-1.14164	0.939833	8.10177	0.00442221	0.0437708
25256	ENSDARG00000063706	pde8b	-0.892966	1.7461	8.10122	0.00442354	0.0437708
19623	ENSDARG00000068729	eif2ak2	-1.108	0.933817	8.09558	0.00443733	0.0438815
30364	ENSDARG00000053918	srfa	-1.05858	1.11091	8.08659	0.00445941	0.0440108
2681	ENSDARG00000079017	tlnrd1	-1.24453	0.64663	8.07815	0.00448021	0.0441106
13746	ENSDARG00000003927	cldn12	-0.650911	3.55957	8.06906	0.00450273	0.0441714
20040	ENSDARG00000024631	nlrc5	-0.790027	2.38495	8.06205	0.0045202	0.0442831
29459	ENSDARG00000071714	znf983	-1.53957	-0.033402	8.04627	0.00455975	0.0445925
11315	ENSDARG00000025325	ccsapa	-0.645234	3.56525	8.03978	0.00457611	0.0446743
29656	ENSDARG00000089720	-	-1.9712	-0.80854	8.02044	0.00462525	0.0450753
31587	ENSDARG00000105225	-	-1.38062	0.270148	8.01013	0.00465165	0.0452363
6463	ENSDARG00000038011	cyth4a	-1.43675	0.232482	7.98829	0.00470809	0.0456704
12648	ENSDARG00000060504	pfkla	-0.656272	3.4636	7.97588	0.00474048	0.0459315
5050	ENSDARG00000035264	riok2	-0.744602	2.71243	7.97204	0.00475053	0.0459492
14795	ENSDARG00000014953	cnih3	-0.695446	3.09369	7.96647	0.00476519	0.0460592
21927	ENSDARG00000033804	snx27a	-0.65081	3.52117	7.96424	0.00477105	0.0460592
24372	ENSDARG00000002945	bgnb	-0.952717	1.43938	7.96092	0.00477981	0.0460592
10441	ENSDARG00000089930	iqce	-0.936177	1.52031	7.95798	0.00478759	0.0460592
702	ENSDARG00000045528	fgd6	-0.742474	2.66118	7.95731	0.00478937	0.0460592
13056	ENSDARG00000038424	c4b	-0.97609	1.34764	7.95246	0.0048022	0.0461174
243	ENSDARG00000002663	optn	-0.754245	2.53046	7.95135	0.00480515	0.0461174
10764	ENSDARG00000089138	si:ch1073-440b2.1	-0.827157	2.06369	7.94294	0.00482753	0.0462671
24534	ENSDARG00000095512	rca2.2	-1.08769	1.09322	7.9307	0.00486029	0.0464624
28065	ENSDARG00000030803	zgc:110006	-1.40753	0.136067	7.92994	0.00486235	0.0464624
8816	ENSDARG00000039220	st6galnac5a	-1.0791	1.03749	7.92707	0.00487007	0.0464624
729	ENSDARG00000069171	gramd4a	-0.851531	1.84699	7.92542	0.00487451	0.0464782
31322	ENSDARG00000015731	ano5a	-1.26684	0.539119	7.91876	0.00489248	0.0465967
18072	ENSDARG00000056691	cpeb4a	-0.739904	2.72332	7.90995	0.00491637	0.0467711
12555	ENSDARG00000016939	itgb2	-0.793538	2.23839	7.90853	0.00492022	0.0467712
7948	ENSDARG00000044405	ttc4	-1.16914	0.687407	7.90783	0.00492212	0.0467712
10675	ENSDARG00000055099	fam184b	-0.801271	2.26388	7.90418	0.00493208	0.0467712
25179	ENSDARG00000086337	si:dkey-102g19.3	-1.42944	0.453272	7.90303	0.00493522	0.0467712
24707	ENSDARG00000060372	plxna2	-0.597462	4.07406	7.90277	0.0049359	0.0467712
9829	ENSDARG00000016788	zeb1a	-0.740759	2.61386	7.89014	0.00497051	0.0469743
1632	ENSDARG00000099355	-	-0.731494	2.6779	7.88961	0.00497195	0.0469743
29954	ENSDARG00000061738	2021-03-02	-0.941362	1.43992	7.88178	0.00499354	0.0471309
11340	ENSDARG00000077721	knop1	-1.21182	0.635261	7.87338	0.00501679	0.0471607
20978	ENSDARG00000014554	ppp1r3cb	-0.673913	3.20509	7.87178	0.00502122	0.0471607
29205	ENSDARG00000061363	gfod1	-0.898988	1.81573	7.87031	0.0050253	0.0471607
23866	ENSDARG00000005425	wdfy1	-0.69708	3.04365	7.86863	0.00502998	0.0471607
26294	ENSDARG00000006219	gnl3	-0.646577	3.49161	7.86846	0.00503043	0.0471607
28887	ENSDARG00000008275	klhl24b	-0.848243	1.98475	7.8491	0.00508459	0.0476054
265	ENSDARG00000063097	scube1	-0.994371	1.32602	7.8411	0.00510715	0.0476564
22325	ENSDARG00000100012	-	-0.60595	3.96488	7.84013	0.00510988	0.0476564
11886	ENSDARG00000086317	si:ch211-67e16.4	-0.654446	3.44331	7.83573	0.00512233	0.0476564
4422	ENSDARG00000090890	cmklr1	-1.14088	0.898087	7.83488	0.00512475	0.0476564
9010	ENSDARG00000104930	tmem275a	-0.767428	2.45114	7.83452	0.00512577	0.0476564
18474	ENSDARG00000077726	nocta	-0.719953	2.75065	7.82848	0.00514294	0.0477351
5991	ENSDARG00000040387	mmd	-0.928498	1.49363	7.82603	0.00514992	0.0477735
20802	ENSDARG00000073771	tbc1d12b	-0.63992	3.57388	7.82377	0.00515635	0.0477938
30538	ENSDARG00000030786	mpi	-0.718754	2.86189	7.82142	0.00516307	0.0477938
29213	ENSDARG00000101687	LOC100001114	-0.933095	1.55883	7.8179	0.00517311	0.0478563
7317	ENSDARG00000036619	mgat3b	-0.639835	3.56286	7.81539	0.00518032	0.0478579
18664	ENSDARG00000077656	arfgef3	-0.608514	3.92504	7.81337	0.00518612	0.047871
19260	ENSDARG00000025017	prdm8	-0.746829	2.55522	7.78957	0.00525488	0.048359
5786	ENSDARG00000091956	tmem184bb.1	-0.740013	2.69871	7.78908	0.00525629	0.048359
8299	ENSDARG00000060116	camk1a	-0.912319	1.53025	7.78809	0.00525918	0.048359
25138	ENSDARG00000090617	ctif	-0.793215	2.29088	7.77288	0.00530365	0.0485551
14112	ENSDARG00000063211	exoc8	-0.668499	3.28968	7.76689	0.00532125	0.0486365
4458	ENSDARG00000062463	zc3h12b	-1.14987	0.879345	7.75857	0.00534582	0.0488079
3649	ENSDARG00000018241	mfap1	-0.637107	3.56051	7.74932	0.00537328	0.0490319
25926	ENSDARG00000079508	fam114a2	-0.738163	2.59276	7.73728	0.00540921	0.0492924
28634	ENSDARG00000002165	psme1	-0.804623	2.16444	7.73498	0.00541611	0.0493021
8022	ENSDARG00000002644	rgs5a	-1.17763	0.674952	7.73449	0.00541759	0.0493021
17251	ENSDARG00000005827	eif2s1a	-0.649342	3.38655	7.73172	0.00542591	0.0493511
3838	ENSDARG00000051955	brms1	-0.888984	1.62654	7.72079	0.00545886	0.0495701
20946	ENSDARG00000079204	adam11	-0.605238	3.88849	7.71853	0.00546569	0.0496053
5390	ENSDARG00000059600	rabep1	-0.700772	2.92554	7.71696	0.00547044	0.0496104
18194	ENSDARG00000055792	foxo4	-0.651733	3.39154	7.71639	0.00547217	0.0496104
6379	ENSDARG00000067813	zgc:171844	-0.872246	1.69785	7.7153	0.00547546	0.0496135
30862	ENSDARG00000014085	atp6v1e1a	-0.630008	3.64272	7.70746	0.0054993	0.0497488
10978	ENSDARG00000087333	scoca	-0.798154	2.18473	7.7002	0.00552148	0.0499195
20291	ENSDARG00000062042	mthfsd	-1.34694	0.294015	7.69933	0.00552412	0.0499195
17050	ENSDARG00000104958	kbtbd11	-1.04113	1.1661	7.69059	0.00555094	0.0500539
3650	ENSDARG00000059725	hypk	-0.611709	3.80023	7.68203	0.00557734	0.050238
8666	ENSDARG00000030340	guk1a	-0.732834	2.5646	7.67475	0.00559989	0.050333
5903	ENSDARG00000103777	znf1001	-1.76243	-0.382206	7.66763	0.00562204	0.050478
11618	ENSDARG00000103114	ndufa4l2a	-0.774914	2.35376	7.66373	0.0056342	0.0505331
11039	ENSDARG00000101106	si:ch73-109d9.3	-0.999532	1.23347	7.65974	0.00564665	0.0505803
10042	ENSDARG00000019588	chico	-0.746969	2.52516	7.65696	0.00565536	0.0506081
21548	ENSDARG00000076702	LOC101886286	-0.754117	2.53999	7.65178	0.00567164	0.0507062
28209	ENSDARG00000075383	gramd1ba	-0.743342	2.54688	7.63736	0.00571716	0.0510229
9675	ENSDARG00000077410	myo9b	-0.825378	2.08823	7.63527	0.0057238	0.0510229
11797	ENSDARG00000055009	col4a1	-0.948167	1.47721	7.63478	0.00572532	0.0510229
13451	ENSDARG00000073799	zgc:194210	-1.64162	-0.336458	7.63345	0.00572956	0.0510335
29148	ENSDARG00000078763	igl3v3	-1.48798	-0.0543586	7.6305	0.00573894	0.0510581
11662	ENSDARG00000063730	osbpl6	-1.0243	1.16949	7.62971	0.00574145	0.0510581
4182	ENSDARG00000099133	unc5ca	-0.968839	1.37155	7.62089	0.00576959	0.0512559
21025	ENSDARG00000075672	pms2	-1.39633	0.196111	7.61923	0.00577492	0.0512559
3974	ENSDARG00000111069	lgi2a	-0.686663	3.03819	7.61892	0.00577591	0.0512559
2360	ENSDARG00000092488	khnyn	-0.797033	2.17057	7.61471	0.00578939	0.0513212
14832	ENSDARG00000007774	vash2	-0.639917	3.53499	7.60511	0.00582031	0.051568
24738	ENSDARG00000024895	fam50a	-0.668058	3.15153	7.60365	0.00582502	0.0515768
31552	ENSDARG00000103285	LOC100536187	-0.669511	3.3109	7.60195	0.00583053	0.0515768
17338	ENSDARG00000106248	lrfn2	-0.749607	2.48878	7.59641	0.00584848	0.0517083
14844	ENSDARG00000041910	znf512	-1.01143	1.13394	7.59313	0.0058591	0.0517398
28908	ENSDARG00000074696	zgc:194621	-1.91131	-0.73083	7.57927	0.00590433	0.0519469
3703	ENSDARG00000015805	cgnl1	-0.806065	2.09863	7.57768	0.00590953	0.0519469
26913	ENSDARG00000057074	rpgrb	-0.815097	2.02348	7.57488	0.00591874	0.0520006
28884	ENSDARG00000074480	cnksr2a	-0.621775	3.66416	7.55871	0.00597209	0.0523049
18266	ENSDARG00000073870	gdpd2	-0.735067	2.53145	7.55429	0.00598673	0.0523317
28159	ENSDARG00000068714	ksr1a	-0.604412	3.80196	7.5534	0.00598968	0.0523317
22966	ENSDARG00000042825	rnf169	-0.965479	1.3486	7.55308	0.00599075	0.0523317
9158	ENSDARG00000038979	si:dkey-24c2.9	-1.4777	0.181781	7.55109	0.00599738	0.0523549
12877	ENSDARG00000086425	prpf3	-0.754138	2.48169	7.53798	0.00604117	0.0525888
10699	ENSDARG00000074451	mnd1	-1.76969	-0.516139	7.53033	0.00606687	0.0527493
24715	ENSDARG00000026907	slc48a1a	-0.892462	1.62333	7.51965	0.00610294	0.0529532
25912	ENSDARG00000076041	wwc1	-0.913291	1.50185	7.51153	0.00613054	0.0530325
21691	ENSDARG00000103817	LOC100537949	-0.923942	1.44439	7.51138	0.00613105	0.0530325
8994	ENSDARG00000015252	st3gal3b	-0.762477	2.31372	7.50913	0.00613871	0.0530714
3859	ENSDARG00000052091	rbpjb	-0.994851	1.22243	7.50496	0.00615295	0.053167
23092	ENSDARG00000102902	strn4	-0.630292	3.54353	7.50008	0.00616963	0.0532837
31271	ENSDARG00000030114	vps4a	-0.71967	2.66029	7.49366	0.00619167	0.0534191
26185	ENSDARG00000063466	isy1	-0.809029	1.99892	7.49165	0.00619856	0.0534236
4107	ENSDARG00000043589	ca4a	-0.792817	2.10386	7.48659	0.00621603	0.0535466
16177	ENSDARG00000009629	unc119.1	-0.674043	3.07261	7.48359	0.00622639	0.0536084
7747	ENSDARG00000103851	tnrc6c2	-1.00972	1.15063	7.47756	0.00624727	0.0536788
23899	ENSDARG00000104296	zgc:165508	-0.77791	2.16211	7.47687	0.00624965	0.0536788
22633	ENSDARG00000054690	si:dkey-166k12.1	-0.905368	1.54512	7.46752	0.00628221	0.0537882
23396	ENSDARG00000079414	sez6b	-0.810631	2.06196	7.4665	0.00628577	0.0537882
10043	ENSDARG00000053326	gna11b	-0.65745	3.27144	7.46462	0.00629233	0.0538169
28832	ENSDARG00000062460	sgk3	-0.589677	3.90596	7.46105	0.00630483	0.0538689
31345	ENSDARG00000045636	rbl2	-0.610508	3.72647	7.45721	0.00631829	0.0539289
23053	ENSDARG00000012177	rab4b	-1.15438	0.655835	7.4543	0.0063285	0.0539861
13542	ENSDARG00000039943	tent5ba	-0.9855	1.29046	7.44353	0.0063665	0.0542025
7193	ENSDARG00000035952	cdr2a	-1.13235	0.730188	7.43208	0.00640712	0.0544102
22599	ENSDARG00000061304	ppp1r9a	-0.736497	2.49893	7.4203	0.00644922	0.0546661
11539	ENSDARG00000111704	-	-0.891041	1.56822	7.42	0.00645028	0.0546661
8395	ENSDARG00000097496	si:dkey-6e2.2	-0.773996	2.19473	7.40347	0.00650982	0.055111
26786	ENSDARG00000062222	mxra8a	-0.938809	1.35664	7.39904	0.00652586	0.0551858
16763	ENSDARG00000043938	lrrc57	-0.846402	1.81281	7.39844	0.00652806	0.0551858
17147	ENSDARG00000060835	tecpr2	-0.718488	2.6775	7.39008	0.00655845	0.055398
11468	ENSDARG00000004633	epn3b	-0.932129	1.43422	7.38807	0.00656578	0.0554209
13043	ENSDARG00000040869	upp1	-1.14873	0.591586	7.38351	0.00658246	0.0555058
5881	ENSDARG00000099371	cygb1	-0.649595	3.24941	7.37779	0.00660343	0.055537
11653	ENSDARG00000104727	LOC110440037	-1.30697	0.314874	7.37715	0.00660576	0.055537
17922	ENSDARG00000101510	cetn2	-0.635547	3.41095	7.37629	0.00660894	0.055537
29962	ENSDARG00000016188	si:ch73-63e15.2	-0.788352	2.14774	7.37368	0.00661855	0.055537
7102	ENSDARG00000022232	ppan	-0.72732	2.54106	7.37311	0.00662063	0.055537
16916	ENSDARG00000071004	abhd12	-0.878103	1.63987	7.37007	0.00663184	0.055537
8552	ENSDARG00000079860	ppp1r16b	-0.903717	1.53043	7.36822	0.00663867	0.055537
3843	ENSDARG00000077162	nwd2	-0.591865	3.86936	7.36357	0.00665586	0.0555937
28084	ENSDARG00000055066	zdhhc20a	-1.17255	0.640788	7.3559	0.0066843	0.0557641
23892	ENSDARG00000090304	-	-1.54763	-0.0742459	7.35538	0.00668624	0.0557641
14683	ENSDARG00000069808	ostm1	-0.809813	1.99508	7.35311	0.00669468	0.0558067
13124	ENSDARG00000011845	chn2	-0.835315	1.83187	7.35118	0.00670188	0.055839
25699	ENSDARG00000025567	nf2b	-0.688829	2.85353	7.34114	0.00673943	0.0560127
18706	ENSDARG00000003449	pde10a	-0.82102	1.92399	7.33567	0.00675994	0.0561017
16659	ENSDARG00000058561	fbxo30a	-1.12233	0.791785	7.32976	0.0067822	0.0562289
4763	ENSDARG00000016866	fam102ab	-0.857165	1.70099	7.31976	0.00682003	0.0564472
22287	ENSDARG00000062382	snapin	-0.712057	2.61047	7.30754	0.0068666	0.0566486
15924	ENSDARG00000007560	sema3bl	-1.07387	1.03161	7.30434	0.00687884	0.0567069
18741	ENSDARG00000036282	rnaset2	-0.852506	1.71393	7.29291	0.00692274	0.0569322
3139	ENSDARG00000062165	tub	-0.609272	3.63436	7.29239	0.00692474	0.0569322
10838	ENSDARG00000039613	poll	-0.591324	3.88123	7.27941	0.00697493	0.0571767
27376	ENSDARG00000036005	pitpnb	-0.889878	1.57874	7.26617	0.00702655	0.0575155
15486	ENSDARG00000007444	ift81	-1.23747	0.394178	7.25039	0.00708858	0.0578074
12249	ENSDARG00000062135	sytl5	-0.798965	2.04955	7.24851	0.00709599	0.0578074
9953	ENSDARG00000061636	kcnj9	-0.880777	1.60547	7.24729	0.00710081	0.0578074
10867	ENSDARG00000012763	arl13b	-0.779175	2.13806	7.24541	0.00710826	0.0578074
16103	ENSDARG00000103716	si:busm1-48c11.3	-1.68253	-0.174061	7.24278	0.00711866	0.0578164
27361	ENSDARG00000076724	pi4kaa	-0.600379	3.7856	7.24196	0.00712192	0.0578164
13501	ENSDARG00000041980	calhm6	-1.44105	0.107694	7.22001	0.00720955	0.0582578
14839	ENSDARG00000041915	stum	-0.750306	2.22008	7.21964	0.00721102	0.0582578
10728	ENSDARG00000037260	toporsa	-1.0867	0.858417	7.2157	0.00722685	0.0583013
30821	ENSDARG00000103379	pax6a	-0.638234	3.33035	7.20834	0.00725657	0.0584569
28841	ENSDARG00000034528	chodl	-0.807088	1.98713	7.19918	0.0072937	0.0585909
16461	ENSDARG00000078215	rbsn	-0.948626	1.29442	7.19662	0.00730411	0.0585909
22513	ENSDARG00000061042	gabbr2	-0.682733	2.87081	7.19401	0.00731474	0.0586233
7810	ENSDARG00000077004	aldh1l1	-0.929235	1.39011	7.19378	0.00731567	0.0586233
17382	ENSDARG00000087985	znf365	-1.56598	-0.268941	7.18931	0.00733392	0.0586853
9724	ENSDARG00000077996	LOC100007192	-0.664353	3.08236	7.1862	0.00734665	0.0587592
18832	ENSDARG00000062965	dennd10	-1.57966	-0.194453	7.18391	0.00735601	0.058806
23561	ENSDARG00000097767	-	-0.759873	2.27679	7.17407	0.00739646	0.0589409
8360	ENSDARG00000015807	rab22a	-1.06658	0.867002	7.17383	0.00739748	0.0589409
6631	ENSDARG00000053453	mpp2a	-0.767213	2.20155	7.17025	0.00741226	0.0589745
15380	ENSDARG00000021996	ppp2r2aa	-0.65459	3.15519	7.1647	0.00743522	0.0589894
15331	ENSDARG00000008983	sh3glb2a	-0.672406	2.96435	7.15898	0.00745895	0.05911
22848	ENSDARG00000095708	si:dkey-7i4.9	-1.26423	0.525096	7.15725	0.00746617	0.059123
1312	ENSDARG00000101598	si:ch211-215p11.1	-1.51849	0.229769	7.15164	0.00748957	0.0592803
24657	ENSDARG00000015970	phip	-0.829235	1.8361	7.14038	0.00753672	0.0595692
12798	ENSDARG00000006773	elovl4a	-0.614099	3.55142	7.1389	0.00754295	0.0595904
13144	ENSDARG00000006151	pde11al	-0.906414	1.48475	7.13691	0.00755133	0.0596153
26171	ENSDARG00000045016	npffl	-0.697382	2.74632	7.13137	0.00757469	0.0597082
11148	ENSDARG00000036546	pdxkb	-0.656222	3.06085	7.13003	0.00758033	0.0597169
21845	ENSDARG00000063390	pvrl2l	-0.853871	1.66294	7.12485	0.00760228	0.0598336
21234	ENSDARG00000053979	chmp2a	-0.647545	3.12876	7.1203	0.00762158	0.0598794
5237	ENSDARG00000008153	serinc5	-0.636697	3.32579	7.11939	0.00762546	0.0598794
26012	ENSDARG00000015221	nsrp1	-0.778973	2.06036	7.11928	0.00762595	0.0598794
12567	ENSDARG00000010300	traf3ip1	-1.1753	0.512972	7.10955	0.00766746	0.0600928
24859	ENSDARG00000011809	mical1	-1.06645	0.863684	7.10517	0.0076862	0.0601437
23205	ENSDARG00000098012	itgae.1	-0.955355	1.40561	7.10468	0.00768829	0.0601437
27551	ENSDARG00000043757	ptbp3	-0.786694	2.04172	7.09931	0.00771136	0.060296
30621	ENSDARG00000078139	appl2	-0.669516	2.94137	7.08897	0.00775599	0.0604986
8361	ENSDARG00000070435	vapb	-0.699801	2.70418	7.08829	0.00775891	0.0604986
4011	ENSDARG00000099078	-	-1.12155	0.643976	7.08125	0.00778945	0.0605958
12389	ENSDARG00000005853	slc25a6	-0.717306	2.49314	7.07631	0.00781095	0.0607068
28424	ENSDARG00000076373	vopp1	-0.671138	2.91283	7.07295	0.00782563	0.0607927
12594	ENSDARG00000077928	cfap210	-1.26847	0.348816	7.07062	0.00783582	0.0608437
6905	ENSDARG00000025826	gna12a	-0.736649	2.32874	7.06552	0.00785815	0.0608883
15982	ENSDARG00000024540	tspan36	-0.890688	1.55924	7.06539	0.00785873	0.0608883
14623	ENSDARG00000093093	adam17b	-0.796708	1.96003	7.05749	0.00789345	0.0609525
31550	ENSDARG00000034598	LOC100535743; dicp1.16	-1.5647	-0.16304	7.04852	0.00793308	0.0611741
24633	ENSDARG00000010515	dvl1a	-1.06061	0.938206	7.04525	0.00794758	0.0612577
21358	ENSDARG00000057481	rnf157	-0.586555	3.79395	7.03416	0.00799694	0.0616005
25383	ENSDARG00000045567	phpt1	-0.771586	2.13404	7.03127	0.00800987	0.0616005
4901	ENSDARG00000023914	mark4a	-0.710392	2.54951	7.03067	0.00801256	0.0616005
10786	ENSDARG00000075858	nalf1	-0.933325	1.25289	7.02843	0.00802256	0.0616005
4396	ENSDARG00000061921	gltpa	-1.35974	0.188372	7.02786	0.0080251	0.0616005
7647	ENSDARG00000088515	st6gal2b	-0.712462	2.56493	7.02117	0.00805514	0.0616899
26430	ENSDARG00000098623	hyls1	-1.25681	0.376572	7.01731	0.00807255	0.0616932
517	ENSDARG00000032653	sinhcaf	-0.611191	3.48079	7.01566	0.00807997	0.0616932
6373	ENSDARG00000022531	ntn1b	-0.608168	3.58518	7.0096	0.00810736	0.0617477
18501	ENSDARG00000040190	qdpra	-0.745205	2.28652	7.00809	0.00811423	0.0617477
23879	ENSDARG00000099936	nlrc3l	-0.776126	2.14582	7.00516	0.00812751	0.0618207
27212	ENSDARG00000106631	tmem63bb	-0.932887	1.3448	7.00403	0.00813265	0.0618303
27542	ENSDARG00000017047	slc27a4	-1.44847	-0.0628067	7.00326	0.00813615	0.0618303
31196	ENSDARG00000010844	kras	-0.652729	3.03287	7.00106	0.00814615	0.061877
11157	ENSDARG00000086877	mhc1zda	-0.640446	3.20038	6.99502	0.00817368	0.0619471
16647	ENSDARG00000029234	stxbp5b	-0.821198	1.80642	6.99406	0.00817808	0.0619524
8759	ENSDARG00000036106	rgs18	-0.923834	1.43039	6.98619	0.0082141	0.0621452
30074	ENSDARG00000021805	tle5	-0.731174	2.35614	6.98607	0.00821463	0.0621452
7473	ENSDARG00000089933	rasal3	-0.839273	1.8187	6.98505	0.00821932	0.0621526
5494	ENSDARG00000077174	qsox2	-0.702841	2.50743	6.97992	0.00824293	0.0623031
12329	ENSDARG00000004305	vangl1	-0.841771	1.7126	6.95829	0.00834317	0.062806
21444	ENSDARG00000104442	aatkb	-0.71136	2.50369	6.95601	0.0083538	0.0628578
20833	ENSDARG00000070497	bicc1b	-0.721663	2.42216	6.95253	0.00837009	0.0628957
25492	ENSDARG00000029832	slc26a1	-0.952385	1.22881	6.94133	0.00842263	0.063149
11121	ENSDARG00000008279	map2k7	-1.10409	0.679183	6.92114	0.00851826	0.0637051
31105	ENSDARG00000079835	man2c1	-0.877785	1.47722	6.92086	0.00851959	0.0637051
9769	ENSDARG00000012600	helz2b	-1.36791	0.0947562	6.91621	0.00854176	0.0638424
6314	ENSDARG00000006786	copz2	-0.900855	1.45604	6.91094	0.00856701	0.0639763
14778	ENSDARG00000003584	pla2g7	-0.746707	2.17266	6.90977	0.0085726	0.0639763
2200	ENSDARG00000017108	kcna1b	-1.00908	0.99923	6.90935	0.0085746	0.0639763
25815	ENSDARG00000004956	zmat2	-0.610591	3.46954	6.90646	0.0085885	0.0640266
19510	ENSDARG00000068849	fam83ha	-1.29986	0.262482	6.90601	0.00859067	0.0640266
10114	ENSDARG00000103770	armc6	-0.887169	1.46848	6.90258	0.00860714	0.0640865
16423	ENSDARG00000088807	klhl22	-0.724667	2.41813	6.90108	0.00861437	0.0640865
79	ENSDARG00000061544	ano6	-1.24865	0.381249	6.8999	0.00862006	0.0640865
687	ENSDARG00000045519	sfmbt2	-1.08814	0.729532	6.89877	0.00862552	0.0640865
8950	ENSDARG00000002947	abcd3b	-0.737373	2.23303	6.89623	0.00863775	0.0640905
12264	ENSDARG00000032197	klf12b	-0.979959	1.08548	6.89194	0.00865852	0.0641307
26090	ENSDARG00000077547	tmlhe	-0.968382	1.09044	6.8912	0.00866211	0.0641307
4271	ENSDARG00000079588	castor1	-0.708385	2.52385	6.88779	0.00867867	0.0641719
19644	ENSDARG00000059891	LOC562831	-0.730885	2.37269	6.86797	0.00877543	0.0646951
13304	ENSDARG00000086847	irgq1	-1.52643	-0.39446	6.85992	0.00881507	0.0649018
17411	ENSDARG00000089467	fam161b	-0.980211	1.13604	6.85897	0.00881973	0.0649076
191	ENSDARG00000075956	faxca	-0.612896	3.43379	6.84125	0.00890766	0.0652683
30560	ENSDARG00000045383	gpr22b	-0.60402	3.53739	6.82052	0.00901162	0.0658862
19921	ENSDARG00000042496	parp12a	-0.975956	1.02574	6.81565	0.00903624	0.0660374
10701	ENSDARG00000031817	trim2a	-0.864086	1.59987	6.81288	0.00905026	0.0661111
29659	ENSDARG00000074844	-	-1.04307	0.895152	6.8015	0.00910813	0.0663315
9357	ENSDARG00000075706	myripa	-0.676523	2.69119	6.79383	0.00914736	0.0665595
20799	ENSDARG00000063268	slc35g1	-1.09535	0.676753	6.79225	0.00915544	0.0665894
25108	ENSDARG00000102321	si:ch73-299h12.1	-1.42981	-0.187452	6.78601	0.00918752	0.0666225
6185	ENSDARG00000088560	tmem104	-0.713618	2.45761	6.78527	0.00919129	0.0666225
22309	ENSDARG00000036105	si:dkeyp-92c9.2	-1.29679	0.270519	6.78113	0.00921264	0.0666873
25361	ENSDARG00000060025	nsmfa	-0.687315	2.59137	6.77961	0.00922053	0.0667156
18638	ENSDARG00000004151	rab23	-0.795719	1.82878	6.77488	0.00924499	0.0668637
30941	ENSDARG00000045803	mfge8b	-1.21198	0.35782	6.77275	0.00925603	0.0669147
7361	ENSDARG00000101131	pbx1b	-0.91632	1.29162	6.75826	0.00933145	0.0673438
19688	ENSDARG00000101933	celf6	-1.05462	0.761945	6.74488	0.0094017	0.0676761
12736	ENSDARG00000058992	cers2b	-0.760249	2.04027	6.72256	0.00952006	0.0683539
22368	ENSDARG00000036065	mgat1b	-0.730034	2.25775	6.72252	0.00952032	0.0683539
27740	ENSDARG00000104007	pcdh1g1	-1.32211	0.16532	6.7206	0.00953057	0.0683982
20806	ENSDARG00000012824	itga3b	-0.947685	1.17691	6.71512	0.00955988	0.0685793
5284	ENSDARG00000101036	traf2b	-1.23405	0.307007	6.71039	0.00958526	0.068633
12384	ENSDARG00000025891	shox	-0.680301	2.68435	6.70409	0.00961918	0.068739
3523	ENSDARG00000112100	neto2	-0.615627	3.35936	6.7037	0.00962132	0.068739
27766	ENSDARG00000112454	parp14rs4	-1.26747	0.272528	6.69199	0.00968471	0.0690299
31569	ENSDARG00000102042	-	-1.31523	0.20554	6.68931	0.00969927	0.0690769
30864	ENSDARG00000078310	cecr2	-1.02633	0.972171	6.68637	0.00971529	0.0691314
5371	ENSDARG00000011091	drd2b	-1.56247	-0.411846	6.68318	0.00973268	0.0691973
26180	ENSDARG00000074906	znf831	-0.718566	2.29514	6.68003	0.00974988	0.0692752
22680	ENSDARG00000092310	si:ch211-199g17.2	-1.09648	0.641957	6.67675	0.00976787	0.0693006
2704	ENSDARG00000078060	syt7b	-0.686252	2.65502	6.66477	0.00983371	0.0695618
10126	ENSDARG00000025593	plekhj1	-0.738173	2.2054	6.65517	0.00988684	0.0698198
21023	ENSDARG00000077300	usp42	-0.704258	2.46733	6.65106	0.00990966	0.0699044
24719	ENSDARG00000075972	csrnp2	-0.967688	1.14432	6.64937	0.00991912	0.0699269
7765	ENSDARG00000103173	stx8	-1.11915	0.626082	6.64663	0.00993434	0.0699491
