# Supplementary material for: Transcriptomic Profiling Revealed Signaling Pathways Associated with the Spawning of Female Zebrafish under Cold Stress
Source: Int J Mol Sci. 2022 Jul 6;23(14):7494. doi: 10.3390/ijms23147494 (PMC9320639; doi:10.3390/ijms23147494)
Supplement: Supplementary file 1 [file ijms-23-07494-s001.zip › Supplementary files/Table S3 VENN analysis results of DEGs.xlsx]

## Sheet: Up-reguated (a, b and c)
2303 elements included exclusively in "I" (a):					80 common elements in "I" and "II" (b):						17 elements included exclusively in "II" (C):
Ensembl Gene ID	Gene Symbol	logFC			Ensembl Gene ID	Gene Symbol	logFC (I)	logFC2 (II)			Ensembl Gene ID	Gene Symbol	logFC
ENSDARG00000056744	ela2	3.51709			ENSDARG00000095930	myha	8.31152	5.41522			ENSDARG00000000563	ttn.1	2.24836
ENSDARG00000020581	otofb	3.40006			ENSDARG00000035438	myhc4	8.15119	5.47855			ENSDARG00000003203	rhcga	2.16957
ENSDARG00000091209	ucp3	3.1547			ENSDARG00000053254	mylpfa	7.79066	4.69835			ENSDARG00000092042	si:ch211-226f24.4	2.11253
ENSDARG00000003968	larp6b	3.02641			ENSDARG00000002768	pvalb2	7.46921	4.5527			ENSDARG00000052905	zgc:165423	1.94991
ENSDARG00000036371	acta1a	2.90699			ENSDARG00000035458	atp2a1l	7.20757	4.66162			ENSDARG00000074390	tmem176l.4	1.70562
ENSDARG00000073742	prss59.2	2.88614			ENSDARG00000099860	pkmb	6.73734	5.3962			ENSDARG00000094560	lincRNA 3852	1.66183
ENSDARG00000006757	klhl41b	2.78282			ENSDARG00000024433	pvalb4	6.6753	4.18776			ENSDARG00000022614	ddx43	1.48677
ENSDARG00000058885	ttc29	2.69725			ENSDARG00000013752	tnni2a.3	6.51583	3.87704			ENSDARG00000007739	atp1a1a.2	1.44261
ENSDARG00000058725	rfesd	2.59491			ENSDARG00000040565	ckmb	6.17835	3.84454			ENSDARG00000095717	si:dkey-172k15.6	1.38148
ENSDARG00000063370	sgk2a	2.58297			ENSDARG00000068457	tnnt3b	6.07248	3.96862			ENSDARG00000104635	mhc2b	1.16373
ENSDARG00000098837	tgm5l	2.52081			ENSDARG00000014196	myl1	5.88479	3.8077			ENSDARG00000028625	jph2	1.14852
ENSDARG00000040513	zgc:92313	2.48205			ENSDARG00000037551	pm20d1.1	5.88028	2.60084			ENSDARG00000104380	si:dkey-238k10.2	1.09886
ENSDARG00000079274	prss59.1	2.46423			ENSDARG00000096616	si:ch211-255p10.3	5.76319	3.97991			ENSDARG00000103285	LOC100536187	0.767736
ENSDARG00000075217	tdrd12	2.45168			ENSDARG00000022817	pvalb3	5.6136	3.42464			ENSDARG00000001303	psmb8a	0.734693
ENSDARG00000079415	dnajc30b	2.40921			ENSDARG00000094041	krt17	5.58515	3.19758			ENSDARG00000103844	si:ch211-266c8.1	0.705929
ENSDARG00000016793	crybb1l2	2.40481			ENSDARG00000069615	ckmt2a	5.46053	3.46794			ENSDARG00000060977	zgc:153018	0.704869
ENSDARG00000099541	depdc1b	2.40398			ENSDARG00000029995	tnni2b.2	5.26897	3.74894			ENSDARG00000011672	sema3b	0.655691
ENSDARG00000063283	abi3b	2.32958			ENSDARG00000087476	cbln20	5.23848	3.19533
ENSDARG00000079972	LOC571865	2.30355			ENSDARG00000099420	nme2b.2	5.13419	3.12324
ENSDARG00000103443	vwde	2.29544			ENSDARG00000099197	actc1b	5.02637	3.05203
ENSDARG00000055618	acta1b	2.25861			ENSDARG00000070835	tnnc2.2	4.83041	3.02291
ENSDARG00000101437	fsbp	2.24909			ENSDARG00000097157	si:ch211-207n23.2	4.75363	3.56596
ENSDARG00000018650	gtpbp3	2.23126			ENSDARG00000093855	igl3v2	4.71463	2.68332
ENSDARG00000021184	rbfox1l	2.21714			ENSDARG00000043457	gapdh	4.32484	2.89551
ENSDARG00000019752	rom1a	2.21013			ENSDARG00000039929	ckmt2b	4.23021	3.42686
ENSDARG00000079997	si:zfos-223e1.2	2.17542			ENSDARG00000028213	ttn.2	4.14196	3.63828
ENSDARG00000093957	si:dkey-251i10.2	2.16987			ENSDARG00000033683	tpma	3.94223	2.7478
ENSDARG00000101290	spink2.5	2.14269			ENSDARG00000111240	dhrs13a.2	3.89305	2.38358
ENSDARG00000092894	si:ch211-114l13.9	2.13636			ENSDARG00000099974	ldb3b	3.70656	2.70871
ENSDARG00000019521	mpx	2.11084			ENSDARG00000058799	mybpha	3.67179	2.82758
ENSDARG00000099764	si:dkey-74i1.3	2.07704			ENSDARG00000077982	elf3	3.53757	2.82631
ENSDARG00000104587	srl	2.05031			ENSDARG00000075433	myom2a	3.24786	1.88648
ENSDARG00000019025	podn	2.04578			ENSDARG00000046091	si:ch211-283g2.1	3.22566	1.99841
ENSDARG00000077620	cdca7a	2.02265			ENSDARG00000057571	pgam2	3.1767	1.93128
ENSDARG00000101598	si:ch211-215p11.1	2.01387			ENSDARG00000032630	neb	3.10685	2.54718
ENSDARG00000017884	bgna	2.00979			ENSDARG00000056765	ela2l	2.9766	2.43624
ENSDARG00000102414	myhz1.1l	1.9834			ENSDARG00000092522	nnt2	2.78603	1.25776
ENSDARG00000021339	cpa5	1.96181			ENSDARG00000045553	hsd17b2	2.66355	1.83168
ENSDARG00000088641	grna.2	1.95683			ENSDARG00000013755	actn3a	2.60203	1.86176
ENSDARG00000011326	ankrd45	1.89488			ENSDARG00000114577	LOC108183819	2.59011	1.84314
ENSDARG00000077007	abcc8b	1.8851			ENSDARG00000103727	tfr2	2.58658	1.94215
ENSDARG00000027658	irf10	1.87596			ENSDARG00000018566	flnca	2.52119	2.14036
ENSDARG00000103929	ildr1a	1.86646			ENSDARG00000045190	ch25h	2.45091	1.17528
ENSDARG00000002593	slc45a2	1.85845			ENSDARG00000001993	myhb	2.30775	3.19372
ENSDARG00000076900	prozb	1.83931			ENSDARG00000103199	si:dkey-247k7.2	2.28109	2.52933
ENSDARG00000002219	si:dkey-103j14.5	1.79967			ENSDARG00000020574	atp2a1	2.27872	1.91419
ENSDARG00000034001	tango6	1.77957			ENSDARG00000039131	atp1a1a.3	2.24012	1.55316
ENSDARG00000040045	cldn1	1.75744			ENSDARG00000091996	tcnbb	2.16833	2.07802
ENSDARG00000092556	si:ch211-214j8.12	1.75502			ENSDARG00000014179	pfkma	2.14021	1.05278
ENSDARG00000103614	pemt	1.73722			ENSDARG00000089179	si:dkey-156k2.1	2.09851	2.01934
ENSDARG00000041923	ccl38.6; ccl38a.3	1.72863			ENSDARG00000010729	ifi44d	2.08521	1.30588
ENSDARG00000045846	osgep	1.72861			ENSDARG00000077231	vwf	2.07172	0.711106
ENSDARG00000088764	LOC797125; lyplal1	1.70775			ENSDARG00000006526	fn1b	2.00464	0.724351
ENSDARG00000043079	mmp23ba	1.70617			ENSDARG00000024789	mxc	1.98935	1.84985
ENSDARG00000078227	cspg4	1.697			ENSDARG00000020890	tmod4	1.91628	0.650932
ENSDARG00000025386	lsm14b	1.69408			ENSDARG00000041750	ccdc92	1.89379	0.959477
ENSDARG00000101675	zgc:123107	1.69342			ENSDARG00000068966	tnfrsf14	1.88446	2.52925
ENSDARG00000007025	ttc9c	1.6883			ENSDARG00000069904	col24a1	1.86974	0.907334
ENSDARG00000043436	si:dkey-5n18.1	1.68571			ENSDARG00000059259	pabpc4	1.8188	0.831061
ENSDARG00000021849	si:dkey-256h2.1	1.6852			ENSDARG00000033832	ampd1	1.81532	1.19645
ENSDARG00000042010	pklr	1.68411			ENSDARG00000011983	zgc:136908	1.80823	0.708881
ENSDARG00000058389	ccl19a.1	1.67326			ENSDARG00000089362	grna.1	1.76491	1.03912
ENSDARG00000045367	tuba1b	1.66984			ENSDARG00000098315	cyp1a	1.71497	0.987396
ENSDARG00000038609	mpz	1.6604			ENSDARG00000058656	desma	1.709	1.58113
ENSDARG00000101799	zyg11l	1.65517			ENSDARG00000095556	LOC795545	1.61684	0.624715
ENSDARG00000100075	abcg2a	1.64427			ENSDARG00000003081	mybphb	1.56912	0.657787
ENSDARG00000063914	ND3	1.63489			ENSDARG00000019081	dhdh.2	1.56733	0.637356
ENSDARG00000032389	tspan12	1.63239			ENSDARG00000074656	ctss2.1	1.45013	0.599596
ENSDARG00000043497	scrn2	1.62517			ENSDARG00000017624	krt4	1.44485	0.943528
ENSDARG00000074378	junba	1.60873			ENSDARG00000059931	hyal2a	1.4323	0.81057
ENSDARG00000099824	nots	1.60747			ENSDARG00000055751	fosb	1.27238	0.618568
ENSDARG00000018303	etv4	1.60722			ENSDARG00000040257	slc38a11	1.2593	1.17574
ENSDARG00000099396	rbpms	1.60318			ENSDARG00000043249	irf1b	1.25146	0.703396
ENSDARG00000004875	tmc6b	1.60168			ENSDARG00000073773	tti2	1.23051	0.838754
ENSDARG00000086678	ascc3	1.6013			ENSDARG00000115716	-	5.04949	3.99573
ENSDARG00000024160	hao1	1.5929			ENSDARG00000095801	-	4.17887	2.10832
ENSDARG00000041022	pdcd4b	1.59174			ENSDARG00000110698	-	3.4936	1.85904
ENSDARG00000070155	tuba8l3	1.58935			ENSDARG00000113739	-	2.23138	1.67484
ENSDARG00000074565	pusl1	1.57709			ENSDARG00000100540	-	2.6285	1.3503
ENSDARG00000108937	LOC100000713	1.57242			ENSDARG00000098631	-	1.33065	0.635382
ENSDARG00000045408	tagln	1.57163
ENSDARG00000006003	mycla	1.56967
ENSDARG00000062487	si:dkey-6n6.1	1.56717
ENSDARG00000036894	aimp1b	1.56654
ENSDARG00000091234	si:ch73-335l21.4	1.56585
ENSDARG00000110744	cytl1	1.56053
ENSDARG00000028824	slc34a1a	1.55998
ENSDARG00000098669	exd1	1.5586
ENSDARG00000024681	pane1	1.55811
ENSDARG00000053554	wdr76	1.55793
ENSDARG00000105060	rdh8b	1.5568
ENSDARG00000041348	cyp19a1a	1.55525
ENSDARG00000045669	si:dkey-39a18.1	1.55211
ENSDARG00000032087	sgsh	1.55171
ENSDARG00000009942	cdc6	1.54734
ENSDARG00000004302	slc45a1	1.53837
ENSDARG00000041237	med18	1.53482
ENSDARG00000078069	rrm2	1.53291
ENSDARG00000087492	LOC100005008	1.5314
ENSDARG00000063910	ATP8	1.53135
ENSDARG00000051783	rplp0	1.52999
ENSDARG00000039007	eno3	1.52995
ENSDARG00000076839	ftr86	1.51642
ENSDARG00000109022	wdr70	1.51305
ENSDARG00000011890	cry4	1.51047
ENSDARG00000105394	gemin6	1.50884
ENSDARG00000009557	wrap73	1.50879
ENSDARG00000077029	bub1	1.50839
ENSDARG00000098465	si:ch73-366l1.5	1.5076
ENSDARG00000063627	bop1	1.50605
ENSDARG00000063911	ATP6	1.49807
ENSDARG00000016350	cap1	1.49083
ENSDARG00000043135	pomca	1.48454
ENSDARG00000078083	armc5	1.47986
ENSDARG00000067751	si:rp71-68n21.9	1.47824
ENSDARG00000058996	jam2a	1.47822
ENSDARG00000023031	hoxa2b	1.47569
ENSDARG00000019181	rpsa	1.47507
ENSDARG00000112931	ndufaf3	1.4743
ENSDARG00000113761	dync2h1	1.45792
ENSDARG00000043257	ckbb	1.45755
ENSDARG00000022020	focad	1.45488
ENSDARG00000054610	coro1a	1.45272
ENSDARG00000104300	wipf1a	1.45206
ENSDARG00000025566	slc25a3b	1.44956
ENSDARG00000037790	pvalb8	1.44939
ENSDARG00000035648	irx4a	1.44745
ENSDARG00000014017	rrm1	1.44583
ENSDARG00000004219	slc6a3	1.44127
ENSDARG00000014556	serpinb1l3	1.43871
ENSDARG00000113250	zgc:77058	1.43676
ENSDARG00000086216	prr13	1.43577
ENSDARG00000012035	fbxo44.5	1.43496
ENSDARG00000062967	kcng4a	1.43414
ENSDARG00000070029	ehhadh	1.43384
ENSDARG00000090778	ttll1	1.42631
ENSDARG00000038006	osr2	1.42332
ENSDARG00000088091	pfn1	1.42102
ENSDARG00000038283	wnt6a	1.42053
ENSDARG00000070724	chrna4b	1.42017
ENSDARG00000103994	ppiab	1.41975
ENSDARG00000095627	c1qc	1.4194
ENSDARG00000090486	LOC110438373	1.41808
ENSDARG00000078529	adgrb1b	1.41699
ENSDARG00000111213	prokr1b	1.41609
ENSDARG00000037870	actb2	1.41607
ENSDARG00000095826	smdt1a	1.41604
ENSDARG00000014068	pgam1b	1.41079
ENSDARG00000098129	si:dkeyp-97a10.2	1.40848
ENSDARG00000079363	lrig3	1.40711
ENSDARG00000037746	actb1	1.40344
ENSDARG00000077291	rps2	1.4032
ENSDARG00000090418	wdsub1	1.40303
ENSDARG00000061354	foxred2	1.4024
ENSDARG00000055250	ccnp	1.40187
ENSDARG00000101039	zdhhc15a	1.40169
ENSDARG00000055653	nubp2	1.40015
ENSDARG00000045463	ralaa	1.4
ENSDARG00000104470	syngr2b	1.39784
ENSDARG00000115428	LOC101882355	1.39683
ENSDARG00000041372	zgc:136564	1.39379
ENSDARG00000012397	eya4	1.39366
ENSDARG00000043795	arhgdia	1.39359
ENSDARG00000063899	ND2	1.38939
ENSDARG00000074829	rasip1	1.38916
ENSDARG00000101316	ppp4r1	1.388
ENSDARG00000026225	nsd2	1.38691
ENSDARG00000016598	ckmt1	1.38623
ENSDARG00000110470	ptpro	1.38534
ENSDARG00000101697	vwdel	1.38287
ENSDARG00000011190	fgfr1b	1.38239
ENSDARG00000088549	si:ch1073-390k14.1	1.38124
ENSDARG00000040912	kdelr3	1.3812
ENSDARG00000044491	kif20a	1.38092
ENSDARG00000012005	mob2b	1.38059
ENSDARG00000017354	epha2a	1.37983
ENSDARG00000109774	LOC100535417	1.37423
ENSDARG00000054906	ier5l	1.37348
ENSDARG00000040005	scfd2	1.37091
ENSDARG00000025581	rpl10	1.36971
ENSDARG00000075201	inpp4b	1.3694
ENSDARG00000014717	dync1h1	1.36821
ENSDARG00000074590	wdpcp	1.36769
ENSDARG00000076225	tha1	1.36747
ENSDARG00000099663	cox5ab	1.36709
ENSDARG00000056473	chaf1b	1.36627
ENSDARG00000089236	mettl15	1.36578
ENSDARG00000043899	psma6l	1.36493
ENSDARG00000017720	si:ch211-106h11.1	1.3635
ENSDARG00000045167	dlgap5	1.36027
ENSDARG00000063140	exd3	1.35809
ENSDARG00000039579	cfd	1.35728
ENSDARG00000102983	emc7a	1.35595
ENSDARG00000061348	adat1	1.35528
ENSDARG00000060549	LOC100332538	1.35507
ENSDARG00000056481	vat1	1.35413
ENSDARG00000006868	trh	1.35308
ENSDARG00000010482	prg4a	1.35229
ENSDARG00000034470	aldoab	1.35197
ENSDARG00000037935	aldh16a1	1.35165
ENSDARG00000041619	rack1	1.35145
ENSDARG00000036061	ogfod1	1.3508
ENSDARG00000019371	flt1	1.35079
ENSDARG00000104906	mtr	1.34706
ENSDARG00000055416	serpinb1	1.34589
ENSDARG00000070780	rln3a	1.34565
ENSDARG00000074691	mms22l	1.3452
ENSDARG00000055854	nr4a3	1.34343
ENSDARG00000019250	fancf	1.34164
ENSDARG00000021140	pabpc1b	1.34066
ENSDARG00000100729	tln1	1.33999
ENSDARG00000071062	hps5	1.33978
ENSDARG00000012987	gpia	1.33764
ENSDARG00000041203	drap1	1.336
ENSDARG00000086879	lins1	1.33592
ENSDARG00000007955	iars1	1.33552
ENSDARG00000103811	agla	1.33547
ENSDARG00000035622	xbp1	1.33472
ENSDARG00000099517	adss1	1.33371
ENSDARG00000040465	irf2	1.33321
ENSDARG00000025507	wdr24	1.33231
ENSDARG00000013880	spata20	1.33219
ENSDARG00000062823	pi4kab	1.33038
ENSDARG00000095937	tmem265	1.32803
ENSDARG00000028442	cplane2	1.32729
ENSDARG00000051730	slc7a10b	1.32712
ENSDARG00000034572	gpr143	1.32688
ENSDARG00000040041	mcm4	1.32662
ENSDARG00000101061	eif2a	1.32542
ENSDARG00000036875	rps12	1.32449
ENSDARG00000090444	ponzr1	1.32344
ENSDARG00000076624	ptprb	1.31883
ENSDARG00000104864	klhdc2	1.31792
ENSDARG00000018856	dclk1a	1.31781
ENSDARG00000074552	ndufs7	1.3166
ENSDARG00000102362	slc25a12	1.31626
ENSDARG00000103007	rps3	1.31481
ENSDARG00000010149	atp5fa1	1.31444
ENSDARG00000035692	rps3a	1.31097
ENSDARG00000020850	eef1a1l1	1.31064
ENSDARG00000063912	COX3	1.30985
ENSDARG00000031164	tuba8l2	1.30982
ENSDARG00000104773	junbb	1.30886
ENSDARG00000070537	stmn2b	1.30731
ENSDARG00000099617	sdr39u1	1.3066
ENSDARG00000101844	mibp2	1.30605
ENSDARG00000003599	rpl3	1.30581
ENSDARG00000077492	atp8a2	1.30511
ENSDARG00000019406	zgc:63470	1.30458
ENSDARG00000042725	cebpb	1.30358
ENSDARG00000015931	snap91b	1.30288
ENSDARG00000042069	pebp1	1.30248
ENSDARG00000101831	irx1a	1.30228
ENSDARG00000036298	rps13	1.30182
ENSDARG00000098899	zmp:0000001082	1.30165
ENSDARG00000099446	slit1b	1.30144
ENSDARG00000034107	actl6b	1.30125
ENSDARG00000034801	mylka	1.29962
ENSDARG00000059583	rcc1l	1.29704
ENSDARG00000105018	lrrc20	1.2969
ENSDARG00000022456	eno1a	1.29459
ENSDARG00000030166	hyi	1.29293
ENSDARG00000068261	pros1	1.29204
ENSDARG00000016213	zmp:0000001048	1.29181
ENSDARG00000100453	LOC103910015	1.29133
ENSDARG00000001950	ak1	1.28994
ENSDARG00000090690	nell2a	1.28975
ENSDARG00000005246	asb3	1.28936
ENSDARG00000019404	atp5f1d	1.28901
ENSDARG00000021242	mvp	1.28839
ENSDARG00000019532	fads2	1.28835
ENSDARG00000091669	bicdl2l	1.28704
ENSDARG00000069846	zgc:162944	1.2838
ENSDARG00000020345	clasp2	1.2837
ENSDARG00000100422	ptpro	1.28228
ENSDARG00000036994	tbc1d16	1.28126
ENSDARG00000015149	wasa	1.28055
ENSDARG00000070670	crip2	1.28024
ENSDARG00000080010	adh5	1.27985
ENSDARG00000042357	cldnk	1.27933
ENSDARG00000007804	gas6	1.27791
ENSDARG00000039687	zgc:194221	1.27785
ENSDARG00000078442	nop9	1.27755
ENSDARG00000021584	cntn5	1.27737
ENSDARG00000077567	angel1	1.2772
ENSDARG00000058598	sox18	1.27682
ENSDARG00000008239	mocs3	1.27324
ENSDARG00000098334	exosc3	1.27246
ENSDARG00000011405	rps9	1.27045
ENSDARG00000098544	ncdn	1.2703
ENSDARG00000062063	tab3	1.27021
ENSDARG00000009447	atp5mc3b	1.26989
ENSDARG00000018618	cpsf6	1.26862
ENSDARG00000034086	zgc:65895	1.26739
ENSDARG00000103893	srsf2b	1.26674
ENSDARG00000099730	pkma	1.26585
ENSDARG00000110608	psmg4	1.26516
ENSDARG00000087059	selenou1b	1.2647
ENSDARG00000090462	mrpl20	1.26391
ENSDARG00000017772	mdh1aa	1.26384
ENSDARG00000060477	vps8	1.26297
ENSDARG00000075650	vps26c	1.26245
ENSDARG00000058574	abcg2c	1.26229
ENSDARG00000037421	egr1	1.26209
ENSDARG00000027547	tpgs1	1.26126
ENSDARG00000112165	rabepk	1.26125
ENSDARG00000032102	prdx3	1.26116
ENSDARG00000044182	stau1	1.25991
ENSDARG00000103198	mrps2	1.25927
ENSDARG00000021864	rplp1	1.25917
ENSDARG00000002174	itfg2	1.25845
ENSDARG00000099966	polr2a	1.25766
ENSDARG00000017891	tcp1	1.25668
ENSDARG00000100157	tamm41	1.25639
ENSDARG00000077072	si:ch73-280o22.2	1.25622
ENSDARG00000073841	herc2	1.25548
ENSDARG00000019230	rpl7a	1.25472
ENSDARG00000014794	uqcrc2a	1.25391
ENSDARG00000020077	nol10	1.25337
ENSDARG00000013312	cadps2	1.25335
ENSDARG00000044803	dhrs3b	1.25273
ENSDARG00000051923	ccnb1	1.2519
ENSDARG00000056078	rftn2	1.25157
ENSDARG00000018688	elk3	1.24976
ENSDARG00000013526	svep1	1.24935
ENSDARG00000104708	ddx24	1.24908
ENSDARG00000037783	proza	1.24849
ENSDARG00000100190	si:ch211-188p14.4	1.24845
ENSDARG00000075709	ndufb3	1.2483
ENSDARG00000101438	lonp2	1.24746
ENSDARG00000070119	ctc1	1.24687
ENSDARG00000045105	foxn2b	1.24675
ENSDARG00000051756	pdhx	1.24664
ENSDARG00000044545	zgc:77262	1.24659
ENSDARG00000092553	slc25a5	1.24593
ENSDARG00000071345	mgst2	1.24482
ENSDARG00000104108	slco1d1	1.24364
ENSDARG00000055064	prdx5	1.24302
ENSDARG00000015025	l1camb	1.24039
ENSDARG00000068214	ccni	1.23995
ENSDARG00000037496	gria4a	1.23861
ENSDARG00000101800	LOC101884223	1.23836
ENSDARG00000098856	ryr2a	1.23822
ENSDARG00000006691	rpl12	1.23793
ENSDARG00000088862	stxbp6	1.23726
ENSDARG00000059391	gyg1b	1.23725
ENSDARG00000035400	btf3	1.23661
ENSDARG00000100419	ints1	1.23643
ENSDARG00000058560	adrm1	1.23567
ENSDARG00000038787	tmub1	1.23503
ENSDARG00000039051	hhatla	1.23495
ENSDARG00000056643	slc22a7b.1	1.23445
ENSDARG00000015236	pycr3	1.23422
ENSDARG00000023298	rps27.1	1.23411
ENSDARG00000005364	grin3ba	1.23377
ENSDARG00000075768	sdhb	1.23193
ENSDARG00000114508	tmem101	1.23112
ENSDARG00000088030	rpl35a	1.22884
ENSDARG00000036929	rnf139	1.22807
ENSDARG00000100274	wdr7	1.22779
ENSDARG00000003189	psmd1	1.22601
ENSDARG00000101062	fdft1	1.22369
ENSDARG00000069014	nphp4	1.22172
ENSDARG00000006019	tktb	1.21918
ENSDARG00000059510	coq2	1.21891
ENSDARG00000061763	spata5l1	1.2185
ENSDARG00000102091	LOC100535454	1.21704
ENSDARG00000003641	tfg	1.217
ENSDARG00000076747	tmcc1a	1.21696
ENSDARG00000073905	vwa5a	1.21691
ENSDARG00000009212	ppiaa	1.21582
ENSDARG00000009825	mmp23bb	1.21503
ENSDARG00000102772	klhdc3	1.21485
ENSDARG00000103099	ears2	1.21478
ENSDARG00000010764	dhrs12la	1.21458
ENSDARG00000022129	rbm4.3	1.21408
ENSDARG00000043453	rps5	1.21263
ENSDARG00000004176	ulk4	1.21263
ENSDARG00000068323	astn1	1.21225
ENSDARG00000098990	zgc:162858	1.21081
ENSDARG00000046133	b3galnt2	1.21076
ENSDARG00000076020	pappa2	1.21033
ENSDARG00000101611	zgc:162895	1.21012
ENSDARG00000077901	herc1	1.21002
ENSDARG00000102490	asb2b	1.20911
ENSDARG00000098946	pald1a	1.20748
ENSDARG00000006791	arntl1a	1.2074
ENSDARG00000077009	wdfy4	1.207
ENSDARG00000070567	cadpsb	1.20646
ENSDARG00000104339	LOC100535713	1.20583
ENSDARG00000104244	twsg1a	1.20556
ENSDARG00000018681	saal1	1.20498
ENSDARG00000104874	fzd6	1.20469
ENSDARG00000014676	bckdhb	1.20446
ENSDARG00000026247	insyn1	1.202
ENSDARG00000103791	nme2b.1	1.20114
ENSDARG00000043474	atp2b3a	1.2005
ENSDARG00000005926	ak2	1.20047
ENSDARG00000002344	tubb4b	1.2
ENSDARG00000009311	pvalb6	1.19855
ENSDARG00000023188	lcp1	1.19824
ENSDARG00000005861	ralgapa2	1.19803
ENSDARG00000102443	shank2a	1.19624
ENSDARG00000102066	ntn4	1.1938
ENSDARG00000013623	vdac2	1.19341
ENSDARG00000037640	aurkb	1.19313
ENSDARG00000067859	sspo	1.19313
ENSDARG00000104953	stt3a	1.1927
ENSDARG00000098079	rab3gap1	1.192
ENSDARG00000042993	prss1	1.19162
ENSDARG00000102128	eps8a	1.18988
ENSDARG00000041570	mrpl39; cenpq	1.1898
ENSDARG00000016721	sdha	1.1895
ENSDARG00000060554	mmut	1.1891
ENSDARG00000095157	tmem14a	1.18898
ENSDARG00000019778	rps6	1.18877
ENSDARG00000104674	cct2	1.18872
ENSDARG00000104069	rnf170	1.18857
ENSDARG00000076229	mrtfab	1.18815
ENSDARG00000055723	hsp70l	1.18767
ENSDARG00000013044	ndufv2	1.18599
ENSDARG00000040286	ubl7b	1.18487
ENSDARG00000099022	faua	1.1847
ENSDARG00000076836	gpx4b	1.18423
ENSDARG00000031216	ssu72	1.1841
ENSDARG00000101908	rab3ip	1.18397
ENSDARG00000039268	emc4; LOC110438456	1.18395
ENSDARG00000077327	ano11	1.18391
ENSDARG00000100534	irak4	1.1839
ENSDARG00000103467	limk1a	1.18349
ENSDARG00000100876	sez6a	1.18215
ENSDARG00000113284	LOC110438533	1.18126
ENSDARG00000040803	lactb	1.18057
ENSDARG00000059337	tgif1	1.18053
ENSDARG00000052994	slc25a28	1.18044
ENSDARG00000071017	nt5e	1.18014
ENSDARG00000104632	rerg	1.17926
ENSDARG00000046022	tmed7	1.17918
ENSDARG00000015515	mc4r	1.17897
ENSDARG00000111916	LOC103910016	1.1768
ENSDARG00000074507	rmdn1	1.17638
ENSDARG00000059327	gata2a	1.17508
ENSDARG00000089255	si:ch211-286c4.6	1.17455
ENSDARG00000090036	rhobtb3	1.17423
ENSDARG00000087688	klhl29	1.17352
ENSDARG00000102874	immt	1.1733
ENSDARG00000040027	osbpl10b	1.17298
ENSDARG00000100256	si:dkey-88e18.8	1.1728
ENSDARG00000103849	mdh1ab	1.17191
ENSDARG00000103464	pggt1b	1.17142
ENSDARG00000043417	eipr1	1.17104
ENSDARG00000059690	slc29a4a	1.1701
ENSDARG00000013776	thop1	1.16891
ENSDARG00000062003	myo5b	1.16872
ENSDARG00000067520	zgc:158482	1.16869
ENSDARG00000029729	clybl	1.16812
ENSDARG00000003061	cd276	1.16764
ENSDARG00000005462	kif4	1.16704
ENSDARG00000086706	bmerb1	1.16695
ENSDARG00000019231	sptan1	1.16647
ENSDARG00000021059	alas1	1.16636
ENSDARG00000029439	atp2a2a	1.16626
ENSDARG00000041875	ube2v1	1.16532
ENSDARG00000015946	slc44a1a	1.16461
ENSDARG00000089705	abcf3	1.16424
ENSDARG00000039302	terfa	1.16394
ENSDARG00000027112	ephb4b	1.16374
ENSDARG00000013575	rfx2	1.16346
ENSDARG00000053129	carhsp1	1.16305
ENSDARG00000033987	rsrc1	1.16293
ENSDARG00000008461	anapc5	1.16064
ENSDARG00000075325	mrpl16	1.16059
ENSDARG00000020298	btg2	1.16051
ENSDARG00000101560	psma1	1.16047
ENSDARG00000074166	birc6	1.15919
ENSDARG00000021557	wdr45b	1.15915
ENSDARG00000016782	huwe1	1.15907
ENSDARG00000004702	irf2bp2a	1.15847
ENSDARG00000055011	si:dkey-33m11.7	1.15807
ENSDARG00000074285	si:ch73-335m24.2	1.15733
ENSDARG00000046157	zgc:114188	1.15731
ENSDARG00000014867	rpl8	1.15706
ENSDARG00000099279	ift27	1.1567
ENSDARG00000092895	ifi27.8	1.15596
ENSDARG00000044511	etv5b	1.15586
ENSDARG00000076518	mettl1	1.15562
ENSDARG00000045913	mrps10	1.15557
ENSDARG00000015111	ddx39ab	1.15494
ENSDARG00000043963	si:ch211-241j12.3	1.15407
ENSDARG00000009285	rpl15	1.15305
ENSDARG00000105321	aspscr1	1.15288
ENSDARG00000077295	akap6	1.15198
ENSDARG00000036044	rps20	1.15189
ENSDARG00000009783	slc49a4	1.15055
ENSDARG00000062049	arhgap45b	1.15048
ENSDARG00000007745	uqcrfs1	1.14864
ENSDARG00000069109	znrd2	1.14848
ENSDARG00000042147	rbbp5	1.14725
ENSDARG00000060753	pear1	1.14713
ENSDARG00000071881	arl9	1.14664
ENSDARG00000076317	plod3	1.14607
ENSDARG00000102746	tmem39a	1.14551
ENSDARG00000045681	irf5	1.14543
ENSDARG00000020891	parl	1.14371
ENSDARG00000104647	surf4	1.1436
ENSDARG00000075892	bag6	1.1429
ENSDARG00000035808	clcn4	1.14281
ENSDARG00000008454	cpeb1b	1.14261
ENSDARG00000001057	bysl	1.14194
ENSDARG00000020387	nipsnap3a	1.14135
ENSDARG00000099846	si:ch211-154o6.3	1.14115
ENSDARG00000086057	plxnd1	1.14091
ENSDARG00000003795	idh2	1.14049
ENSDARG00000019507	mcm5	1.13988
ENSDARG00000074314	ttc37	1.13795
ENSDARG00000058419	gcn1	1.13753
ENSDARG00000094801	l3mbtl1	1.1371
ENSDARG00000032650	fuk	1.13676
ENSDARG00000011273	tlx2	1.13655
ENSDARG00000032405	ckap4	1.13654
ENSDARG00000104448	lrr1	1.13637
ENSDARG00000010052	ndrg3b	1.13494
ENSDARG00000038834	etfdh	1.13436
ENSDARG00000104696	apooa	1.13422
ENSDARG00000018106	eif2b3	1.13304
ENSDARG00000099753	zgc:63863	1.13193
ENSDARG00000101239	hsd17b4	1.13118
ENSDARG00000078512	acaca	1.13104
ENSDARG00000099380	rpl13	1.13101
ENSDARG00000038563	pitrm1	1.13096
ENSDARG00000100371	eef2b	1.13084
ENSDARG00000036629	rps14	1.13057
ENSDARG00000075339	ipp	1.12987
ENSDARG00000026801	stau2	1.12941
ENSDARG00000053457	rpl23	1.12932
ENSDARG00000101281	corin	1.12929
ENSDARG00000029150	hsp90ab1	1.12874
ENSDARG00000056427	auts2a	1.12858
ENSDARG00000003444	dhrs7	1.12798
ENSDARG00000054583	mfsd6b	1.12733
ENSDARG00000110357	txndc15	1.12726
ENSDARG00000016427	fignl1	1.12641
ENSDARG00000043493	cltca	1.12614
ENSDARG00000056119	eef1g	1.12518
ENSDARG00000096808	si:dkey-287g12.6	1.12438
ENSDARG00000039820	mea1	1.1242
ENSDARG00000070794	greb1	1.12276
ENSDARG00000015126	gorasp2	1.12269
ENSDARG00000102111	zbtb49	1.12182
ENSDARG00000061397	trip12	1.1212
ENSDARG00000023536	nnt	1.1212
ENSDARG00000102643	chmp1a	1.12096
ENSDARG00000012378	naa35	1.12081
ENSDARG00000103027	clns1a	1.12077
ENSDARG00000037805	lgals3bp.3	1.12021
ENSDARG00000058660	ilf3a	1.1202
ENSDARG00000019496	esd	1.11997
ENSDARG00000100766	ube2q1	1.11996
ENSDARG00000007523	kmt2e	1.11966
ENSDARG00000040314	psph	1.11837
ENSDARG00000057556	rpl17	1.11736
ENSDARG00000043923	sox9b	1.11727
ENSDARG00000011553	atp5pb	1.11725
ENSDARG00000099664	selenof	1.11701
ENSDARG00000042530	nup205	1.11683
ENSDARG00000034897	rps10	1.11641
ENSDARG00000038910	pccb	1.11477
ENSDARG00000060452	sdk2b	1.11475
ENSDARG00000052247	alkbh4	1.11431
ENSDARG00000059015	lim2.2	1.11395
ENSDARG00000044524	def6b	1.11389
ENSDARG00000022974	wdr13	1.11383
ENSDARG00000011201	rplp2l	1.1137
ENSDARG00000078835	mrpl58	1.11351
ENSDARG00000018272	wdr33	1.11347
ENSDARG00000104431	slc1a3a	1.11344
ENSDARG00000112691	st7	1.11319
ENSDARG00000087206	cct2	1.11317
ENSDARG00000040401	slc25a20	1.11305
ENSDARG00000060500	l2hgdh	1.11111
ENSDARG00000078362	tnca	1.11095
ENSDARG00000013968	psap	1.11016
ENSDARG00000103824	hint1	1.11004
ENSDARG00000011498	si:ch211-212o1.2	1.10864
ENSDARG00000033579	mtrf1	1.10815
ENSDARG00000091138	actr3	1.10718
ENSDARG00000074634	keap1b	1.10702
ENSDARG00000078355	zc3h4	1.10652
ENSDARG00000053358	basp1	1.10607
ENSDARG00000005355	larp6a	1.10319
ENSDARG00000104782	oaz1b	1.1029
ENSDARG00000103983	slc30a10	1.10241
ENSDARG00000101785	LOC100151049	1.10179
ENSDARG00000036257	rasal2	1.10145
ENSDARG00000039887	c1qbp	1.10088
ENSDARG00000039309	hook2	1.10038
ENSDARG00000044521	eef1b2; zdbf2	1.09942
ENSDARG00000099137	LOC100333499	1.09918
ENSDARG00000044615	LOC405768	1.09854
ENSDARG00000007614	wwox	1.09786
ENSDARG00000014690	rps4x	1.0977
ENSDARG00000029146	lrp1ab	1.09688
ENSDARG00000061590	cachd1	1.09676
ENSDARG00000053082	thada	1.09645
ENSDARG00000003320	fam91a1	1.09596
ENSDARG00000042627	nhsl1b	1.09565
ENSDARG00000019644	ldhba	1.09554
ENSDARG00000098235	actr5	1.09536
ENSDARG00000025350	prdx2	1.09518
ENSDARG00000087843	cntn1a	1.09472
ENSDARG00000051824	tmeff2a	1.09468
ENSDARG00000025522	sgk1	1.09465
ENSDARG00000101641	trpm2	1.09447
ENSDARG00000019702	aldocb	1.09439
ENSDARG00000006766	snd1	1.09432
ENSDARG00000012871	npepl1	1.09425
ENSDARG00000023309	spryd4	1.09397
ENSDARG00000030022	nup188	1.09389
ENSDARG00000012506	rnpep	1.09369
ENSDARG00000042905	rpl10a	1.09352
ENSDARG00000018124	psmd3	1.09178
ENSDARG00000017049	adsl	1.09148
ENSDARG00000067593	sco1	1.09136
ENSDARG00000012192	cant1a	1.09134
ENSDARG00000087074	znf574	1.09022
ENSDARG00000044526	camk1ga	1.09011
ENSDARG00000017316	bag5	1.08893
ENSDARG00000007630	mkrn2	1.08865
ENSDARG00000018325	taf5	1.0886
ENSDARG00000098526	gpr75	1.08858
ENSDARG00000025859	lmf2b	1.08673
ENSDARG00000019950	carf	1.08668
ENSDARG00000038300	rnf34a	1.08572
ENSDARG00000041720	arpc5la	1.08487
ENSDARG00000007180	slc30a4	1.08421
ENSDARG00000025187	six6a	1.08363
ENSDARG00000023443	LOC103911473; tjp2b	1.08347
ENSDARG00000006260	tuba8l4	1.08295
ENSDARG00000002002	lmcd1	1.08233
ENSDARG00000033285	gsto2	1.08226
ENSDARG00000102914	dennd4b	1.08203
ENSDARG00000101462	setdb2	1.08202
ENSDARG00000038879	ift80	1.08039
ENSDARG00000014569	hnrnpr	1.07976
ENSDARG00000058567	avp	1.0797
ENSDARG00000099635	akap8l	1.07967
ENSDARG00000045095	elac1	1.07938
ENSDARG00000089368	hopx	1.07927
ENSDARG00000044073	fuca2	1.07776
ENSDARG00000099833	fbxo7	1.0777
ENSDARG00000026784	robo1	1.07733
ENSDARG00000009610	rgs12a	1.07731
ENSDARG00000104839	mansc1	1.07637
ENSDARG00000026834	cdr2l	1.07622
ENSDARG00000069981	cspg5a	1.07541
ENSDARG00000036359	riox2	1.07473
ENSDARG00000110510	LOC110438491	1.07467
ENSDARG00000037835	polr3k	1.07395
ENSDARG00000067913	ints9	1.07359
ENSDARG00000111939	atf4a	1.07293
ENSDARG00000038938	itprid2	1.0727
ENSDARG00000040779	med16	1.07242
ENSDARG00000114245	plbd2	1.0721
ENSDARG00000029177	lnx2a	1.07179
ENSDARG00000027279	numb	1.07154
ENSDARG00000005179	dglucy	1.07141
ENSDARG00000069934	parp4	1.07114
ENSDARG00000016979	pmpcb	1.07091
ENSDARG00000115222	marf1	1.0708
ENSDARG00000011929	plp1b	1.07052
ENSDARG00000099309	si:zfos-169g10.3	1.07013
ENSDARG00000088440	ssh2a	1.06998
ENSDARG00000012138	sgce	1.06977
ENSDARG00000043781	psmb10	1.06944
ENSDARG00000058208	slc25a26	1.06919
ENSDARG00000028131	hccsa.1	1.0684
ENSDARG00000017230	fbxw11b	1.0682
ENSDARG00000030980	csrp1b	1.06818
ENSDARG00000098889	LOC110439798	1.06815
ENSDARG00000099481	ttc8	1.06806
ENSDARG00000096562	wu:fj29h11	1.0674
ENSDARG00000006290	ndufs5	1.06576
ENSDARG00000029931	atp13a1	1.06556
ENSDARG00000041314	ndufb9	1.06534
ENSDARG00000061665	hcn2b	1.06492
ENSDARG00000033861	sepsecs	1.0645
ENSDARG00000042777	ndufa11	1.06444
ENSDARG00000018179	acvrl1	1.06434
ENSDARG00000101324	apoa1b	1.06418
ENSDARG00000029204	tyrp1a	1.06393
ENSDARG00000006345	med17	1.06393
ENSDARG00000059323	rpn1	1.06388
ENSDARG00000032261	rngtt	1.06313
ENSDARG00000087402	tpm1	1.06278
ENSDARG00000059354	glmp	1.06247
ENSDARG00000104049	crebl2	1.06217
ENSDARG00000017219	pabpc1a	1.06204
ENSDARG00000045132	vdac1	1.06155
ENSDARG00000007385	cct7	1.06127
ENSDARG00000056141	coq10b	1.06113
ENSDARG00000046030	zgc:110339	1.06065
ENSDARG00000036893	f13a1b	1.06061
ENSDARG00000053652	ndufaf6	1.0605
ENSDARG00000070958	pex6	1.05991
ENSDARG00000027143	aptx	1.05987
ENSDARG00000114503	phtf2	1.05962
ENSDARG00000093303	ifitm1	1.0591
ENSDARG00000041011	gemin7	1.0581
ENSDARG00000040432	klf2b	1.05745
ENSDARG00000025073	rpl18a	1.05696
ENSDARG00000076529	mn1a	1.0568
ENSDARG00000021466	ireb2	1.05671
ENSDARG00000018627	arl5a	1.05549
ENSDARG00000099755	pfklb	1.05544
ENSDARG00000034063	unm_sa911	1.05543
ENSDARG00000021555	prkn	1.05505
ENSDARG00000057691	srsf1a	1.05469
ENSDARG00000098311	si:zfos-932h1.3	1.05438
ENSDARG00000115902	lnpa	1.0543
ENSDARG00000026350	wasb	1.05397
ENSDARG00000090697	eif3ea	1.05387
ENSDARG00000009549	ubr4	1.05374
ENSDARG00000061414	slx4	1.05336
ENSDARG00000078014	pacsin2	1.05325
ENSDARG00000062083	dph7	1.05291
ENSDARG00000002255	epb41l3a	1.05243
ENSDARG00000102618	utp18	1.05223
ENSDARG00000087299	armc9	1.05196
ENSDARG00000102012	ppp1cbl	1.05186
ENSDARG00000097660	trappc2	1.05148
ENSDARG00000021948	tncb	1.05089
ENSDARG00000105011	pigb	1.05072
ENSDARG00000075817	mettl24	1.05012
ENSDARG00000101073	si:zfos-1011f11.2	1.04979
ENSDARG00000069473	frem1a	1.04891
ENSDARG00000088466	tmx3b	1.04836
ENSDARG00000022176	iglon5	1.04752
ENSDARG00000069194	mycbpap	1.04722
ENSDARG00000098783	polr2b	1.04719
ENSDARG00000054570	smg1	1.04709
ENSDARG00000043357	tbl2	1.04699
ENSDARG00000073926	synrg	1.04691
ENSDARG00000028971	cpsf2	1.04679
ENSDARG00000045606	alkbh3	1.04658
ENSDARG00000078142	spag9b	1.04641
ENSDARG00000038075	cyc1	1.04538
ENSDARG00000094312	ndufa9b	1.04507
ENSDARG00000037196	arid5b	1.04457
ENSDARG00000014973	ntng1a	1.04394
ENSDARG00000086881	ier2b	1.04321
ENSDARG00000062655	ydjc	1.04276
ENSDARG00000102453	slc1a2b	1.04221
ENSDARG00000034293	hif1ab	1.04181
ENSDARG00000029533	rpl18	1.04139
ENSDARG00000020749	caprin2	1.04084
ENSDARG00000102123	phtf2	1.04064
ENSDARG00000075748	nckap1l	1.04025
ENSDARG00000041575	trmt10c	1.03996
ENSDARG00000042728	plaa	1.03964
ENSDARG00000008861	tfap2e	1.03956
ENSDARG00000010113	ndufb8	1.03948
ENSDARG00000056639	carmil2	1.03909
ENSDARG00000005549	znf710b	1.03847
ENSDARG00000090788	cstf2	1.03832
ENSDARG00000015997	mfsd5	1.03763
ENSDARG00000019791	prmt3	1.03739
ENSDARG00000060954	tmcc1b	1.03686
ENSDARG00000099039	pcbp2	1.03647
ENSDARG00000100409	camlg	1.03635
ENSDARG00000027140	nup160	1.03601
ENSDARG00000074266	si:ch1073-314i13.4	1.03589
ENSDARG00000053058	rps11	1.0348
ENSDARG00000099313	naga	1.03367
ENSDARG00000052012	rtn4rl2a	1.03343
ENSDARG00000016706	atic	1.03313
ENSDARG00000077850	lgals3a	1.03288
ENSDARG00000070284	sft2d3	1.03281
ENSDARG00000052712	suclg1	1.03267
ENSDARG00000015153	wdr91	1.03233
ENSDARG00000057568	nefla	1.03156
ENSDARG00000102887	abhd4	1.03136
ENSDARG00000055300	atxn7l2a	1.03132
ENSDARG00000003032	eif4a1b	1.03108
ENSDARG00000088318	ubap2a	1.03095
ENSDARG00000046024	pym1	1.03094
ENSDARG00000044820	cstf1	1.03035
ENSDARG00000079396	lrfn5b	1.03012
ENSDARG00000010717	chchd10	1.03012
ENSDARG00000013931	eif3m	1.03006
ENSDARG00000091385	zgc:165409	1.02982
ENSDARG00000019353	sparc	1.02938
ENSDARG00000043031	ints10	1.02931
ENSDARG00000091359	LOC100007608	1.02866
ENSDARG00000098853	ehd1a	1.02836
ENSDARG00000075173	si:ch1073-322p19.1	1.02832
ENSDARG00000026489	khsrp	1.02813
ENSDARG00000063031	rad54l2	1.02783
ENSDARG00000100624	si:cabz01066312.1	1.02733
ENSDARG00000033899	ap2m1b	1.02727
ENSDARG00000041417	atp6ap1a	1.02698
ENSDARG00000103985	spry1	1.02685
ENSDARG00000054191	pgk1	1.02668
ENSDARG00000015449	fut8a	1.0266
ENSDARG00000041708	pet117; kat14	1.02618
ENSDARG00000090086	rab11bb	1.0261
ENSDARG00000101534	rab3db	1.02531
ENSDARG00000070080	nbeaa	1.02493
ENSDARG00000099226	ppp1cc	1.02486
ENSDARG00000035023	khdc4	1.02435
ENSDARG00000087937	cdk4	1.0239
ENSDARG00000054162	nfatc4	1.02114
ENSDARG00000015538	znf207a	1.0206
ENSDARG00000001734	fkbp8	1.01993
ENSDARG00000045019	aamp	1.01977
ENSDARG00000104018	mtpn	1.01975
ENSDARG00000104845	mipol1	1.01924
ENSDARG00000101089	gart	1.01874
ENSDARG00000112045	axl	1.01839
ENSDARG00000038432	actr10	1.01755
ENSDARG00000104071	hikeshi	1.01744
ENSDARG00000029157	med23	1.01713
ENSDARG00000060785	pcnx4	1.01703
ENSDARG00000115501	shisa6	1.01664
ENSDARG00000059046	psmd5	1.01609
ENSDARG00000009477	prkar2ab	1.01446
ENSDARG00000052455	porcnl	1.01348
ENSDARG00000087489	fam124b	1.01337
ENSDARG00000098639	pycr1b	1.01332
ENSDARG00000045824	zgc:101783; LOC100002706	1.01244
ENSDARG00000094210	fthl31	1.0124
ENSDARG00000025269	pdcd6ip	1.01232
ENSDARG00000102415	scinla	1.01206
ENSDARG00000014828	l3mbtl1	1.01168
ENSDARG00000038028	ndufa6	1.01159
ENSDARG00000059853	manbal	1.01147
ENSDARG00000055543	appb	1.0109
ENSDARG00000104516	polr3d	1.01075
ENSDARG00000018192	ubr5	1.01056
ENSDARG00000068434	h3f3b.1	1.01044
ENSDARG00000104347	rtn4b	1.01026
ENSDARG00000024209	wasf2	1.01024
ENSDARG00000102657	lman2la	1.01016
ENSDARG00000102147	fem1c	1.01012
ENSDARG00000034291	rpl37	1.01002
ENSDARG00000074521	map6a	1.00949
ENSDARG00000103350	trim24	1.00943
ENSDARG00000045248	h3f3d	1.00906
ENSDARG00000062794	trim36	1.00887
ENSDARG00000098345	mamdc2a	1.00832
ENSDARG00000013430	bhmt	1.00825
ENSDARG00000115717	pigbos1	1.00822
ENSDARG00000101915	pin1	1.00801
ENSDARG00000101047	rtcb	1.00795
ENSDARG00000062506	zc3h18	1.00781
ENSDARG00000016010	nup107	1.0078
ENSDARG00000019338	adprs	1.00772
ENSDARG00000070723	ndufa9a	1.0074
ENSDARG00000001788	atp5po	1.00691
ENSDARG00000043154	ucp2	1.00667
ENSDARG00000076618	tm2d3	1.00634
ENSDARG00000071336	mif	1.00518
ENSDARG00000061168	dhx34	1.00459
ENSDARG00000103422	usp10	1.00429
ENSDARG00000054807	sec13	1.00423
ENSDARG00000015002	cdh4	1.00395
ENSDARG00000077018	socs7	1.00391
ENSDARG00000035553	gjb1a	1.00362
ENSDARG00000028688	exosc2	1.00339
ENSDARG00000062948	wasf3b	1.00313
ENSDARG00000099814	fbxo46	1.00226
ENSDARG00000102538	mccc1	1.00217
ENSDARG00000101054	syn2b	1.00217
ENSDARG00000027824	top1mt	1.00207
ENSDARG00000088083	sik3	1.00178
ENSDARG00000104889	kpnb1	1.00176
ENSDARG00000086411	srsf10b	1.00169
ENSDARG00000039914	gapdhs	1.00164
ENSDARG00000104678	LOC110437726	1.00145
ENSDARG00000034396	mars1	1.00121
ENSDARG00000063574	mtg2	1.00118
ENSDARG00000023472	ctnnb2	1.00081
ENSDARG00000007413	arid2	1.0007
ENSDARG00000078284	phkb	1.00061
ENSDARG00000010792	cdc25b	1.00001
ENSDARG00000055996	rps8a	0.999751
ENSDARG00000100657	egfl7	0.998856
ENSDARG00000044093	rpl13a	0.998772
ENSDARG00000030933	ksr1b	0.99806
ENSDARG00000092638	ptprua	0.997816
ENSDARG00000016691	cd9b	0.997329
ENSDARG00000031783	adcy8	0.997303
ENSDARG00000018903	aimp2	0.996788
ENSDARG00000054155	pcna	0.99649
ENSDARG00000043509	rpl11	0.995994
ENSDARG00000002790	ap2m1a	0.995168
ENSDARG00000054539	lrp10	0.995136
ENSDARG00000041182	rpl4	0.994908
ENSDARG00000060320	dcaf5	0.994644
ENSDARG00000058543	lama5	0.993937
ENSDARG00000052897	atxn2	0.993546
ENSDARG00000068478	gpx4a	0.993516
ENSDARG00000104173	tufm	0.993179
ENSDARG00000079625	atr	0.993082
ENSDARG00000087753	npas4b	0.992073
ENSDARG00000042641	cyp51	0.991888
ENSDARG00000002396	cry-dash	0.991439
ENSDARG00000011493	dcun1d3	0.991152
ENSDARG00000098286	LOC571446	0.990941
ENSDARG00000102452	eif3ha	0.990397
ENSDARG00000040245	kpnb3	0.989828
ENSDARG00000068705	tmem168a	0.98956
ENSDARG00000102810	samd1a	0.989448
ENSDARG00000101186	tmem25	0.989201
ENSDARG00000005842	cd9a	0.988462
ENSDARG00000038414	b3galt6	0.988459
ENSDARG00000070012	sesn2	0.988433
ENSDARG00000052975	ubqln4	0.9884
ENSDARG00000063385	cenpe	0.988011
ENSDARG00000078111	ap5z1	0.987957
ENSDARG00000007315	tmpoa	0.987886
ENSDARG00000062315	sik2b	0.987882
ENSDARG00000024277	pigm	0.987667
ENSDARG00000073728	gal3st3	0.987661
ENSDARG00000012244	ube2e3	0.98744
ENSDARG00000075226	smad4a	0.987425
ENSDARG00000039934	hlcs	0.987339
ENSDARG00000008218	znf410	0.986875
ENSDARG00000100503	sos1	0.986734
ENSDARG00000103190	psmd2	0.986127
ENSDARG00000037618	ddit4	0.986117
ENSDARG00000103145	cdk2ap2	0.985983
ENSDARG00000040362	ehd2b	0.985698
ENSDARG00000076791	cdk13	0.984978
ENSDARG00000009978	icn	0.984934
ENSDARG00000103813	ate1	0.98477
ENSDARG00000077691	slc13a5a	0.984446
ENSDARG00000090039	reck	0.984421
ENSDARG00000055679	mto1	0.984412
ENSDARG00000101660	sntg2	0.98416
ENSDARG00000116712	wu:fb16f03	0.984077
ENSDARG00000092716	vash1	0.983816
ENSDARG00000100252	capzb	0.983699
ENSDARG00000036438	ndufv1	0.983122
ENSDARG00000042708	tuba5	0.981743
ENSDARG00000061664	zgc:162707	0.98077
ENSDARG00000011597	atxn2l	0.980742
ENSDARG00000087893	rnf216	0.98069
ENSDARG00000025518	f8a	0.980274
ENSDARG00000060065	ubap2b	0.98025
ENSDARG00000100752	rab21	0.979508
ENSDARG00000077526	babam1	0.979401
ENSDARG00000090297	ldlrad2	0.979107
ENSDARG00000034777	txn2	0.978949
ENSDARG00000042458	rfc4	0.978193
ENSDARG00000021346	pdhb	0.97764
ENSDARG00000098859	nop14	0.977592
ENSDARG00000031388	dctn2	0.977203
ENSDARG00000056001	fryb	0.977166
ENSDARG00000015222	cbll1	0.976951
ENSDARG00000063726	cdk12	0.976854
ENSDARG00000069763	etv5a	0.976701
ENSDARG00000062531	mapk8ip3	0.976623
ENSDARG00000079684	taf6l	0.976299
ENSDARG00000056233	tmem179ba	0.975898
ENSDARG00000025220	sppl3	0.97584
ENSDARG00000005191	ahcy	0.975424
ENSDARG00000029011	xpnpep1	0.97537
ENSDARG00000061378	smg8	0.975142
ENSDARG00000079745	si:ch211-166a6.5	0.97474
ENSDARG00000058494	dnaja3a	0.974391
ENSDARG00000074572	g3bp2b	0.974109
ENSDARG00000103720	zgc:162730	0.973376
ENSDARG00000088581	f10	0.973221
ENSDARG00000013307	rpl19	0.972975
ENSDARG00000006758	fam234b	0.972839
ENSDARG00000104375	sec24a	0.972672
ENSDARG00000007383	kcnk6	0.972246
ENSDARG00000103428	ogdhb	0.972222
ENSDARG00000029064	uqcrq	0.972131
ENSDARG00000007755	wdr61	0.972129
ENSDARG00000101644	si:ch211-248g20.5	0.972098
ENSDARG00000069857	coq3	0.971141
ENSDARG00000098174	LOC100037342	0.970989
ENSDARG00000069673	chid1	0.970929
ENSDARG00000008808	eml2	0.970891
ENSDARG00000103132	dnaaf2	0.970815
ENSDARG00000078088	si:ch211-186j3.6	0.970646
ENSDARG00000027978	yy1b	0.970638
ENSDARG00000024295	slc11a2	0.970618
ENSDARG00000007918	ttc27	0.970522
ENSDARG00000002365	cers5	0.970408
ENSDARG00000059406	raf1b	0.969976
ENSDARG00000014462	rab3c	0.969815
ENSDARG00000099301	cdc37	0.969108
ENSDARG00000071116	eepd1	0.969005
ENSDARG00000079850	dchs1b	0.96887
ENSDARG00000006038	aebp2	0.968561
ENSDARG00000045513	taf3	0.968524
ENSDARG00000102274	aaas	0.968313
ENSDARG00000008131	sox1b	0.968173
ENSDARG00000079475	nckipsd	0.967667
ENSDARG00000078866	sdk1a	0.967157
ENSDARG00000002031	tox4a	0.966888
ENSDARG00000074201	flna	0.96611
ENSDARG00000019239	cul1a	0.965833
ENSDARG00000060978	atp2a3	0.965506
ENSDARG00000055305	ret	0.965114
ENSDARG00000020218	amfra	0.964752
ENSDARG00000077934	tegt	0.964559
ENSDARG00000045373	pabpn1	0.964525
ENSDARG00000035649	LOC108179064	0.964174
ENSDARG00000094176	cdkn2d	0.963034
ENSDARG00000013726	ap4b1	0.962389
ENSDARG00000103320	lclat1	0.962137
ENSDARG00000078149	grin2ca	0.961726
ENSDARG00000043561	psmc1b	0.961545
ENSDARG00000037079	cfap36	0.961206
ENSDARG00000090716	cltcb	0.961195
ENSDARG00000004174	cnot1	0.960824
ENSDARG00000005643	gcat	0.960774
ENSDARG00000056480	cpvl	0.960765
ENSDARG00000043559	gle1	0.960361
ENSDARG00000090895	kansl1a	0.96017
ENSDARG00000052190	fdx2	0.960105
ENSDARG00000079687	rnf10	0.959761
ENSDARG00000071271	sac3d1	0.959563
ENSDARG00000021838	rps23	0.959517
ENSDARG00000034270	ogdha	0.95926
ENSDARG00000015915	slc25a36b	0.959238
ENSDARG00000100854	ago4	0.959106
ENSDARG00000093125	ranbp2	0.959046
ENSDARG00000045444	fzd8a	0.958562
ENSDARG00000006192	gatad2ab	0.958422
ENSDARG00000073686	heatr6	0.958342
ENSDARG00000040620	psmg1	0.95814
ENSDARG00000015862	rpl5b	0.95797
ENSDARG00000060951	polg	0.957703
ENSDARG00000086906	stambpb	0.956515
ENSDARG00000039960	LOC110437773	0.956155
ENSDARG00000007264	nipsnap2	0.955788
ENSDARG00000102325	ehmt2	0.95535
ENSDARG00000034178	cpsf1	0.954861
ENSDARG00000058451	rpl6	0.954714
ENSDARG00000063076	atrip	0.954664
ENSDARG00000060248	fgd4b	0.954586
ENSDARG00000052374	faf2	0.954373
ENSDARG00000075687	anapc1	0.95413
ENSDARG00000071011	cdk5r2a	0.954075
ENSDARG00000057378	selenou1a	0.95396
ENSDARG00000021082	sec31a	0.953869
ENSDARG00000030213	sap30l	0.953589
ENSDARG00000024785	ctnna2	0.953538
ENSDARG00000014571	ctnnb1	0.953138
ENSDARG00000007241	mycb	0.952694
ENSDARG00000061517	lrp1bb	0.952357
ENSDARG00000100623	trrap	0.952155
ENSDARG00000059059	emsy	0.951582
ENSDARG00000091304	card19	0.951568
ENSDARG00000041435	uba52	0.951397
ENSDARG00000077860	ankhd1	0.951378
ENSDARG00000013582	csnk2a2b	0.950594
ENSDARG00000074431	ddb1	0.950556
ENSDARG00000097746	si:rp71-77l1.1	0.950173
ENSDARG00000037073	si:dkey-60a16.1	0.950151
ENSDARG00000033978	nxn	0.950014
ENSDARG00000102249	pepd	0.949875
ENSDARG00000099515	ephx4	0.949153
ENSDARG00000102463	cox18	0.948738
ENSDARG00000025977	blmh	0.948339
ENSDARG00000074149	itpr1b	0.947648
ENSDARG00000003910	med13b	0.94754
ENSDARG00000102765	lonp1	0.947527
ENSDARG00000018574	sf3b4	0.947095
ENSDARG00000004757	ybx1	0.947084
ENSDARG00000103978	sh3bp5b	0.946752
ENSDARG00000055475	rps27.2	0.946259
ENSDARG00000002240	psmb6	0.945205
ENSDARG00000039667	mrpl38	0.945096
ENSDARG00000052113	hexa	0.944539
ENSDARG00000024564	sccpdhb	0.944231
ENSDARG00000040001	fryl	0.943908
ENSDARG00000039374	apool	0.943463
ENSDARG00000009252	napepld	0.943311
ENSDARG00000078042	il10rb	0.943048
ENSDARG00000062330	kiaa1109	0.942972
ENSDARG00000024717	selenbp1	0.942781
ENSDARG00000093374	si:ch73-18b11.1	0.94258
ENSDARG00000078760	cacna2d3	0.942271
ENSDARG00000104439	cldnd1a	0.942093
ENSDARG00000090830	tmem132e	0.942086
ENSDARG00000011863	ptk7a	0.941429
ENSDARG00000057680	foxj2	0.941167
ENSDARG00000036055	thap11	0.940923
ENSDARG00000103959	pak1	0.940721
ENSDARG00000090063	fa2h	0.93973
ENSDARG00000044852	wbp2nl	0.939168
ENSDARG00000031100	ivns1abpa	0.938956
ENSDARG00000099151	wbp11	0.938713
ENSDARG00000035129	zgc:101858	0.93777
ENSDARG00000040334	mat2aa	0.937724
ENSDARG00000008292	eif2s3	0.937599
ENSDARG00000116871	wu:fb95e10	0.937169
ENSDARG00000077943	ints5	0.936697
ENSDARG00000074094	tgm2b	0.935922
ENSDARG00000027750	dpp7	0.935658
ENSDARG00000030602	rps19	0.935066
ENSDARG00000032831	htra1a	0.934786
ENSDARG00000063624	gfm1	0.934723
ENSDARG00000015239	prpf19	0.934446
ENSDARG00000091293	dmxl2	0.93442
ENSDARG00000037962	psmb7	0.934345
ENSDARG00000101602	preb	0.933927
ENSDARG00000075824	virma	0.933908
ENSDARG00000063219	ubap2l	0.933765
ENSDARG00000006990	creld1	0.933562
ENSDARG00000025106	ppp3cb	0.932953
ENSDARG00000014139	srp72	0.932769
ENSDARG00000020133	jdp2b	0.932497
ENSDARG00000020676	dpp3	0.931938
ENSDARG00000045858	tigarb	0.931683
ENSDARG00000079089	fbxw8	0.931375
ENSDARG00000030530	slc22a2	0.931238
ENSDARG00000077790	dcaf15	0.930783
ENSDARG00000099694	neurl1b	0.930442
ENSDARG00000020258	ewsr1a	0.930395
ENSDARG00000103643	unc45a	0.929885
ENSDARG00000076889	ralgapa1	0.929211
ENSDARG00000006385	triobpb	0.92885
ENSDARG00000009871	snrpc	0.928662
ENSDARG00000070735	rnd2	0.9286
ENSDARG00000015681	gsk3ab	0.928304
ENSDARG00000070231	polh	0.927448
ENSDARG00000011163	sema3fa	0.92742
ENSDARG00000020008	vcp	0.926699
ENSDARG00000090108	dbndd1	0.926587
ENSDARG00000099079	aclya	0.926486
ENSDARG00000102257	soul3	0.925976
ENSDARG00000017445	eif3i	0.925843
ENSDARG00000008097	srsf9	0.925418
ENSDARG00000089766	nrg3b	0.925393
ENSDARG00000034048	zgc:92275	0.925275
ENSDARG00000076602	prss16	0.9252
ENSDARG00000075072	rpap1	0.924195
ENSDARG00000087704	gfra3	0.923901
ENSDARG00000104846	atg10	0.92321
ENSDARG00000003900	gpr61l	0.923184
ENSDARG00000016532	suco	0.92317
ENSDARG00000098936	kif5aa	0.922824
ENSDARG00000039346	ndufa5	0.922262
ENSDARG00000062568	mrpl2	0.92202
ENSDARG00000104715	zgc:171422	0.921799
ENSDARG00000011333	arhgap33	0.921517
ENSDARG00000099566	lmbrd2a	0.921378
ENSDARG00000099256	pum1	0.921259
ENSDARG00000092693	tpt1	0.920761
ENSDARG00000077531	bag6l	0.920645
ENSDARG00000054632	fli1	0.919945
ENSDARG00000054272	caprin1b	0.919749
ENSDARG00000104596	ston1	0.919361
ENSDARG00000104848	cdkal1	0.919073
ENSDARG00000099798	mon2	0.918472
ENSDARG00000077523	tdrd7b	0.918236
ENSDARG00000038005	med25	0.918092
ENSDARG00000012314	usp25	0.917968
ENSDARG00000068912	zgc:153012	0.916823
ENSDARG00000028087	aldh2.2	0.916559
ENSDARG00000101735	chn1	0.91591
ENSDARG00000098906	herc7	0.915829
ENSDARG00000098934	rrp7a	0.91532
ENSDARG00000078389	ifi27.4	0.915284
ENSDARG00000098825	farsa	0.915261
ENSDARG00000058729	akirin2	0.915061
ENSDARG00000028448	edem2	0.915004
ENSDARG00000063407	adamtsl4	0.914997
ENSDARG00000021107	sf3a2	0.914917
ENSDARG00000009106	serinc1	0.91486
ENSDARG00000069977	myg1	0.914044
ENSDARG00000001994	stxbp1a	0.913995
ENSDARG00000008573	fam20b	0.913789
ENSDARG00000017454	nup50	0.913448
ENSDARG00000045487	rps16	0.912304
ENSDARG00000079973	pus10	0.911797
ENSDARG00000041951	selenoo1	0.911757
ENSDARG00000013031	mta2	0.911655
ENSDARG00000035256	eef2l2	0.911631
ENSDARG00000105206	hmgcrb	0.911515
ENSDARG00000007496	ufl1	0.911064
ENSDARG00000022652	psmf1	0.911003
ENSDARG00000019008	erp44	0.910569
ENSDARG00000007639	cnot4b	0.910041
ENSDARG00000007722	nudt8	0.90955
ENSDARG00000006859	nkain1	0.909361
ENSDARG00000001220	mycbp2	0.909116
ENSDARG00000102141	ptpn12	0.909009
ENSDARG00000063333	nup210	0.908985
ENSDARG00000024561	nolc1	0.908604
ENSDARG00000097537	LOC103909792	0.908341
ENSDARG00000040156	grm4	0.908187
ENSDARG00000017762	srrt	0.90726
ENSDARG00000100116	mrps24	0.907243
ENSDARG00000075382	slc9a6b	0.906966
ENSDARG00000063684	ppm1h	0.906073
ENSDARG00000019383	cdc42bpb	0.904694
ENSDARG00000035120	gldc	0.904221
ENSDARG00000004870	psen1	0.90403
ENSDARG00000045928	psma4	0.903985
ENSDARG00000021252	cct6a	0.903957
ENSDARG00000031774	pus7	0.903644
ENSDARG00000030781	acads	0.902978
ENSDARG00000100588	rpl36	0.902729
ENSDARG00000015266	mab21l2	0.902566
ENSDARG00000074535	si:ch211-170a17.1	0.902553
ENSDARG00000098599	LOC100333625	0.9025
ENSDARG00000054320	ap2a1	0.902325
ENSDARG00000004377	ppp1r13ba	0.902146
ENSDARG00000017988	dse	0.901917
ENSDARG00000015006	dnm1l	0.901791
ENSDARG00000103826	gpib	0.901502
ENSDARG00000023448	galnt14	0.901301
ENSDARG00000008904	smarca2	0.900821
ENSDARG00000115271	zgc:171772	0.900799
ENSDARG00000038866	trappc8	0.900638
ENSDARG00000105131	cog1	0.900605
ENSDARG00000104789	dele1	0.900491
ENSDARG00000061256	mcrip2	0.900475
ENSDARG00000061654	wwc3	0.900326
ENSDARG00000016811	ints3	0.899943
ENSDARG00000017338	kidins220b	0.899582
ENSDARG00000075805	si:dkey-219c3.2	0.899318
ENSDARG00000060150	psmd11a	0.898932
ENSDARG00000036541	rhbdf1a	0.898425
ENSDARG00000062933	cmip	0.898362
ENSDARG00000069006	tle3b	0.89757
ENSDARG00000097691	pclaf	0.897299
ENSDARG00000062024	kif1ab	0.896882
ENSDARG00000056127	polr2g	0.89667
ENSDARG00000063150	nrxn2b	0.896586
ENSDARG00000031269	rnf123	0.895855
ENSDARG00000055885	tex10	0.895738
ENSDARG00000004131	rttn	0.89455
ENSDARG00000020041	vps35l	0.89432
ENSDARG00000016212	nup214	0.893773
ENSDARG00000104735	nkx6.2	0.893633
ENSDARG00000101080	pwwp2b	0.893415
ENSDARG00000031302	smap1	0.89334
ENSDARG00000073872	tpst1	0.893329
ENSDARG00000075883	bub3	0.893127
ENSDARG00000102640	pdia3	0.893104
ENSDARG00000103095	tbk1	0.893082
ENSDARG00000076729	myo9aa	0.892945
ENSDARG00000101926	zgc:101130	0.892926
ENSDARG00000058699	tmeff2b	0.892852
ENSDARG00000054530	rars1	0.892033
ENSDARG00000018492	znf503	0.891891
ENSDARG00000091079	malsu1	0.891563
ENSDARG00000008548	arhgap12a	0.891126
ENSDARG00000043334	ccdc6a	0.890888
ENSDARG00000103554	notch1a	0.890205
ENSDARG00000103288	pdpr	0.890102
ENSDARG00000077215	eif4g3a	0.890081
ENSDARG00000016177	eif4enif1	0.889896
ENSDARG00000035660	kiaa0319l	0.889114
ENSDARG00000101282	zswim6	0.888718
ENSDARG00000044975	krt94	0.888672
ENSDARG00000104090	june	0.88841
ENSDARG00000014222	zgc:86598	0.887426
ENSDARG00000051857	tes	0.887072
ENSDARG00000011407	col2a1b	0.886922
ENSDARG00000070164	ubr2	0.886468
ENSDARG00000012072	dmac2l	0.886022
ENSDARG00000012840	alg9	0.885807
ENSDARG00000039022	stk25b	0.885044
ENSDARG00000053404	ppp2cab	0.88445
ENSDARG00000101716	bace1	0.884127
ENSDARG00000046074	stk11	0.883966
ENSDARG00000015374	st3gal3a	0.88366
ENSDARG00000057159	ankrd29	0.88365
ENSDARG00000089101	plrdgb	0.883013
ENSDARG00000103071	si:ch211-244c8.4	0.882798
ENSDARG00000073713	LOC559501	0.882786
ENSDARG00000038159	tcf7l1a	0.882709
ENSDARG00000075821	plxnb1a	0.882522
ENSDARG00000099373	zgc:158320	0.882223
ENSDARG00000018985	castor2	0.882003
ENSDARG00000055912	nipa2	0.881334
ENSDARG00000002385	atm	0.88099
ENSDARG00000017880	kcnip3b	0.879986
ENSDARG00000116898	rln3b	0.879193
ENSDARG00000041217	xpo6	0.879168
ENSDARG00000059811	smpd5	0.878906
ENSDARG00000024229	ubl7a	0.878499
ENSDARG00000055969	rfc3	0.878181
ENSDARG00000025011	synj1	0.877539
ENSDARG00000077839	dhx30	0.877332
ENSDARG00000070386	krtcap2	0.87725
ENSDARG00000095273	cox8a	0.877081
ENSDARG00000002877	reps1	0.876891
ENSDARG00000053301	insm1b	0.876654
ENSDARG00000105035	anapc2	0.876586
ENSDARG00000070866	tmem11	0.876507
ENSDARG00000060199	mrpl18	0.876245
ENSDARG00000019335	hes6	0.876233
ENSDARG00000013921	frya	0.875756
ENSDARG00000058861	ncln	0.875672
ENSDARG00000004173	copa	0.875663
ENSDARG00000099235	hook2	0.875502
ENSDARG00000029043	nup42	0.874826
ENSDARG00000101171	samd14	0.87441
ENSDARG00000068192	taf4a	0.874346
ENSDARG00000015610	tubg1	0.872774
ENSDARG00000021550	rad23b	0.872721
ENSDARG00000098855	oxsm	0.872658
ENSDARG00000074242	serbp1a	0.872527
ENSDARG00000039211	zgc:77439	0.872222
ENSDARG00000016117	exd2	0.872172
ENSDARG00000035771	mepceb	0.87202
ENSDARG00000005359	sucla2	0.871721
ENSDARG00000103337	rrp1	0.871069
ENSDARG00000098228	thrap3b	0.871005
ENSDARG00000100143	lrp6	0.870888
ENSDARG00000101406	rplp2	0.870832
ENSDARG00000088899	ralgapb	0.870718
ENSDARG00000007320	rpl7	0.870691
ENSDARG00000015199	cblb	0.870643
ENSDARG00000035741	slc25a11	0.870553
ENSDARG00000088073	fam110b	0.870383
ENSDARG00000018404	krt18a.1	0.869954
ENSDARG00000012519	hcfc1b	0.869756
ENSDARG00000037559	uba1	0.869754
ENSDARG00000040287	ywhabl	0.869745
ENSDARG00000088817	wdr59	0.869682
ENSDARG00000006924	fbxo38	0.86926
ENSDARG00000098247	det1	0.869185
ENSDARG00000091813	si:dkey-21a6.5	0.868739
ENSDARG00000002787	tle3a	0.868628
ENSDARG00000037122	tenm2a	0.868539
ENSDARG00000045946	sec24d	0.868029
ENSDARG00000099104	rpl24	0.867936
ENSDARG00000058824	mrpl4	0.867682
ENSDARG00000025904	tecrb	0.86766
ENSDARG00000003963	traf4a	0.867504
ENSDARG00000067966	fem1a	0.866911
ENSDARG00000039273	fbln5	0.866644
ENSDARG00000103415	ppp4r3b	0.86604
ENSDARG00000098679	nup85	0.866022
ENSDARG00000015392	dhx15	0.865746
ENSDARG00000102632	ubc	0.865726
ENSDARG00000061207	ttc7b	0.865449
ENSDARG00000023694	spon1b	0.865329
ENSDARG00000010956	sh3glb1b	0.865189
ENSDARG00000043531	jun	0.864288
ENSDARG00000052606	dpp9	0.864102
ENSDARG00000006712	wipf2b	0.864076
ENSDARG00000070849	rps15	0.863815
ENSDARG00000001835	nalcn	0.86373
ENSDARG00000076780	acadsb	0.863032
ENSDARG00000017489	ifi27.1	0.862808
ENSDARG00000013016	pole4	0.862794
ENSDARG00000100139	si:ch211-113d22.2	0.862693
ENSDARG00000062310	wdr26a	0.861781
ENSDARG00000077732	alyref	0.861487
ENSDARG00000078055	acd	0.861338
ENSDARG00000030125	sox7	0.861318
ENSDARG00000019367	tgfb3	0.860214
ENSDARG00000102893	atg7	0.859916
ENSDARG00000076440	btbd6a	0.859875
ENSDARG00000003576	klhl32	0.859838
ENSDARG00000035871	rpl30	0.859674
ENSDARG00000086214	ntrk3b	0.85891
ENSDARG00000056108	ndufa4b	0.858765
ENSDARG00000101082	eif3s6ip	0.858234
ENSDARG00000102185	si:ch211-199f5.1	0.857685
ENSDARG00000009436	ubxn7	0.857672
ENSDARG00000044062	ctbp2a	0.857357
ENSDARG00000011166	cahz	0.857122
ENSDARG00000102645	usp47	0.857027
ENSDARG00000027353	zmym2	0.856924
ENSDARG00000038290	thoc5	0.856707
ENSDARG00000111235	nrsn1	0.856636
ENSDARG00000089076	gphna	0.855698
ENSDARG00000077581	zzz3	0.855139
ENSDARG00000076401	cacng3b	0.855061
ENSDARG00000055206	dtnbp1b	0.854081
ENSDARG00000104567	kdm5a	0.853805
ENSDARG00000034256	cdk10	0.853374
ENSDARG00000018049	sf3b2	0.853321
ENSDARG00000020618	gatd3	0.852902
ENSDARG00000034823	copg2	0.852803
ENSDARG00000102858	sc:d189	0.852573
ENSDARG00000060481	atl1	0.851918
ENSDARG00000037867	atp5mf	0.851058
ENSDARG00000063719	usp8	0.85104
ENSDARG00000102923	senp6a	0.85092
ENSDARG00000027930	naprt	0.850815
ENSDARG00000093658	tm7sf3	0.850343
ENSDARG00000035325	srsf7a	0.850152
ENSDARG00000099972	nup153	0.849994
ENSDARG00000068367	nfkbie	0.849663
ENSDARG00000015649	rap2c	0.849555
ENSDARG00000045447	slc35g2b	0.849464
ENSDARG00000089893	tasora	0.848956
ENSDARG00000077847	olfm2a	0.848862
ENSDARG00000043467	ndufb11	0.848375
ENSDARG00000096003	atp5md	0.847932
ENSDARG00000061371	cdh18a	0.847794
ENSDARG00000040180	slc35a1	0.84753
ENSDARG00000007751	lmnl3	0.847524
ENSDARG00000092478	sdhaf1	0.847098
ENSDARG00000111509	dtwd1	0.846794
ENSDARG00000016526	gata3	0.846563
ENSDARG00000098118	trappc10	0.846523
ENSDARG00000087229	exoc7	0.846506
ENSDARG00000057853	atp6v0ca	0.845345
ENSDARG00000010281	xpo4	0.842903
ENSDARG00000002670	atg14	0.842891
ENSDARG00000045127	fam53c	0.842121
ENSDARG00000039225	vps13a	0.841886
ENSDARG00000094277	mrpl44	0.841576
ENSDARG00000003151	skp1	0.841546
ENSDARG00000023583	coq9	0.841266
ENSDARG00000111701	lbh	0.84089
ENSDARG00000101733	fam168b	0.840856
ENSDARG00000053884	med13a	0.840691
ENSDARG00000078109	usp12a	0.840521
ENSDARG00000101982	spryd3	0.840448
ENSDARG00000044327	tmem185	0.840216
ENSDARG00000026611	socs3b	0.839895
ENSDARG00000090634	smim29	0.839369
ENSDARG00000043026	ttbk2b	0.839358
ENSDARG00000077467	sox10	0.838654
ENSDARG00000017423	patl1	0.838551
ENSDARG00000103665	brpf1	0.838518
ENSDARG00000002467	rdh14b	0.837934
ENSDARG00000025850	rps21	0.837895
ENSDARG00000103684	ap4e1	0.837638
ENSDARG00000044575	vars1	0.837384
ENSDARG00000057583	prrc2c	0.837375
ENSDARG00000071076	ldhbb	0.837138
ENSDARG00000022177	ddx59	0.837085
ENSDARG00000086585	nrg2b	0.837074
ENSDARG00000056369	ufsp2	0.836716
ENSDARG00000007198	mta1	0.835651
ENSDARG00000031763	smad6b	0.834679
ENSDARG00000075337	lars2	0.834363
ENSDARG00000036924	tatdn1	0.834348
ENSDARG00000001777	nup155	0.834276
ENSDARG00000063358	micu1	0.834128
ENSDARG00000102376	cacng2b	0.834032
ENSDARG00000100119	caskb	0.833297
ENSDARG00000019917	epb41l3b	0.833116
ENSDARG00000105059	zgc:172282	0.832278
ENSDARG00000102353	ddx47	0.832224
ENSDARG00000016443	eif3c	0.832089
ENSDARG00000053485	aldh6a1	0.832043
ENSDARG00000037363	dennd2b	0.83194
ENSDARG00000070043	dars1	0.83181
ENSDARG00000038845	ldhd	0.831681
ENSDARG00000101891	arid1ab	0.831635
ENSDARG00000104609	crebbpa	0.830569
ENSDARG00000037353	frs2b	0.830484
ENSDARG00000016611	scrn3	0.830288
ENSDARG00000007169	itgb1bp1	0.82993
ENSDARG00000019998	slc30a7	0.829866
ENSDARG00000087941	pde8a	0.829435
ENSDARG00000034268	slit3	0.82937
ENSDARG00000005754	ptprfb	0.82934
ENSDARG00000103991	sec14l1	0.829227
ENSDARG00000004930	lmo7a	0.828611
ENSDARG00000041062	calb2a	0.828598
ENSDARG00000060725	dnajc16l	0.828505
ENSDARG00000005791	rpl28	0.828422
ENSDARG00000019503	zgc:103759	0.828207
ENSDARG00000016775	aqr	0.828194
ENSDARG00000057661	aldoca	0.828091
ENSDARG00000007526	ndufs2	0.827964
ENSDARG00000042553	pex7	0.827616
ENSDARG00000098670	map4k4	0.827318
ENSDARG00000105088	tenm4	0.827314
ENSDARG00000074995	eif2b5	0.827304
ENSDARG00000060282	rnf121	0.826706
ENSDARG00000103369	taldo1	0.826554
ENSDARG00000028118	dscamb	0.826531
ENSDARG00000031548	ephb3a	0.825644
ENSDARG00000005218	wrnip1	0.825084
ENSDARG00000008188	sf1	0.824954
ENSDARG00000060349	wasf1	0.824943
ENSDARG00000099675	kdm4b	0.824568
ENSDARG00000020493	lgi1a	0.824447
ENSDARG00000024966	mark4b	0.824081
ENSDARG00000020482	nono	0.823751
ENSDARG00000056181	ncam1a	0.82324
ENSDARG00000019815	fn1a	0.823227
ENSDARG00000005115	calub	0.823149
ENSDARG00000033551	fbxw4	0.822986
ENSDARG00000020699	slc9a8	0.822739
ENSDARG00000017813	pigs	0.822472
ENSDARG00000070846	dazap1	0.822281
ENSDARG00000099960	elovl1a	0.822262
ENSDARG00000078105	depdc5	0.82201
ENSDARG00000059841	exosc1	0.821936
ENSDARG00000036161	hnrnpa0l	0.821672
ENSDARG00000018904	cstf3	0.821247
ENSDARG00000033609	map1lc3a	0.821069
ENSDARG00000017255	tmed1b	0.82061
ENSDARG00000034427	jpt2	0.819825
ENSDARG00000021812	cherp	0.819699
ENSDARG00000061735	hnrnpm	0.819623
ENSDARG00000056840	otud5b	0.819505
ENSDARG00000086808	ddhd1a	0.81944
ENSDARG00000059902	vps16	0.819267
ENSDARG00000061131	kif21a	0.819118
ENSDARG00000102407	cep97	0.818742
ENSDARG00000092503	arid1b	0.818574
ENSDARG00000068596	cnot11	0.818512
ENSDARG00000078785	tmem258	0.818212
ENSDARG00000060729	trim8b	0.818137
ENSDARG00000036687	bcl9	0.818075
ENSDARG00000077317	snx29	0.817866
ENSDARG00000032083	dpysl2b	0.817786
ENSDARG00000062972	hip1	0.817223
ENSDARG00000103479	ptprfa	0.816835
ENSDARG00000076439	ppp4cb	0.816685
ENSDARG00000029133	tubgcp3	0.816589
ENSDARG00000009346	caprin1a	0.816207
ENSDARG00000079964	dlx2a	0.815873
ENSDARG00000069139	grik1a	0.81532
ENSDARG00000029242	fbxo3	0.815001
ENSDARG00000059349	homer2	0.814369
ENSDARG00000114552	siva1	0.81434
ENSDARG00000059711	nol6	0.814247
ENSDARG00000103831	ankrd13c	0.814048
ENSDARG00000042056	mau2	0.813997
ENSDARG00000036345	cmtr2	0.813689
ENSDARG00000103134	zgc:65873	0.813273
ENSDARG00000071691	uqcrc2b	0.813045
ENSDARG00000006207	gpx1b	0.813015
ENSDARG00000105123	zer1	0.812985
ENSDARG00000101507	atg2a	0.812985
ENSDARG00000037593	prickle2b	0.812525
ENSDARG00000009640	psmb1	0.812052
ENSDARG00000002230	sypb	0.812048
ENSDARG00000039522	tubb2	0.811941
ENSDARG00000017842	syvn1	0.811626
ENSDARG00000007219	actn1	0.81146
ENSDARG00000014517	usp5	0.810469
ENSDARG00000052426	si:ch211-256e16.3	0.809795
ENSDARG00000063371	rasa3	0.80963
ENSDARG00000000853	dstyk	0.809578
ENSDARG00000100222	utrn	0.809386
ENSDARG00000059234	mrps27	0.809056
ENSDARG00000056913	pcolcea	0.809042
ENSDARG00000015502	adam10b	0.808834
ENSDARG00000031894	lef1	0.808706
ENSDARG00000002538	smu1a	0.808289
ENSDARG00000068176	uqcc1	0.80761
ENSDARG00000100136	dcp1a	0.807254
ENSDARG00000029406	h2ax	0.807128
ENSDARG00000045228	stub1	0.806641
ENSDARG00000089913	cacna1g	0.806549
ENSDARG00000101627	ssr1	0.806524
ENSDARG00000098141	supt3h	0.805649
ENSDARG00000075352	brinp3b	0.8048
ENSDARG00000002271	zfand5b	0.804551
ENSDARG00000060257	zranb1a	0.804529
ENSDARG00000014891	robo2	0.804292
ENSDARG00000031198	hmg20a	0.804088
ENSDARG00000007430	prdm12b	0.804086
ENSDARG00000102531	anapc11	0.803812
ENSDARG00000011611	actr1b	0.803788
ENSDARG00000045685	cntn1b	0.803757
ENSDARG00000017466	ncam2	0.803374
ENSDARG00000003872	ccdc102a	0.803365
ENSDARG00000011125	snrpb	0.803361
ENSDARG00000098897	pds5b	0.803191
ENSDARG00000056005	dnajc18	0.803179
ENSDARG00000062016	vps51	0.803078
ENSDARG00000020252	btbd10b	0.802958
ENSDARG00000002798	cog8	0.801946
ENSDARG00000059116	heatr5b	0.800487
ENSDARG00000037071	rps26	0.80045
ENSDARG00000052263	rab1aa	0.800367
ENSDARG00000099322	slc37a3	0.800048
ENSDARG00000016889	eif3g	0.800037
ENSDARG00000006838	eef1a2	0.799747
ENSDARG00000059693	adam19a	0.799618
ENSDARG00000014646	aoc2	0.799418
ENSDARG00000032737	gria3a	0.799325
ENSDARG00000071272	ncoa6	0.799222
ENSDARG00000006332	snx14	0.798866
ENSDARG00000017781	hsd17b10	0.798715
ENSDARG00000061121	adgrl3.1	0.79809
ENSDARG00000015978	cox5ba	0.797627
ENSDARG00000086950	si:ch211-269k10.2	0.797527
ENSDARG00000075133	adgrb1a	0.797456
ENSDARG00000042508	ubr3	0.797439
ENSDARG00000010681	tjap1	0.79695
ENSDARG00000100198	sncaip	0.79635
ENSDARG00000016302	upf1	0.796138
ENSDARG00000005840	got2b	0.795854
ENSDARG00000045514	atp5f1c	0.795819
ENSDARG00000014582	exoc3	0.795805
ENSDARG00000001014	myh9b	0.795347
ENSDARG00000028559	march5l	0.795335
ENSDARG00000076509	polr2d	0.794497
ENSDARG00000074676	rprd2b	0.794306
ENSDARG00000022438	cox6a1	0.793447
ENSDARG00000095705	cdpf1	0.793107
ENSDARG00000102406	plecb	0.793104
ENSDARG00000062916	mrpl37	0.793046
ENSDARG00000052344	tbl3	0.792684
ENSDARG00000100025	si:ch211-231f6.6	0.792301
ENSDARG00000077533	eif3f	0.792199
ENSDARG00000029556	kansl3	0.791496
ENSDARG00000018426	aldh7a1	0.791395
ENSDARG00000077368	slc30a6	0.791214
ENSDARG00000038456	mrps35	0.790375
ENSDARG00000099458	ddx46	0.79029
ENSDARG00000016871	smarce1	0.790275
ENSDARG00000013279	znf76	0.789768
ENSDARG00000008243	cct8	0.788976
ENSDARG00000075559	ppm1g	0.788809
ENSDARG00000060030	setd1a	0.788271
ENSDARG00000104922	sstr1a	0.788096
ENSDARG00000003169	magi1b	0.787922
ENSDARG00000093659	entpd5b	0.787268
ENSDARG00000112811	LOC110439853	0.786781
ENSDARG00000021389	jag2b	0.785814
ENSDARG00000037968	fus	0.785638
ENSDARG00000053380	fam189a1	0.785401
ENSDARG00000078308	spry2	0.785292
ENSDARG00000010779	tlk2	0.785285
ENSDARG00000029472	afdna	0.785243
ENSDARG00000006636	slitrk2	0.785173
ENSDARG00000045465	lancl2	0.784287
ENSDARG00000097827	lrp1aa	0.783247
ENSDARG00000017910	pdss1	0.78314
ENSDARG00000102769	LOC101886358	0.783
ENSDARG00000071233	p4htma	0.782378
ENSDARG00000051957	selenom	0.782047
ENSDARG00000018914	hnrnpk	0.781758
ENSDARG00000010078	nup133	0.78173
ENSDARG00000098361	nudcd3	0.781516
ENSDARG00000019307	dusp5	0.781435
ENSDARG00000091367	prpf6	0.78122
ENSDARG00000110940	ptprsb	0.781136
ENSDARG00000011665	aldoaa	0.78098
ENSDARG00000041232	rps29	0.78018
ENSDARG00000001897	man2b1	0.779858
ENSDARG00000078657	fndc10	0.779745
ENSDARG00000090454	gnb1a	0.779622
ENSDARG00000100209	prpf39	0.778935
ENSDARG00000044136	rab3gap2	0.778643
ENSDARG00000008703	apeh	0.778613
ENSDARG00000045832	cart2	0.778221
ENSDARG00000101631	etfa	0.778206
ENSDARG00000033662	scd	0.777881
ENSDARG00000043848	sod1	0.777662
ENSDARG00000045968	spg11	0.777321
ENSDARG00000006169	lrrk2	0.777151
ENSDARG00000025012	tpi1a	0.776534
ENSDARG00000016864	farsb	0.776371
ENSDARG00000024831	crhbp	0.775931
ENSDARG00000003994	syt9a	0.775772
ENSDARG00000005122	atp2a2b	0.775702
ENSDARG00000060494	eprs1	0.775636
ENSDARG00000107912	fig4a	0.775128
ENSDARG00000012513	sdcbp2	0.774037
ENSDARG00000056090	capza1b	0.773998
ENSDARG00000061981	lap3	0.773921
ENSDARG00000063218	ppm1la	0.773345
ENSDARG00000104835	map3k4	0.773242
ENSDARG00000101411	wbp11	0.77316
ENSDARG00000103220	slc10a3	0.772863
ENSDARG00000095022	thsd7ba	0.77254
ENSDARG00000092112	tomm40	0.772356
ENSDARG00000006889	mpped2a	0.771641
ENSDARG00000013667	tbck	0.771141
ENSDARG00000103566	tomm20b	0.771082
ENSDARG00000009087	cd74a	0.770783
ENSDARG00000060771	map7d3	0.769729
ENSDARG00000079374	tjp1b	0.769316
ENSDARG00000069289	gabpa	0.769042
ENSDARG00000056160	hspd1	0.768718
ENSDARG00000019962	dop1a	0.768612
ENSDARG00000100954	wars	0.76837
ENSDARG00000020197	rpl5a	0.768365
ENSDARG00000076943	lhfpl4b	0.766976
ENSDARG00000102474	dusp16	0.766807
ENSDARG00000054963	alg1	0.766722
ENSDARG00000035579	si:dkey-174n20.1	0.766233
ENSDARG00000058646	ptprna	0.766029
ENSDARG00000042469	ndufa12	0.766006
ENSDARG00000054978	kifc3	0.765416
ENSDARG00000092067	atn1	0.765413
ENSDARG00000070624	cacng7b	0.765413
ENSDARG00000103125	tsc2	0.765219
ENSDARG00000010936	abcb4	0.764945
ENSDARG00000059006	otud5a	0.764431
ENSDARG00000010784	ppp1r12a	0.764076
ENSDARG00000011841	atp5l	0.763798
ENSDARG00000021509	tab2	0.763641
ENSDARG00000028000	pfkpa	0.763281
ENSDARG00000079027	chsy1	0.762633
ENSDARG00000113045	LOC100537771	0.762553
ENSDARG00000062801	erfl3	0.762444
ENSDARG00000020527	nup62l	0.762189
ENSDARG00000009851	wdr41	0.761696
ENSDARG00000005058	ncapd2	0.761492
ENSDARG00000053365	rpl31	0.760986
ENSDARG00000102171	fnip1	0.760918
ENSDARG00000102165	sema6a	0.760695
ENSDARG00000099374	sp9	0.760615
ENSDARG00000063433	atp2b2	0.76008
ENSDARG00000041317	rangap1a	0.759944
ENSDARG00000023151	ucp1	0.75992
ENSDARG00000008014	nudt17	0.759787
ENSDARG00000096118	ost4	0.759771
ENSDARG00000019235	sema3aa	0.759438
ENSDARG00000077948	usp54a	0.759429
ENSDARG00000018742	psme4b	0.759197
ENSDARG00000062585	brat1	0.759156
ENSDARG00000074571	gpaa1	0.758591
ENSDARG00000102978	eif4a3	0.758408
ENSDARG00000077506	tjp1a	0.758078
ENSDARG00000037855	taf11	0.757765
ENSDARG00000014591	ilf2	0.756793
ENSDARG00000012261	eftud2	0.756728
ENSDARG00000056525	bcar1	0.756702
ENSDARG00000057672	plpp5	0.756623
ENSDARG00000104665	kirrel3l	0.756526
ENSDARG00000006040	cyp20a1	0.756298
ENSDARG00000009505	prelid3b	0.755592
ENSDARG00000027595	selenot1b	0.755461
ENSDARG00000089767	rnf130	0.75524
ENSDARG00000029415	mtx2	0.755038
ENSDARG00000078854	tusc3	0.754861
ENSDARG00000017397	smarcc1a	0.754605
ENSDARG00000052866	htt	0.753954
ENSDARG00000019856	atp1a1b	0.753859
ENSDARG00000037238	smad5	0.753444
ENSDARG00000004577	tmem178ba	0.753388
ENSDARG00000102674	ckap5	0.753358
ENSDARG00000057805	mrpl28	0.753283
ENSDARG00000019328	plxna4	0.75264
ENSDARG00000090389	ndufv3	0.752469
ENSDARG00000060263	pecam1a	0.752089
ENSDARG00000102365	eloa	0.751976
ENSDARG00000003308	emc2	0.751923
ENSDARG00000103516	sec24c	0.751504
ENSDARG00000016968	tmem214	0.751315
ENSDARG00000012932	mat2b	0.751039
ENSDARG00000103032	rap2b	0.750566
ENSDARG00000035152	ap2b1	0.750468
ENSDARG00000053152	pcmtd1	0.74983
ENSDARG00000103004	tpra	0.749467
ENSDARG00000094836	si:ch211-195b15.8	0.749401
ENSDARG00000037020	kif1b	0.749374
ENSDARG00000032353	tiprl	0.749146
ENSDARG00000013335	anxa6	0.748703
ENSDARG00000059212	ciao1	0.748648
ENSDARG00000006370	atp6v1h	0.74854
ENSDARG00000043323	lnx1	0.748448
ENSDARG00000019930	tal1	0.747675
ENSDARG00000077537	nudt19	0.747587
ENSDARG00000006301	raph1a	0.747488
ENSDARG00000018285	pdpk1b	0.747189
ENSDARG00000001873	phgdh	0.746817
ENSDARG00000100374	txnrd3	0.746532
ENSDARG00000003877	pbrm1	0.746314
ENSDARG00000099118	si:dkey-218f9.10	0.745626
ENSDARG00000103610	actr8	0.744892
ENSDARG00000100151	tubgcp6	0.744554
ENSDARG00000102569	polr3a	0.744209
ENSDARG00000063636	galnt11	0.74393
ENSDARG00000103980	ets2	0.743779
ENSDARG00000062164	atrn	0.743727
ENSDARG00000098809	snap91a	0.743294
ENSDARG00000003098	kdm5bb	0.74322
ENSDARG00000061274	lss	0.742896
ENSDARG00000074282	gaa2	0.742819
ENSDARG00000116835	park7	0.742474
ENSDARG00000034043	irx5a	0.742267
ENSDARG00000018259	atp1a3a	0.742226
ENSDARG00000007959	hibadhb	0.74209
ENSDARG00000109373	LOC566927	0.741604
ENSDARG00000052073	blcap	0.741143
ENSDARG00000030532	arhgef12a	0.740355
ENSDARG00000062415	ctnnd2a	0.740059
ENSDARG00000039684	sirt5	0.739338
ENSDARG00000074790	rab5if	0.739206
ENSDARG00000104039	errfi1a	0.739085
ENSDARG00000009250	etfb	0.738799
ENSDARG00000030665	tcerg1b	0.738786
ENSDARG00000009953	med14	0.738592
ENSDARG00000092807	si:dkey-151g10.6	0.738118
ENSDARG00000021938	smad9	0.737943
ENSDARG00000098432	paf1	0.737567
ENSDARG00000055339	mipepb	0.737108
ENSDARG00000075543	chd8	0.737107
ENSDARG00000002082	csnk2a1	0.736951
ENSDARG00000014313	atp5pf	0.736698
ENSDARG00000057414	phb	0.736558
ENSDARG00000026701	gtf2h1	0.736029
ENSDARG00000105028	toporsb	0.735886
ENSDARG00000092721	si:ch211-67f24.7	0.735463
ENSDARG00000018494	smn1	0.735144
ENSDARG00000008235	cog5	0.735005
ENSDARG00000067656	kcmf1	0.734873
ENSDARG00000051986	ndufs8a	0.733596
ENSDARG00000037837	ogfr	0.733392
ENSDARG00000078500	dap3	0.732721
ENSDARG00000027600	pdlim5b	0.732107
ENSDARG00000032725	rps27a	0.731945
ENSDARG00000013822	anapc16	0.731087
ENSDARG00000062897	tnksb	0.73085
ENSDARG00000045790	kics2	0.73058
ENSDARG00000013075	mrpl11	0.730509
ENSDARG00000060723	stim1a	0.730409
ENSDARG00000005095	glcea	0.730277
ENSDARG00000045843	apex1	0.730272
ENSDARG00000054864	aplp2	0.730196
ENSDARG00000045870	plekha5	0.729724
ENSDARG00000101074	glud1b	0.729451
ENSDARG00000032430	ppp2r1bb	0.729244
ENSDARG00000073802	cntnap5l	0.729139
ENSDARG00000027249	btg1	0.729043
ENSDARG00000058806	naxe	0.728582
ENSDARG00000076532	si:ch211-222l21.1	0.72841
ENSDARG00000087473	dnajb12b	0.728283
ENSDARG00000090770	LOC100334178	0.728259
ENSDARG00000103362	LOC110437745; zgc:158376	0.727655
ENSDARG00000007886	slc35b2	0.727536
ENSDARG00000059475	camsap3	0.727236
ENSDARG00000041400	ndufa3	0.727126
ENSDARG00000030053	eef1db	0.726936
ENSDARG00000020679	clpp	0.726628
ENSDARG00000021257	eif3d	0.726197
ENSDARG00000018891	rnaseh2a	0.726026
ENSDARG00000090213	rheb; rhebl1	0.725837
ENSDARG00000005560	ywhah	0.724989
ENSDARG00000060392	ash2l	0.724974
ENSDARG00000075007	chst2a	0.724958
ENSDARG00000040184	syncrip	0.724953
ENSDARG00000004472	atat1	0.724795
ENSDARG00000053291	pnrc2	0.724646
ENSDARG00000057782	baz2ba	0.724427
ENSDARG00000045914	si:ch211-51e12.7	0.724236
ENSDARG00000018973	clptm1	0.724217
ENSDARG00000060092	zgc:165481	0.724045
ENSDARG00000019897	gpat4	0.724014
ENSDARG00000098822	tcerg1a	0.722703
ENSDARG00000087640	nsfl1c	0.722005
ENSDARG00000069619	atf7ip	0.721959
ENSDARG00000013343	kif26ba	0.721665
ENSDARG00000005916	srpk3	0.721213
ENSDARG00000021351	nefma	0.720704
ENSDARG00000101710	arid1aa	0.720186
ENSDARG00000016676	gnao1a	0.719781
ENSDARG00000037017	ube4b	0.718242
ENSDARG00000061413	sec23ip	0.71822
ENSDARG00000030830	cmtr1	0.717747
ENSDARG00000006316	rpl23a	0.717607
ENSDARG00000007867	dazap2	0.717524
ENSDARG00000033184	prkar2aa	0.717461
ENSDARG00000069013	prdx4	0.717386
ENSDARG00000100407	si:ch211-166e11.5	0.716979
ENSDARG00000069951	eef1a1b	0.716017
ENSDARG00000018476	pak2b	0.715676
ENSDARG00000090145	tmem240b	0.715631
ENSDARG00000062748	pkn1b	0.715321
ENSDARG00000034060	elac2	0.714895
ENSDARG00000102787	fam193a	0.714727
ENSDARG00000028053	bmp1b	0.714305
ENSDARG00000007377	odc1	0.713729
ENSDARG00000103648	znf536	0.713599
ENSDARG00000074238	brpf3b	0.713423
ENSDARG00000006545	rgp1	0.712997
ENSDARG00000059553	sympk	0.712772
ENSDARG00000090544	LOC110438156	0.71222
ENSDARG00000101449	grik5	0.71193
ENSDARG00000016345	ncoa5	0.711487
ENSDARG00000001244	srrm1	0.711203
ENSDARG00000007220	ncam1b	0.711173
ENSDARG00000061841	tiparp	0.709685
ENSDARG00000103011	whamm	0.709679
ENSDARG00000021882	fbxl3b	0.709624
ENSDARG00000077840	meis2b	0.709511
ENSDARG00000019360	sec23b	0.709491
ENSDARG00000008706	paip2b	0.709385
ENSDARG00000024189	pnocb	0.709366
ENSDARG00000005774	ddx3xb	0.709289
ENSDARG00000099080	sbno1	0.70921
ENSDARG00000103388	znf609a	0.70871
ENSDARG00000016858	smad7	0.708682
ENSDARG00000069100	aldh9a1a.1	0.708019
ENSDARG00000053753	mffa	0.707816
ENSDARG00000054433	yipf6	0.70715
ENSDARG00000060036	aimp1a	0.707126
ENSDARG00000039910	rbm42	0.706473
ENSDARG00000057679	sh2b1	0.7056
ENSDARG00000053505	fbxo22	0.705589
ENSDARG00000041449	spred1	0.705351
ENSDARG00000040087	epb41l4a	0.705282
ENSDARG00000061989	mpnd	0.705219
ENSDARG00000088195	si:ch211-168f7.5	0.705059
ENSDARG00000060072	abi3a	0.704802
ENSDARG00000059035	porb	0.704694
ENSDARG00000021033	herpud2	0.704688
ENSDARG00000073997	srpk1a	0.7044
ENSDARG00000006225	ddx39aa	0.70435
ENSDARG00000006395	rbm25b	0.704199
ENSDARG00000079352	sap130b	0.703913
ENSDARG00000056934	hepacama	0.703806
ENSDARG00000062956	dagla	0.703794
ENSDARG00000103432	exosc4	0.70367
ENSDARG00000063416	ptprk	0.703207
ENSDARG00000055054	bcl9l	0.703129
ENSDARG00000075899	adgrl2b.1; LOC100535070	0.70272
ENSDARG00000009142	ppp1r13bb	0.702671
ENSDARG00000101458	r3hdm1	0.702331
ENSDARG00000004055	uhrf1bp1l	0.702316
ENSDARG00000010238	rbm22	0.702273
ENSDARG00000036338	vps11	0.702121
ENSDARG00000043797	cdc5l	0.701963
ENSDARG00000045305	pde7a	0.701124
ENSDARG00000008310	ip6k2a	0.700515
ENSDARG00000079571	mfsd4b	0.700241
ENSDARG00000063310	oxr1b	0.699887
ENSDARG00000088238	kansl1b	0.699722
ENSDARG00000101144	zdhhc13	0.699521
ENSDARG00000041397	eif2b2	0.699392
ENSDARG00000078935	ttll4	0.69922
ENSDARG00000063686	atp23	0.698569
ENSDARG00000027285	kcnf1b	0.697842
ENSDARG00000100342	zgc:158464	0.697835
ENSDARG00000075100	LOC100332721	0.697768
ENSDARG00000017606	sys1	0.697522
ENSDARG00000040248	crata	0.697359
ENSDARG00000007045	cnot4a	0.696999
ENSDARG00000017422	apmap	0.69641
ENSDARG00000033364	mgst3b	0.695974
ENSDARG00000053375	nptxrb	0.695792
ENSDARG00000079220	wdr20a	0.695384
ENSDARG00000089042	foxb1a	0.695019
ENSDARG00000023058	foxo3a	0.694714
ENSDARG00000070971	furinb	0.694525
ENSDARG00000062376	nlgn3b	0.694398
ENSDARG00000045910	tmem181	0.693938
ENSDARG00000020187	gca	0.693156
ENSDARG00000030945	si:ch211-259g3.4	0.693139
ENSDARG00000105286	ddx54	0.692817
ENSDARG00000029936	grtp1a	0.692431
ENSDARG00000054879	six3b	0.692278
ENSDARG00000046007	tmcc2	0.691777
ENSDARG00000014428	ppp2r5d	0.691489
ENSDARG00000013802	pcid2	0.691093
ENSDARG00000070437	rpl22	0.691043
ENSDARG00000063352	inpp4aa	0.689937
ENSDARG00000021137	adgrv1	0.689211
ENSDARG00000023659	gabpb1	0.68898
ENSDARG00000094732	mical3b	0.688663
ENSDARG00000008487	dmd	0.688545
ENSDARG00000058369	mex3b	0.688255
ENSDARG00000024940	rnf144b	0.687975
ENSDARG00000071906	sec24b	0.687407
ENSDARG00000003681	eif5	0.686655
ENSDARG00000043680	ylpm1	0.686482
ENSDARG00000070019	taf15	0.686162
ENSDARG00000059925	usp24	0.68604
ENSDARG00000037846	hm13	0.685842
ENSDARG00000052139	notch3	0.685661
ENSDARG00000001785	irx2a	0.6849
ENSDARG00000003495	madd	0.684889
ENSDARG00000040528	lgals3bp.1	0.684882
ENSDARG00000099358	hccsb	0.684505
ENSDARG00000087421	serbp1b	0.684377
ENSDARG00000028533	macf1a	0.684288
ENSDARG00000011299	blzf1	0.684066
ENSDARG00000019526	agfg1b	0.683948
ENSDARG00000026762	fam126a	0.68386
ENSDARG00000092722	unc5da	0.683834
ENSDARG00000057681	si:ch211-266o15.1	0.683379
ENSDARG00000058821	sema5a	0.683178
ENSDARG00000055610	exoc2	0.682529
ENSDARG00000077353	rerea	0.681357
ENSDARG00000022599	dnpep	0.681338
ENSDARG00000031776	fthl27	0.680335
ENSDARG00000062450	rnf115a	0.680191
ENSDARG00000068274	ankrd67	0.679979
ENSDARG00000105296	ap3b2	0.679873
ENSDARG00000015325	u2af1	0.679601
ENSDARG00000078123	slitrk3a	0.679248
ENSDARG00000079434	tmem131l	0.678701
ENSDARG00000063100	psmd14	0.677929
ENSDARG00000041895	cad	0.677563
ENSDARG00000099747	LOC100334085	0.677301
ENSDARG00000032997	rnf185	0.677244
ENSDARG00000014792	lrrc4bb	0.677229
[truncated: 305 more rows]

## Sheet: Down-regulated (a', b' and c')
1680 elements included exclusively in "I" (a'):					43 common elements in "I" and "II" (b'):						15 elements included exclusively in "II" (c') :
Ensembl Gene ID	Gene Symbol	logFC			Ensembl Gene ID	Gene Symbol	logFC (I)	logFC (II)			Ensembl Gene ID	Gene Symbol	logFC
ENSDARG00000089227	si:ch211-91p5.3	-3.78957			ENSDARG00000038185	gh1	-5.85244	-3.11435			ENSDARG00000095464	gstt2	-2.20495
ENSDARG00000111091	ccdc69	-3.61927			ENSDARG00000071463	zgc:154125	-4.74558	-2.12932			ENSDARG00000012422	col11a2	-1.52274
ENSDARG00000093954	si:dkey-9i23.16	-3.57426			ENSDARG00000088507	znf982	-3.51001	-2.1099			ENSDARG00000078975	igl1c3	-1.22623
ENSDARG00000019457	tfe3b	-3.54752			ENSDARG00000054797	zgc:153441	-3.48064	-2.05971			ENSDARG00000002193	rho	-1.09286
ENSDARG00000017542	fgf1a	-3.32336			ENSDARG00000080174	mir124-5	-3.10592	-1.8981			ENSDARG00000094782	si:ch211-196h16.4	-1.0854
ENSDARG00000053708	ghrhrb	-3.28341			ENSDARG00000086569	zgc:172051	-2.91769	-2.66752			ENSDARG00000043536	si:dkey-86e18.1	-1.00607
ENSDARG00000059424	rnf215	-3.23616			ENSDARG00000017173	si:dkey-29p10.4	-2.83884	-1.22991			ENSDARG00000060829	car15	-0.915217
ENSDARG00000070055	arfip1	-3.23094			ENSDARG00000051763	sntb2	-2.82934	-1.36269			ENSDARG00000016318	med7	-0.837041
ENSDARG00000017023	ak7b	-3.12052			ENSDARG00000006848	parp9	-2.7113	-1.43732			ENSDARG00000069093	col2a1a	-0.836052
ENSDARG00000106298	LOC101884662	-3.09636			ENSDARG00000070770	her4.3	-2.55385	-1.17441			ENSDARG00000061240	cbln4	-0.78732
ENSDARG00000019341	gpc1a	-3.04341			ENSDARG00000074761	bicdl1	-2.40872	-1.16294			ENSDARG00000040479	cga	-0.763202
ENSDARG00000113768	LOC101885783	-3.02505			ENSDARG00000099363	lhb	-2.4015	-1.18107			ENSDARG00000059075	nip7	-0.735928
ENSDARG00000044760	gnaia	-3.02448			ENSDARG00000021195	st8sia6	-2.40009	-1.13362			ENSDARG00000089302	hnrnpa0a	-0.680306
ENSDARG00000099424	lcat	-3.003			ENSDARG00000104807	LOC108190743	-2.37741	-1.49807			ENSDARG00000024032	coch	-0.639105
ENSDARG00000012403	ercc6l2	-3.00127			ENSDARG00000083082	mir129-2	-2.34929	-1.3502			ENSDARG00000089641	ppm1lb	-0.593387
ENSDARG00000074653	si:ch211-233m11.1	-2.98541			ENSDARG00000059060	lgalsla	-2.18835	-0.893544
ENSDARG00000061265	lmln	-2.94296			ENSDARG00000075159	meltf	-2.14618	-0.976515
ENSDARG00000099124	f3a	-2.93235			ENSDARG00000087697	lpl	-2.13185	-0.756194
ENSDARG00000061194	hectd2	-2.92944			ENSDARG00000007807	cyth3a	-2.09556	-0.927571
ENSDARG00000061391	grhl1	-2.90471			ENSDARG00000045417	fam49bb	-1.9835	-0.725002
ENSDARG00000074317	fam20ca	-2.88874			ENSDARG00000029075	pfkfb4b	-1.95951	-0.600896
ENSDARG00000062377	LOC100335005	-2.83623			ENSDARG00000105465	si:ch211-163m17.5	-1.94551	-1.46856
ENSDARG00000074588	mettl18	-2.83125			ENSDARG00000056649	htatsf1	-1.92901	-0.606445
ENSDARG00000039406	prom2	-2.81706			ENSDARG00000056477	ccdc125	-1.92502	-1.00904
ENSDARG00000078301	zgc:162255	-2.8145			ENSDARG00000070458	zgc:153292	-1.90832	-0.987412
ENSDARG00000071426	lrrc59	-2.8111			ENSDARG00000059498	arl16	-1.88953	-1.18429
ENSDARG00000104292	ccn2b	-2.80216			ENSDARG00000098817	kctd5b	-1.86521	-0.795176
ENSDARG00000070141	si:ch211-191i18.2	-2.76581			ENSDARG00000075826	msh4	-1.84354	-1.34975
ENSDARG00000098348	znf326	-2.76171			ENSDARG00000002642	sh3gl1b	-1.7612	-0.900049
ENSDARG00000077609	elfn2a	-2.75959			ENSDARG00000076978	pmchl	-1.72012	-0.6167
ENSDARG00000074098	si:ch211-86h15.1	-2.73914			ENSDARG00000026476	tia1l	-1.69193	-0.94006
ENSDARG00000069796	znf1124	-2.72295			ENSDARG00000004647	spice1	-1.64652	-0.963505
ENSDARG00000060438	tbl1x	-2.7214			ENSDARG00000053609	gatd1	-1.63838	-0.593414
ENSDARG00000062335	nudt14	-2.70933			ENSDARG00000059606	cenatac	-1.63082	-0.669307
ENSDARG00000005154	aspa	-2.70756			ENSDARG00000026865	fam107b	-1.62455	-0.676095
ENSDARG00000029476	ldlra	-2.69856			ENSDARG00000002220	zgc:103692	-1.62177	-1.09239
ENSDARG00000100475	fgf10b	-2.68395			ENSDARG00000001549	sp3a	-1.57002	-1.18502
ENSDARG00000090882	LOC101882211	-2.67871			ENSDARG00000069261	metap2a	-1.50105	-0.932734
ENSDARG00000069766	caln2	-2.67362			ENSDARG00000075564	fam13a	-1.48603	-0.585159
ENSDARG00000031336	hsd20b2	-2.6721			ENSDARG00000007795	cst3	-1.36624	-0.676533
ENSDARG00000045660	hic1l	-2.66363			ENSDARG00000094719	LOC101884954	-1.36502	-1.05207
ENSDARG00000089139	iftap	-2.63963			ENSDARG00000079347	LOC556402	-1.14298	-0.955098
ENSDARG00000055797	cnpy4	-2.63631			ENSDARG00000001929	pink1	-0.884947	-0.622085
ENSDARG00000068991	si:dkey-23c22.6	-2.62169
ENSDARG00000035308	grb10b	-2.62
ENSDARG00000100497	hic2	-2.60092
ENSDARG00000068030	si:cabz01007802.1	-2.59581
ENSDARG00000090975	si:dkey-62k3.5	-2.59252
ENSDARG00000012986	adal	-2.58273
ENSDARG00000058473	st6galnac3	-2.57444
ENSDARG00000031600	rd3	-2.57268
ENSDARG00000027777	tnfaip3	-2.56555
ENSDARG00000034568	fitm2	-2.56547
ENSDARG00000087839	si:dkey-33c14.6	-2.55535
ENSDARG00000061446	smap2	-2.54414
ENSDARG00000054318	stk33	-2.54372
ENSDARG00000014854	reep1	-2.53665
ENSDARG00000053859	ism2b	-2.53107
ENSDARG00000014427	mxe	-2.52879
ENSDARG00000105355	LOC100331412; zgc:154164; LOC794549; LOC100150038; hist1h4l	-2.50965
ENSDARG00000067920	rab8a	-2.50559
ENSDARG00000094489	si:dkey-58f10.6	-2.50517
ENSDARG00000086786	mfsd10	-2.49103
ENSDARG00000020944	ezra	-2.48602
ENSDARG00000025766	dtx3	-2.48366
ENSDARG00000077385	rgs19	-2.48181
ENSDARG00000054323	pparab	-2.47629
ENSDARG00000055133	cenpf	-2.47111
ENSDARG00000104568	LOC799265	-2.47014
ENSDARG00000104256	bco1	-2.46402
ENSDARG00000013596	brd1a	-2.44079
ENSDARG00000103042	ddah1	-2.4394
ENSDARG00000105147	osbpl1a	-2.43099
ENSDARG00000057439	phf1	-2.41777
ENSDARG00000011262	traip	-2.40109
ENSDARG00000011257	enpp2	-2.391
ENSDARG00000105352	LOC100150038; LOC794549; si:dkey-23a13.7; hist1h4l; LOC100331412	-2.37081
ENSDARG00000039824	zgc:172182	-2.36756
ENSDARG00000006869	stx17	-2.36503
ENSDARG00000103744	hacd1	-2.36095
ENSDARG00000055588	stat5b	-2.35197
ENSDARG00000053624	csf1rb	-2.34613
ENSDARG00000067984	gas1b	-2.34483
ENSDARG00000006392	exosc9	-2.33744
ENSDARG00000056726	mettl7a.1	-2.33727
ENSDARG00000004724	tcea3	-2.32943
ENSDARG00000104710	psip1a	-2.32768
ENSDARG00000058566	wu:fi42h12	-2.32444
ENSDARG00000086342	zgc:101566	-2.32391
ENSDARG00000041414	bmf2	-2.32336
ENSDARG00000057100	zwilch	-2.31976
ENSDARG00000059722	ubac1	-2.3181
ENSDARG00000098021	si:dkey-111k8.2	-2.31427
ENSDARG00000074544	znf1007	-2.31064
ENSDARG00000111614	znf1183	-2.30306
ENSDARG00000060002	ogg1	-2.29103
ENSDARG00000033604	lrpap1	-2.28659
ENSDARG00000008637	mttp	-2.27951
ENSDARG00000096665	si:ch211-202n12.2	-2.26872
ENSDARG00000033307	igf2b	-2.26402
ENSDARG00000077987	zfat	-2.2637
ENSDARG00000039263	zbtb48	-2.25104
ENSDARG00000075194	si:dkey-56e3.3	-2.248
ENSDARG00000102950	si:ch211-241b2.1	-2.24719
ENSDARG00000078452	hmox2b	-2.24349
ENSDARG00000051823	LOC108181664	-2.24214
ENSDARG00000076554	cdkn1a	-2.24017
ENSDARG00000070148	cygb2	-2.23708
ENSDARG00000111290	erg28	-2.23449
ENSDARG00000087040	rhbdl1	-2.2329
ENSDARG00000038121	LOC565819	-2.23023
ENSDARG00000075343	csf1a	-2.21652
ENSDARG00000039999	slc13a5b	-2.21528
ENSDARG00000029381	aldh3a2b	-2.21487
ENSDARG00000069430	tp53i11a	-2.21207
ENSDARG00000042677	cadm1b	-2.21205
ENSDARG00000019135	ankef1a	-2.20843
ENSDARG00000060106	crb2a	-2.20785
ENSDARG00000087916	tmem240a	-2.20707
ENSDARG00000079858	tmem163a	-2.20208
ENSDARG00000098024	si:dkey-262k9.2	-2.20149
ENSDARG00000070845	si:dkey-56d12.4	-2.1937
ENSDARG00000092849	si:ch73-92e7.4	-2.19026
ENSDARG00000024116	vamp8	-2.18364
ENSDARG00000058562	znf991	-2.17955
ENSDARG00000058794	si:dkey-19a16.2	-2.17745
ENSDARG00000094132	igf1	-2.17173
ENSDARG00000071152	pick1	-2.16975
ENSDARG00000054055	ostn	-2.16867
ENSDARG00000045595	si:dkey-14k9.3	-2.15468
ENSDARG00000075140	sat2a.1	-2.1456
ENSDARG00000040778	ralba	-2.14481
ENSDARG00000101029	si:ch73-347e22.4	-2.14431
ENSDARG00000074415	zgc:171482	-2.14422
ENSDARG00000087993	bada	-2.13981
ENSDARG00000040249	tlr18	-2.13949
ENSDARG00000086790	gucy1b1	-2.13809
ENSDARG00000005828	faima	-2.12475
ENSDARG00000101432	rab11fip2	-2.12284
ENSDARG00000102100	mrc1a	-2.12226
ENSDARG00000073757	pdzrn3a	-2.12096
ENSDARG00000078853	arhgef19	-2.11317
ENSDARG00000076685	ccn4b	-2.1099
ENSDARG00000078392	chpfa	-2.10119
ENSDARG00000094696	si:dkey-201c13.2	-2.0989
ENSDARG00000101431	gas8	-2.08682
ENSDARG00000097086	LOC110437822	-2.08565
ENSDARG00000075639	si:ch211-89o9.6	-2.08173
ENSDARG00000105117	sdad1	-2.0789
ENSDARG00000089361	wu:fb59d01	-2.07672
ENSDARG00000028164	cst14a.1	-2.07482
ENSDARG00000046124	rab11fip1a	-2.06991
ENSDARG00000096081	lrrc56	-2.06943
ENSDARG00000077357	lrrc61	-2.06659
ENSDARG00000074989	sparcl1	-2.06413
ENSDARG00000052388	pcgf5b	-2.06235
ENSDARG00000069282	bbc3	-2.06113
ENSDARG00000076070	LOC110437706	-2.049
ENSDARG00000115843	fbxo6.1	-2.04765
ENSDARG00000102449	LOC101883087	-2.04212
ENSDARG00000040698	plekha8	-2.03874
ENSDARG00000090976	nabp2	-2.03788
ENSDARG00000086256	si:ch211-236p5.2	-2.03153
ENSDARG00000036848	slc43a2a	-2.03043
ENSDARG00000103977	terf2ip	-2.02336
ENSDARG00000078725	nos1apa	-2.0225
ENSDARG00000061243	ubash3ba	-2.02155
ENSDARG00000000690	sypl2b	-2.0198
ENSDARG00000098408	stbd1	-2.01911
ENSDARG00000062248	ptpn21	-2.00747
ENSDARG00000105831	znf1009	-2.00281
ENSDARG00000079575	aff3	-2.00265
ENSDARG00000023858	ccdc174	-2.00207
ENSDARG00000086100	cd302	-1.99912
ENSDARG00000053475	ngb	-1.99907
ENSDARG00000024092	lmbr1	-1.99873
ENSDARG00000039757	mcfd2	-1.9961
ENSDARG00000030967	si:ch211-51a6.2	-1.98793
ENSDARG00000013961	slc31a1	-1.98305
ENSDARG00000070681	c1qtnf12	-1.97711
ENSDARG00000057531	pgap3	-1.97627
ENSDARG00000063594	hipk1a	-1.9709
ENSDARG00000105121	fam135b	-1.96886
ENSDARG00000098972	mrps16	-1.96673
ENSDARG00000012899	ddx49	-1.96524
ENSDARG00000041660	oprd1a	-1.9651
ENSDARG00000016454	esr2a	-1.96376
ENSDARG00000101651	si:zfos-1056e6.1	-1.96202
ENSDARG00000078102	psda	-1.95877
ENSDARG00000104076	rnf126	-1.95832
ENSDARG00000079591	si:ch211-203d1.3	-1.95737
ENSDARG00000055938	tspan14	-1.95527
ENSDARG00000045067	kcnk1a	-1.95484
ENSDARG00000027687	tmem230a	-1.95383
ENSDARG00000041421	tafazzin	-1.9516
ENSDARG00000041691	bhlhe41	-1.94795
ENSDARG00000052787	zdhhc12b	-1.94697
ENSDARG00000076259	tbr1a	-1.94163
ENSDARG00000063011	antxr2b	-1.9405
ENSDARG00000015057	ube2d4	-1.93822
ENSDARG00000045277	rdh12l	-1.93296
ENSDARG00000054540	imp4	-1.93083
ENSDARG00000055754	smc1a	-1.92565
ENSDARG00000070575	fam131bb	-1.92497
ENSDARG00000095272	htr7c	-1.92134
ENSDARG00000067815	LOC100151059	-1.91736
ENSDARG00000101848	dydc2	-1.91179
ENSDARG00000011473	calcrla	-1.91053
ENSDARG00000037432	si:dkey-93l1.9; haus7	-1.90963
ENSDARG00000026376	aco1	-1.90728
ENSDARG00000116863	LOC564748	-1.90454
ENSDARG00000101792	si:dkey-237i9.1	-1.90314
ENSDARG00000053857	ccdc187	-1.90086
ENSDARG00000074298	znf1015	-1.89792
ENSDARG00000040864	si:dkey-286j15.1	-1.89746
ENSDARG00000099841	prkcab	-1.89737
ENSDARG00000059743	tmem98	-1.89252
ENSDARG00000073784	fez2a	-1.89168
ENSDARG00000094328	LOC110437812	-1.89089
ENSDARG00000090106	slc17a7b	-1.88912
ENSDARG00000069386	mtg1	-1.88807
ENSDARG00000035253	npr3	-1.88759
ENSDARG00000078775	rasa2	-1.87951
ENSDARG00000032056	arl6	-1.86785
ENSDARG00000097261	LOC100148023	-1.86434
ENSDARG00000098647	ankdd1a	-1.86319
ENSDARG00000040984	hspa13	-1.86307
ENSDARG00000102793	slc16a6a	-1.86273
ENSDARG00000034771	rab13	-1.86125
ENSDARG00000074842	snx8a	-1.86123
ENSDARG00000074773	si:dkey-110g7.8	-1.86072
ENSDARG00000006672	fam49a	-1.86032
ENSDARG00000061602	ssx2ipb	-1.8601
ENSDARG00000070675	fam3a	-1.85896
ENSDARG00000078411	hspb15	-1.85303
ENSDARG00000027724	dgkb	-1.85072
ENSDARG00000052361	il15	-1.84927
ENSDARG00000089458	rp1l1a	-1.84406
ENSDARG00000004931	slc8a3	-1.84296
ENSDARG00000052131	gli3	-1.84227
ENSDARG00000052045	ggt5a	-1.84218
ENSDARG00000021021	trim35-28	-1.84173
ENSDARG00000062483	lyve1b	-1.83987
ENSDARG00000102064	kcna2b	-1.83619
ENSDARG00000044436	rps6ka4	-1.83394
ENSDARG00000021404	zgc:110319	-1.83242
ENSDARG00000012833	foxn3	-1.82605
ENSDARG00000102048	slc25a43	-1.82536
ENSDARG00000094469	si:ch211-148l7.4	-1.82325
ENSDARG00000032188	lrrc8aa	-1.81934
ENSDARG00000014474	yipf1	-1.81887
ENSDARG00000009738	cacnb4a	-1.81688
ENSDARG00000012449	ccdc120a	-1.81664
ENSDARG00000078317	si:dkey-175m17.7	-1.81603
ENSDARG00000106062	fzd1	-1.81487
ENSDARG00000042742	stx6	-1.81403
ENSDARG00000062884	map3k2	-1.8084
ENSDARG00000075261	timp2b	-1.80261
ENSDARG00000039434	oprm1	-1.80145
ENSDARG00000090292	ralyl	-1.79614
ENSDARG00000034885	bet1	-1.7956
ENSDARG00000055186	ccr9a	-1.79493
ENSDARG00000028367	sult2st3	-1.78779
ENSDARG00000017742	grm6a	-1.78629
ENSDARG00000043542	zpr1	-1.77512
ENSDARG00000019949	serpinh1b	-1.77271
ENSDARG00000031161	nr1d4a	-1.77241
ENSDARG00000038731	slc25a36a	-1.77097
ENSDARG00000003206	chchd6a	-1.77
ENSDARG00000075539	snphb	-1.76165
ENSDARG00000074443	gas7a	-1.75476
ENSDARG00000039150	lgmn	-1.75456
ENSDARG00000035954	tdp2b	-1.75424
ENSDARG00000059923	slc25a47a	-1.75338
ENSDARG00000055530	sertad2b	-1.75218
ENSDARG00000044373	atg4c	-1.75144
ENSDARG00000073705	rbfa	-1.7476
ENSDARG00000060586	ctdspl2b	-1.74044
ENSDARG00000063612	antxr1c	-1.73963
ENSDARG00000061794	jam3b	-1.73901
ENSDARG00000059963	polk	-1.73739
ENSDARG00000020595	gnl3l	-1.73216
ENSDARG00000054848	pdk4	-1.72988
ENSDARG00000013174	LOC100500933	-1.72539
ENSDARG00000043566	nepro	-1.72523
ENSDARG00000054036	rnf34b	-1.72311
ENSDARG00000043095	kctd6a	-1.71723
ENSDARG00000094410	si:dkey-4c15.14	-1.71458
ENSDARG00000011488	sirt2	-1.71423
ENSDARG00000055538	avl9	-1.71403
ENSDARG00000003998	phyhipla	-1.71345
ENSDARG00000040338	hvcn1	-1.71199
ENSDARG00000105834	znf971	-1.70931
ENSDARG00000041299	msi1a	-1.70917
ENSDARG00000078479	mocs1	-1.70382
ENSDARG00000016490	rab11fip3	-1.70341
ENSDARG00000011487	gnaq	-1.70283
ENSDARG00000074600	gpr78a	-1.69303
ENSDARG00000035332	cfap298	-1.68964
ENSDARG00000044339	rp2	-1.6889
ENSDARG00000071469	znf618	-1.6846
ENSDARG00000075834	LOC110437746	-1.68392
ENSDARG00000008890	ctns	-1.68161
ENSDARG00000079376	zgc:174153	-1.67834
ENSDARG00000053456	zgc:172295	-1.67605
ENSDARG00000103026	p3h2	-1.67601
ENSDARG00000063079	ago3b	-1.67362
ENSDARG00000056720	utp3	-1.6695
ENSDARG00000086173	relb	-1.66807
ENSDARG00000102418	klhl25	-1.6664
ENSDARG00000018174	gnai2a	-1.66378
ENSDARG00000061180	vps45	-1.66014
ENSDARG00000026548	cyp2u1	-1.6577
ENSDARG00000043631	bcas2	-1.65706
ENSDARG00000004260	cul5b	-1.65675
ENSDARG00000093182	eif2ak1	-1.6558
ENSDARG00000002956	itgam.1	-1.6549
ENSDARG00000027584	ttpa	-1.65317
ENSDARG00000104637	fam219b	-1.65192
ENSDARG00000061916	tmem51b	-1.65175
ENSDARG00000014329	npm1a	-1.65091
ENSDARG00000018399	rps6kb1a	-1.64357
ENSDARG00000021370	actr6	-1.64288
ENSDARG00000026166	emilin1b	-1.64267
ENSDARG00000039218	gpr101	-1.64199
ENSDARG00000056554	rap1gapa	-1.64193
ENSDARG00000076638	mex3a	-1.64105
ENSDARG00000004318	cbwd	-1.63947
ENSDARG00000030604	phkg1a	-1.63774
ENSDARG00000102023	phf13	-1.62527
ENSDARG00000057927	rps6ka3b	-1.62487
ENSDARG00000041802	rnf141	-1.62409
ENSDARG00000098433	utp6	-1.62249
ENSDARG00000056034	pip4p2	-1.62167
ENSDARG00000044847	zgc:171599	-1.62026
ENSDARG00000076176	ptcd1	-1.61861
ENSDARG00000045304	mtfr1	-1.61617
ENSDARG00000045776	cnbpa	-1.61587
ENSDARG00000030591	lrrc42	-1.61231
ENSDARG00000079059	retreg1	-1.61169
ENSDARG00000061255	dusp3a	-1.60758
ENSDARG00000074979	larp4ab	-1.60495
ENSDARG00000036787	tap2a	-1.60481
ENSDARG00000087346	rap1ab	-1.60372
ENSDARG00000053091	si:ch211-204c21.1	-1.59908
ENSDARG00000077227	fbxl6	-1.59837
ENSDARG00000037284	ptges3a	-1.59775
ENSDARG00000075170	zdhhc22	-1.59491
ENSDARG00000017315	larp7	-1.59436
ENSDARG00000035468	slc25a25b	-1.59389
ENSDARG00000039974	rai14	-1.59386
ENSDARG00000104315	fhl3b	-1.5935
ENSDARG00000019144	rab4a	-1.5916
ENSDARG00000017474	zgc:110699	-1.59142
ENSDARG00000030176	zgc:92429	-1.59119
ENSDARG00000001754	noc2l	-1.59117
ENSDARG00000056680	stc2a	-1.59095
ENSDARG00000071500	slx9	-1.5906
ENSDARG00000075172	fbxo25	-1.59045
ENSDARG00000092463	rhbdd2	-1.58797
ENSDARG00000079572	plcd3b	-1.58693
ENSDARG00000042929	tmem120b	-1.58564
ENSDARG00000074742	elmod3	-1.58329
ENSDARG00000086103	slc37a1	-1.58085
ENSDARG00000057665	sprn2	-1.57993
ENSDARG00000055760	srm	-1.57988
ENSDARG00000078333	tmem234	-1.57871
ENSDARG00000057452	ston2	-1.57859
ENSDARG00000101778	ca5a	-1.57816
ENSDARG00000019874	hsph1	-1.57381
ENSDARG00000095125	LOC100332023	-1.5737
ENSDARG00000056367	mpv17l2	-1.5732
ENSDARG00000027529	hmox1a	-1.57276
ENSDARG00000040024	gpd1l	-1.5691
ENSDARG00000042114	LOC563561	-1.56871
ENSDARG00000040861	tcf25	-1.56821
ENSDARG00000079886	otulinb	-1.56818
ENSDARG00000006434	polr1e	-1.56777
ENSDARG00000001804	zgc:112148	-1.56583
ENSDARG00000016375	asns	-1.56524
ENSDARG00000088505	fam217ba	-1.5645
ENSDARG00000045422	otulina	-1.562
ENSDARG00000088492	cntrl	-1.56186
ENSDARG00000038868	en2b	-1.56133
ENSDARG00000060683	lrsam1	-1.56084
ENSDARG00000076169	pold3	-1.56044
ENSDARG00000038566	gnptg	-1.56014
ENSDARG00000005799	smim14	-1.55938
ENSDARG00000114038	ska2	-1.55897
ENSDARG00000097244	zgc:174263	-1.55869
ENSDARG00000058352	acot9.1	-1.55639
ENSDARG00000087762	rab27b	-1.55517
ENSDARG00000056036	stxbp1b	-1.55498
ENSDARG00000071097	si:ch73-367f21.4	-1.55086
ENSDARG00000051956	isca1	-1.55072
ENSDARG00000005625	maco1a	-1.55024
ENSDARG00000060298	nin	-1.54919
ENSDARG00000002830	trmt2a	-1.54785
ENSDARG00000056550	tango2	-1.54686
ENSDARG00000105185	snx7	-1.54626
ENSDARG00000038489	b3gnt7	-1.54618
ENSDARG00000020834	si:dkey-230p4.1	-1.54355
ENSDARG00000057352	slc25a29	-1.54277
ENSDARG00000002659	mapre1b	-1.54274
ENSDARG00000099885	trim105	-1.54118
ENSDARG00000057606	arl4ca	-1.5388
ENSDARG00000090814	si:dkey-18a10.3	-1.53875
ENSDARG00000036144	tssc4	-1.53681
ENSDARG00000036548	s1pr2	-1.53667
ENSDARG00000006307	shisa4	-1.53512
ENSDARG00000100892	cfap53	-1.5339
ENSDARG00000070393	coq10a	-1.53361
ENSDARG00000027222	adgrg1	-1.5328
ENSDARG00000099527	nkiras1	-1.53211
ENSDARG00000056478	acap2a	-1.53031
ENSDARG00000054533	araf	-1.53
ENSDARG00000025788	chp2	-1.52885
ENSDARG00000078092	limd2	-1.52797
ENSDARG00000059054	pdk2b	-1.52634
ENSDARG00000040635	rnf11b	-1.52583
ENSDARG00000070688	ncalda	-1.52531
ENSDARG00000031248	enkur	-1.5249
ENSDARG00000051970	smu1b	-1.52327
ENSDARG00000101471	fgd4a	-1.5227
ENSDARG00000053194	pdzd11	-1.52193
ENSDARG00000094660	si:ch211-218d20.15	-1.52073
ENSDARG00000100336	pik3r6a; LOC100007492	-1.51804
ENSDARG00000015575	cyp3c1	-1.51503
ENSDARG00000061985	rbm47	-1.51347
ENSDARG00000062019	rufy2	-1.5118
ENSDARG00000017739	ak5l	-1.51036
ENSDARG00000056504	frg1	-1.51022
ENSDARG00000030012	lrrfip1a	-1.50969
ENSDARG00000086450	tdg.2	-1.50947
ENSDARG00000087327	cbx8a	-1.50928
ENSDARG00000043485	si:ch211-22i13.2	-1.50918
ENSDARG00000069853	txndc9	-1.50542
ENSDARG00000099216	atp8b2	-1.50533
ENSDARG00000070651	prkcdb	-1.50478
ENSDARG00000056092	si:dkey-12h9.6	-1.50456
ENSDARG00000086336	si:ch211-157b11.12	-1.5016
ENSDARG00000099593	r3hcc1	-1.50111
ENSDARG00000074305	si:ch73-257c13.2	-1.49758
ENSDARG00000045638	slc13a1	-1.4971
ENSDARG00000091573	rap1gapl	-1.49393
ENSDARG00000053950	lin37	-1.49312
ENSDARG00000013397	bnip2	-1.493
ENSDARG00000045936	pax6b	-1.49069
ENSDARG00000032868	pde4ba	-1.49046
ENSDARG00000076435	abhd10a	-1.48612
ENSDARG00000039843	znf800b	-1.48259
ENSDARG00000027234	ift88	-1.48252
ENSDARG00000038855	chmp5a	-1.48163
ENSDARG00000077405	psip1b; LOC402866	-1.48144
ENSDARG00000101474	snapc3	-1.48061
ENSDARG00000062106	klf5b	-1.48021
ENSDARG00000031632	chst10	-1.48017
ENSDARG00000074506	tmem94	-1.4794
ENSDARG00000042608	ica1	-1.47848
ENSDARG00000012790	tmem161a	-1.47749
ENSDARG00000010658	insig1	-1.47739
ENSDARG00000056892	pals2a	-1.47714
ENSDARG00000024967	fancg	-1.47551
ENSDARG00000088630	arhgef10la	-1.47448
ENSDARG00000116271	wu:fc31d10	-1.47353
ENSDARG00000001733	gulp1a	-1.47265
ENSDARG00000009018	rhbg	-1.46756
ENSDARG00000075405	adck5	-1.46754
ENSDARG00000017067	chordc1b	-1.46734
ENSDARG00000045130	klhl11	-1.46693
ENSDARG00000040712	adprh	-1.46582
ENSDARG00000045691	zcrb1	-1.46568
ENSDARG00000101130	coq8b	-1.46566
ENSDARG00000042341	tmem251	-1.46481
ENSDARG00000013076	bmi1b	-1.46371
ENSDARG00000102774	znf687a	-1.46193
ENSDARG00000105258	cep72	-1.46071
ENSDARG00000063145	tfam	-1.46007
ENSDARG00000101306	mrpl15	-1.45821
ENSDARG00000002582	tbx15	-1.45738
ENSDARG00000069135	ppp1r15a	-1.45733
ENSDARG00000040942	pnp6	-1.45592
ENSDARG00000079620	amigo1	-1.45394
ENSDARG00000100435	sec22bb	-1.45388
ENSDARG00000077012	eif4ea	-1.45128
ENSDARG00000099563	inpp5ka	-1.45001
ENSDARG00000043898	timm10b	-1.44972
ENSDARG00000062418	ttl	-1.44935
ENSDARG00000058658	si:dkey-178e17.3	-1.44829
ENSDARG00000017844	copz1	-1.44782
ENSDARG00000093460	gpr52	-1.44758
ENSDARG00000052690	arrdc3a	-1.44738
ENSDARG00000011246	krr1	-1.44633
ENSDARG00000006585	zmp:0000000529	-1.44513
ENSDARG00000077396	tlcd2	-1.44465
ENSDARG00000039265	arhgap4a	-1.44436
ENSDARG00000076611	fbxo21	-1.43873
ENSDARG00000009488	gipc2	-1.43785
ENSDARG00000038024	flr	-1.4373
ENSDARG00000056780	ssh1a	-1.4368
ENSDARG00000009764	srek1	-1.43669
ENSDARG00000001898	manea	-1.43662
ENSDARG00000052025	pomgnt1	-1.43655
ENSDARG00000020454	psmd8	-1.43572
ENSDARG00000078805	ap5b1	-1.43481
ENSDARG00000043728	srek1ip1	-1.43299
ENSDARG00000076622	atp13a3	-1.43272
ENSDARG00000058522	shq1	-1.43263
ENSDARG00000011851	map2k5	-1.43179
ENSDARG00000070463	e2f3	-1.43172
ENSDARG00000068978	glo1	-1.42989
ENSDARG00000070560	nap1l4a	-1.42916
ENSDARG00000061014	kcnj5	-1.42915
ENSDARG00000029107	ube2d1a	-1.42386
ENSDARG00000054777	rimoc1	-1.42248
ENSDARG00000105432	minar1	-1.42235
ENSDARG00000033160	nr1d1	-1.41992
ENSDARG00000003017	ube2al	-1.41648
ENSDARG00000003867	cdk20	-1.4164
ENSDARG00000076962	gdpd5b	-1.41374
ENSDARG00000042122	acot11b	-1.4128
ENSDARG00000053831	vtnb	-1.41217
ENSDARG00000098453	pank4	-1.41194
ENSDARG00000070314	cald1a	-1.4105
ENSDARG00000079264	baiap3	-1.41022
ENSDARG00000079636	fam177a1	-1.40953
ENSDARG00000053559	tspan3b	-1.40917
ENSDARG00000008678	snx3	-1.40616
ENSDARG00000038954	ctnnbip1	-1.40609
ENSDARG00000012495	mphosph10	-1.40415
ENSDARG00000008107	src	-1.40365
ENSDARG00000014361	tmbim4	-1.40346
ENSDARG00000043480	rbbp8	-1.40325
ENSDARG00000002339	sgf29	-1.40312
ENSDARG00000099439	serp1	-1.40099
ENSDARG00000010531	scamp4	-1.40008
ENSDARG00000063475	abcg1	-1.39882
ENSDARG00000005576	mphosph8	-1.39707
ENSDARG00000001781	tspan11	-1.39704
ENSDARG00000005780	npy8br	-1.39693
ENSDARG00000101652	haus6	-1.39502
ENSDARG00000075015	soul5	-1.39469
ENSDARG00000012572	polr3f	-1.39386
ENSDARG00000028748	tm9sf3	-1.39352
ENSDARG00000093188	si:dkey-75a21.2	-1.39329
ENSDARG00000030106	stmn4	-1.39282
ENSDARG00000008884	hprt1	-1.39129
ENSDARG00000076542	pogzb	-1.39119
ENSDARG00000014058	rab36	-1.39114
ENSDARG00000060911	kiaa1958	-1.38976
ENSDARG00000038281	natd1	-1.3891
ENSDARG00000034453	unc119a	-1.38847
ENSDARG00000045880	gas2l3	-1.38662
ENSDARG00000019001	ak7a	-1.38578
ENSDARG00000042946	hook1	-1.38548
ENSDARG00000043904	pnrc1	-1.38385
ENSDARG00000093199	si:ch211-212c13.10	-1.3836
ENSDARG00000068103	cfap45	-1.38346
ENSDARG00000015889	zc3h15	-1.38294
ENSDARG00000105036	arl6ip4	-1.38285
ENSDARG00000058502	olah	-1.38211
ENSDARG00000075682	orc6	-1.381
ENSDARG00000031299	dhrs11b.1	-1.38093
ENSDARG00000074757	arv1	-1.38082
ENSDARG00000089626	ptges3b	-1.38013
ENSDARG00000057419	slc44a5b	-1.37948
ENSDARG00000019417	gadd45ga	-1.37767
ENSDARG00000025346	znf277	-1.37696
ENSDARG00000014532	aida	-1.37614
ENSDARG00000038064	chmp3	-1.37562
ENSDARG00000002826	cep57l1	-1.37431
ENSDARG00000054609	slco2b1	-1.37402
ENSDARG00000038858	setd7	-1.37386
ENSDARG00000058966	zgc:112332	-1.37348
ENSDARG00000009685	ppa2	-1.37301
ENSDARG00000002967	pdap1b	-1.37212
ENSDARG00000102998	taf6	-1.37134
ENSDARG00000033957	trmt44	-1.36956
ENSDARG00000069283	ercc8	-1.36824
ENSDARG00000099510	cnn3a	-1.36516
ENSDARG00000094324	efemp2a	-1.36469
ENSDARG00000069910	gtf2f2a	-1.36411
ENSDARG00000102144	eef1akmt2	-1.36383
ENSDARG00000061761	opa3	-1.36372
ENSDARG00000043283	prrg1	-1.36331
ENSDARG00000012234	psme3	-1.36205
ENSDARG00000022659	snx4	-1.36111
ENSDARG00000017093	emc8	-1.35927
ENSDARG00000045415	gnal	-1.35776
ENSDARG00000006878	phf21aa	-1.35729
ENSDARG00000098984	pid1	-1.35727
ENSDARG00000087536	znf407	-1.35682
ENSDARG00000099522	sb:cb1081	-1.35611
ENSDARG00000103518	abhd8a	-1.35588
ENSDARG00000021991	erlin1	-1.35512
ENSDARG00000036102	ctdsp2	-1.35509
ENSDARG00000036571	sema3e	-1.351
ENSDARG00000019581	uso1	-1.34969
ENSDARG00000104343	LOC100333141	-1.34819
ENSDARG00000075209	p4htmb	-1.34581
ENSDARG00000031496	ap1ar	-1.34424
ENSDARG00000075380	kri1	-1.34422
ENSDARG00000008931	renbp	-1.34418
ENSDARG00000052142	acvr1bb	-1.34225
ENSDARG00000071086	gpr155b	-1.34177
ENSDARG00000021808	nmt2	-1.34174
ENSDARG00000104291	gpr151	-1.34048
ENSDARG00000095152	si:ch211-255i3.4	-1.34001
ENSDARG00000052644	ca10a	-1.33942
ENSDARG00000017636	rnf167	-1.33861
ENSDARG00000054606	mrpl1	-1.33855
ENSDARG00000020494	znf330	-1.33808
ENSDARG00000041602	mmadhca	-1.33773
ENSDARG00000026484	rab15	-1.33769
ENSDARG00000013128	pdk1	-1.33699
ENSDARG00000099679	tent2	-1.33685
ENSDARG00000069421	grpel2	-1.33564
ENSDARG00000061409	bivm	-1.33558
ENSDARG00000006621	pspc1	-1.33529
ENSDARG00000101280	vat1l	-1.33504
ENSDARG00000104981	LOC100329687	-1.33317
ENSDARG00000102705	otud6b	-1.33121
ENSDARG00000042291	dlx6a	-1.33035
ENSDARG00000040303	nbn	-1.33015
ENSDARG00000069829	rragca	-1.32834
ENSDARG00000003398	rbpja	-1.32744
ENSDARG00000028469	rps6ka2	-1.32627
ENSDARG00000095819	amer3	-1.32603
ENSDARG00000017708	lrrc40	-1.32319
ENSDARG00000033567	fkbp1ab	-1.32277
ENSDARG00000090581	wdr4	-1.32274
ENSDARG00000005176	zgc:101040	-1.32249
ENSDARG00000101348	plppr5b	-1.32232
ENSDARG00000071524	insrb	-1.32007
ENSDARG00000039931	slc25a33	-1.31881
ENSDARG00000101481	rbp5	-1.31822
ENSDARG00000002991	cep135	-1.3179
ENSDARG00000055868	rsl1d1	-1.31638
ENSDARG00000052957	plcd3a	-1.31548
ENSDARG00000077696	mindy4	-1.31482
ENSDARG00000035578	hs3st1l2	-1.31342
ENSDARG00000089698	atf7ip2	-1.3132
ENSDARG00000100915	LOC110437757	-1.31246
ENSDARG00000079470	cdk17	-1.31237
ENSDARG00000054666	pgpep1	-1.31156
ENSDARG00000051975	cd99	-1.31105
ENSDARG00000011973	slc35d1a	-1.31087
ENSDARG00000036915	dolpp1	-1.31008
ENSDARG00000020279	efcab7	-1.30985
ENSDARG00000057011	dpm1	-1.30801
ENSDARG00000071333	si:ch211-212d10.2	-1.30791
ENSDARG00000059473	kank4	-1.30746
ENSDARG00000061960	ube3b	-1.30739
ENSDARG00000086169	rskrb	-1.30699
ENSDARG00000086553	nlrc3l1	-1.30648
ENSDARG00000090871	si:dkey-210j14.4	-1.30567
ENSDARG00000053370	eif3jb	-1.30233
ENSDARG00000074057	calm3b	-1.3013
ENSDARG00000002986	gda	-1.30129
ENSDARG00000042864	rpl7l1	-1.30108
ENSDARG00000093068	c3b.1	-1.30077
ENSDARG00000021975	ginm1	-1.29989
ENSDARG00000014817	ranbp1	-1.29854
ENSDARG00000042759	cnstb	-1.29802
ENSDARG00000056549	vps26a	-1.29664
ENSDARG00000044813	vps33b	-1.29578
ENSDARG00000019098	cd82a	-1.29414
ENSDARG00000105136	ccdc50a	-1.29385
ENSDARG00000095322	fkbpl	-1.29333
ENSDARG00000044295	pip5k1ba	-1.29283
ENSDARG00000000142	tmem267	-1.29267
ENSDARG00000088634	adcy1b	-1.29178
ENSDARG00000069501	abhd11	-1.2908
ENSDARG00000000730	slc6a22.1	-1.2903
ENSDARG00000006408	hmgb3b	-1.28976
ENSDARG00000022550	gxylt1b	-1.28763
ENSDARG00000045611	nfybb	-1.28605
ENSDARG00000054980	ebna1bp2	-1.28581
ENSDARG00000052402	dnmt3ba	-1.28565
ENSDARG00000025679	comtb	-1.28493
ENSDARG00000037116	cxcl12a	-1.28486
ENSDARG00000052818	smcr8a	-1.28318
ENSDARG00000075721	zdhhc6	-1.28296
ENSDARG00000015050	calm2b	-1.28277
ENSDARG00000090914	si:ch211-117k10.3	-1.2823
ENSDARG00000003311	pank2	-1.28093
ENSDARG00000000540	asdurf; asnsd1	-1.28064
ENSDARG00000076919	igdcc4	-1.28051
ENSDARG00000100363	dcun1d5	-1.27981
ENSDARG00000053961	slc2a11a	-1.278
ENSDARG00000099238	rasd4	-1.27763
ENSDARG00000035399	ankra2	-1.27625
ENSDARG00000003527	mak16	-1.27555
ENSDARG00000038027	nol12	-1.27201
ENSDARG00000041072	mier1a	-1.27118
ENSDARG00000057707	zgc:66443	-1.26933
ENSDARG00000009169	mob1ba	-1.2693
ENSDARG00000021147	nipal3	-1.26929
ENSDARG00000022399	ntmt1	-1.26912
ENSDARG00000075188	adamts10	-1.26724
ENSDARG00000016307	mrpl46	-1.26351
ENSDARG00000021855	arnt	-1.26269
ENSDARG00000031426	csrnp1a	-1.26263
ENSDARG00000051761	trim44	-1.26076
ENSDARG00000029215	ube2z	-1.26069
ENSDARG00000075048	lonrf1	-1.26045
ENSDARG00000010519	per3	-1.26023
ENSDARG00000095908	sat1a.2	-1.25971
ENSDARG00000018178	pgm2	-1.2591
ENSDARG00000009525	tial1	-1.25857
ENSDARG00000076082	LOC798124	-1.25702
ENSDARG00000061174	znf740b	-1.25656
ENSDARG00000063511	si:ch211-15d5.11	-1.25638
ENSDARG00000018425	ddx61	-1.25629
ENSDARG00000096711	si:ch211-194k22.8	-1.25571
ENSDARG00000114760	asip2b	-1.25488
ENSDARG00000102571	metap2b	-1.25371
ENSDARG00000006487	anp32a	-1.25341
ENSDARG00000070006	rcn1	-1.25261
ENSDARG00000016769	sgtb	-1.2519
ENSDARG00000039517	c8b	-1.25071
ENSDARG00000011897	tsg101b	-1.25043
ENSDARG00000012796	hnmt	-1.24965
ENSDARG00000056729	her4.5	-1.24883
ENSDARG00000001470	mhc1zea	-1.2485
ENSDARG00000070922	cnbpb	-1.24686
ENSDARG00000035634	rfc5	-1.24634
ENSDARG00000037633	leng1	-1.24537
ENSDARG00000035569	cyp1d1	-1.24494
ENSDARG00000089225	ro60	-1.24454
ENSDARG00000011605	dennd6b	-1.24426
ENSDARG00000100850	rnf103	-1.24362
ENSDARG00000087979	LOC101882239	-1.24235
ENSDARG00000098080	gnl2	-1.24221
ENSDARG00000075718	rpz5	-1.24149
ENSDARG00000020442	snx5	-1.23977
ENSDARG00000011570	pou6f1	-1.23968
ENSDARG00000033760	pmelb	-1.23968
ENSDARG00000020031	cldn11a	-1.23919
ENSDARG00000026882	palm1a	-1.23802
ENSDARG00000033437	rps6ka1	-1.23731
ENSDARG00000018562	cope	-1.23721
ENSDARG00000042115	tmem198a	-1.23597
ENSDARG00000063224	nxph2a	-1.2355
ENSDARG00000089043	ptpn6	-1.23536
ENSDARG00000027749	hirip3	-1.23416
ENSDARG00000089230	si:ch211-253b8.2	-1.23409
ENSDARG00000058128	msna	-1.23389
ENSDARG00000041340	mrpl51	-1.23266
ENSDARG00000013058	ascc2	-1.23223
ENSDARG00000004634	osbp	-1.23219
ENSDARG00000067981	steep1	-1.23213
ENSDARG00000022891	zgc:175214	-1.23212
ENSDARG00000021488	cyth1b	-1.22864
ENSDARG00000014962	ppp3cca	-1.22813
ENSDARG00000005254	kdelr2a	-1.22695
ENSDARG00000103871	si:ch73-109d9.2	-1.22678
ENSDARG00000059003	strip2	-1.22629
ENSDARG00000011247	rnpc3	-1.22568
ENSDARG00000036658	cab39l	-1.225
ENSDARG00000034321	palmdb	-1.22477
ENSDARG00000001940	dnajc1	-1.22464
ENSDARG00000034941	si:dkey-224e22.2	-1.22432
ENSDARG00000039142	arpc5a	-1.22422
ENSDARG00000006235	brms1la	-1.22364
ENSDARG00000057334	cmasa	-1.22266
ENSDARG00000053262	atp1b4	-1.22222
ENSDARG00000104396	trim25	-1.22134
ENSDARG00000056725	hmgb3a	-1.22132
ENSDARG00000039117	tefa	-1.22063
ENSDARG00000071065	g6pd	-1.22019
ENSDARG00000043241	arrb1	-1.21987
ENSDARG00000091574	suox	-1.21803
ENSDARG00000061692	yjefn3	-1.21801
ENSDARG00000074624	si:ch211-198a12.6	-1.21703
ENSDARG00000061770	abcd4	-1.21669
ENSDARG00000042791	git2b	-1.21641
ENSDARG00000090309	ubxn1	-1.21614
ENSDARG00000071230	lrfn5a	-1.21324
ENSDARG00000007597	bloc1s4	-1.21301
ENSDARG00000011555	spag7	-1.21101
ENSDARG00000040564	hnrnpul1	-1.21052
ENSDARG00000041586	dhx40	-1.21023
ENSDARG00000004574	gtf3c2	-1.20896
ENSDARG00000027803	sbds	-1.20785
ENSDARG00000028475	lin9	-1.20737
ENSDARG00000040944	ntd5	-1.20625
ENSDARG00000041581	znf143b	-1.20619
ENSDARG00000062707	plat	-1.20588
ENSDARG00000026540	ppp4r2a	-1.20188
ENSDARG00000005015	tspy	-1.19917
ENSDARG00000101744	elavl1b	-1.1991
ENSDARG00000012274	eif4e1c	-1.19877
ENSDARG00000009350	atg3	-1.19669
ENSDARG00000052351	si:dkey-156n14.3	-1.19487
ENSDARG00000062573	znrf3	-1.19461
ENSDARG00000017665	snrkb	-1.19385
ENSDARG00000019265	zbtb39	-1.19367
ENSDARG00000103038	pik3r3a	-1.19316
ENSDARG00000013505	ube2kb	-1.19299
ENSDARG00000033735	ncf1	-1.19293
ENSDARG00000040607	rtf2	-1.19264
ENSDARG00000035870	laptm4b	-1.19172
ENSDARG00000099491	tmem176l.1	-1.19125
ENSDARG00000058225	arpc4l	-1.19099
ENSDARG00000102056	svild	-1.19034
ENSDARG00000051936	ergic2	-1.18891
ENSDARG00000104437	aip	-1.18855
ENSDARG00000068698	psenen	-1.18648
ENSDARG00000025847	sox12	-1.18579
ENSDARG00000038695	elavl1a	-1.18518
ENSDARG00000014704	pgm2l1	-1.18159
ENSDARG00000074848	smim7	-1.18147
ENSDARG00000056294	sbk1	-1.18115
ENSDARG00000043928	gpn1	-1.18015
ENSDARG00000088100	kcnip4a	-1.17924
ENSDARG00000052518	stx4	-1.17739
ENSDARG00000003167	mlst8	-1.17687
ENSDARG00000073824	rasgrf1	-1.17687
ENSDARG00000074734	msl1a	-1.17545
ENSDARG00000055360	llph	-1.17531
ENSDARG00000059965	camsap2b	-1.17518
ENSDARG00000054867	hibch	-1.1748
ENSDARG00000038980	txndc12	-1.17477
ENSDARG00000088227	tmem163b	-1.17374
ENSDARG00000015757	tmem50a	-1.173
ENSDARG00000089643	mcama	-1.17183
ENSDARG00000035910	znf281b	-1.17122
ENSDARG00000103667	gga3a	-1.17012
ENSDARG00000061994	acacb	-1.16843
ENSDARG00000009594	nr1d2b	-1.16812
ENSDARG00000103732	plp1a	-1.16753
ENSDARG00000037655	pls3	-1.16674
ENSDARG00000054208	phkg2	-1.1666
ENSDARG00000073933	gareml	-1.16639
ENSDARG00000001939	b3gat3	-1.16592
ENSDARG00000102195	zc3h7a	-1.1654
ENSDARG00000002016	ppil2	-1.1652
ENSDARG00000044282	smc5	-1.16414
ENSDARG00000030278	idh3a	-1.16403
ENSDARG00000076541	clec3ba	-1.16383
ENSDARG00000004706	syf2	-1.1637
ENSDARG00000019060	snx12	-1.16151
ENSDARG00000003827	snapc1b	-1.16141
ENSDARG00000017037	ikbkg	-1.16057
ENSDARG00000020887	armc1l	-1.16006
ENSDARG00000035895	fndc5b	-1.15919
ENSDARG00000058874	zgc:113227	-1.15791
ENSDARG00000022768	gid8a	-1.15757
ENSDARG00000103404	uchl5	-1.15503
ENSDARG00000086737	tmem68	-1.15453
ENSDARG00000045372	ngdn	-1.15435
ENSDARG00000086980	mbd6	-1.15323
ENSDARG00000036028	arrdc3b	-1.15302
ENSDARG00000030161	ppp1r14bb	-1.15256
ENSDARG00000071497	zic3	-1.15239
ENSDARG00000087779	pum3	-1.15201
ENSDARG00000067658	LOC100150296	-1.15097
ENSDARG00000014577	rhpn2	-1.1507
ENSDARG00000086288	scg3	-1.15053
ENSDARG00000060109	aggf1	-1.14987
ENSDARG00000040838	dcun1d2a	-1.14951
ENSDARG00000100962	ttc39b	-1.14928
ENSDARG00000034883	acbd5a	-1.1491
ENSDARG00000045836	mapk11	-1.14887
ENSDARG00000020609	snap25a	-1.14769
ENSDARG00000012184	zgc:162872	-1.1466
ENSDARG00000052624	spryd7a	-1.14513
ENSDARG00000040008	neurod6a	-1.14492
ENSDARG00000015164	mknk2b	-1.14375
ENSDARG00000040300	gtpbp10	-1.14338
ENSDARG00000014572	chpt1	-1.14262
ENSDARG00000019713	oatx	-1.14195
ENSDARG00000036073	cebpg	-1.14157
ENSDARG00000035577	cds2	-1.14155
ENSDARG00000057688	ical1	-1.14069
ENSDARG00000055400	si:dkey-56f14.7	-1.14008
ENSDARG00000092660	cyp27c1	-1.13988
ENSDARG00000011661	twf1b	-1.13904
ENSDARG00000004251	dhfr	-1.13824
ENSDARG00000015823	vps26b	-1.13819
ENSDARG00000035872	hsd17b12b	-1.13746
ENSDARG00000061226	timp2a	-1.13712
ENSDARG00000061951	golgb1	-1.13576
ENSDARG00000003931	cndp2	-1.13428
ENSDARG00000074073	map6b	-1.13301
ENSDARG00000097110	fxyd7	-1.1329
ENSDARG00000093157	LOC572225	-1.13272
ENSDARG00000007477	fbxo8	-1.13256
ENSDARG00000019062	arpc5b	-1.13119
ENSDARG00000061656	ptpdc1a	-1.13107
ENSDARG00000056186	eif5a2	-1.13077
ENSDARG00000075831	slc7a8a	-1.12948
ENSDARG00000053021	grsf1	-1.1286
ENSDARG00000004372	fmnl3	-1.1284
ENSDARG00000000857	mapk14a	-1.12779
ENSDARG00000059939	dab1a	-1.12528
ENSDARG00000078703	unm_hu7910	-1.12328
ENSDARG00000077811	sox11a	-1.12308
ENSDARG00000027088	ptgdsb.1	-1.12196
ENSDARG00000074447	dapk3	-1.12168
ENSDARG00000024694	myo1b	-1.12036
ENSDARG00000032532	arpp19a	-1.12031
ENSDARG00000074169	gpam	-1.11902
ENSDARG00000009864	ddx55	-1.11887
ENSDARG00000034700	vegfab	-1.11816
ENSDARG00000008723	prkcba	-1.11773
ENSDARG00000004891	pex19	-1.1172
ENSDARG00000061621	them4	-1.1172
ENSDARG00000014963	triap1	-1.11612
ENSDARG00000099555	foxo1a	-1.11484
ENSDARG00000034693	mysm1	-1.11458
ENSDARG00000023645	kyat1	-1.11403
ENSDARG00000057997	tmf1	-1.11249
ENSDARG00000009031	tnikb	-1.11119
ENSDARG00000086618	psma3	-1.11075
ENSDARG00000099175	hmgb1a	-1.11037
ENSDARG00000043972	ppp2r3c	-1.11016
ENSDARG00000008542	yod1	-1.10979
ENSDARG00000073892	secisbp2	-1.10959
ENSDARG00000098999	si:ch73-311h14.2	-1.10942
ENSDARG00000057855	mrps31	-1.10907
ENSDARG00000058133	foxd2	-1.1086
ENSDARG00000045568	bcat1	-1.10818
ENSDARG00000058220	tada3l	-1.10661
ENSDARG00000032298	tbc1d20	-1.10638
ENSDARG00000018153	nt5c1ba	-1.106
ENSDARG00000056156	npdc1b	-1.10594
ENSDARG00000054833	nucb1	-1.10579
ENSDARG00000054835	ugt5f1	-1.10464
ENSDARG00000075024	si:ch73-375g18.1	-1.10412
ENSDARG00000068247	luzp2	-1.10398
ENSDARG00000074548	zbtb17	-1.10369
ENSDARG00000013607	sema3gb	-1.10309
ENSDARG00000039363	dnajb12a	-1.10307
ENSDARG00000002184	igbp1	-1.10208
ENSDARG00000068286	slc7a4	-1.10156
ENSDARG00000099045	cacnb2a	-1.10096
ENSDARG00000023967	atp6v1c1a	-1.10062
ENSDARG00000076895	flrt3	-1.0998
ENSDARG00000010031	ssh1b	-1.09971
ENSDARG00000105689	znf1009	-1.09841
ENSDARG00000007412	slc2a1b	-1.09789
ENSDARG00000016058	fibpa	-1.09737
ENSDARG00000036592	setd4	-1.09667
ENSDARG00000004078	acsl4a	-1.09598
ENSDARG00000034916	hat1	-1.09584
ENSDARG00000062868	eea1	-1.09567
ENSDARG00000060578	LOC100001344	-1.09424
ENSDARG00000020607	emc3	-1.09403
ENSDARG00000022183	gsto1	-1.09182
ENSDARG00000010710	msi1b	-1.09089
ENSDARG00000025495	nhlh2	-1.09061
ENSDARG00000011885	mrpl19	-1.0906
ENSDARG00000035564	dgcr8	-1.09055
ENSDARG00000017602	ccng2	-1.09044
ENSDARG00000076585	si:ch211-113e8.11	-1.09041
ENSDARG00000068893	mettl5	-1.08879
ENSDARG00000036063	ppp1r11	-1.08857
ENSDARG00000028259	aldh3a2a	-1.08851
ENSDARG00000062420	nfia	-1.08764
ENSDARG00000079881	tcaim	-1.08719
ENSDARG00000004343	nelfe	-1.08655
ENSDARG00000044090	zmpste24	-1.08636
ENSDARG00000025391	pfdn2	-1.08605
ENSDARG00000015966	yaf2	-1.08472
ENSDARG00000067918	elp5	-1.08431
ENSDARG00000077544	toe1	-1.08431
ENSDARG00000041359	zgc:161969	-1.08346
ENSDARG00000037101	mtmr7a	-1.08345
ENSDARG00000073959	pmch	-1.08344
ENSDARG00000022623	fbxo44.1	-1.08334
ENSDARG00000101234	nsmfb	-1.08302
ENSDARG00000061752	ripor2	-1.08191
ENSDARG00000029252	ssb	-1.08102
ENSDARG00000091215	rpz2	-1.08037
ENSDARG00000044597	ncbp3	-1.07927
ENSDARG00000030289	jag1a	-1.07873
ENSDARG00000075942	LOC570903	-1.07827
ENSDARG00000035993	sumo3b	-1.078
ENSDARG00000020777	cep85l	-1.0768
ENSDARG00000004402	elovl6	-1.07645
ENSDARG00000001888	ppm1ba	-1.07613
ENSDARG00000103290	LOC101883245	-1.07599
ENSDARG00000025375	idh1	-1.07549
ENSDARG00000099069	bsk146; LOC791840	-1.07443
ENSDARG00000101637	ccnd1	-1.07367
ENSDARG00000038693	gng7	-1.07307
ENSDARG00000010601	mtmr10	-1.07139
ENSDARG00000114549	fis1	-1.07112
ENSDARG00000006242	ptp4a1	-1.07107
ENSDARG00000038859	rgs20	-1.07088
ENSDARG00000071425	nat9	-1.0707
ENSDARG00000098618	erap2	-1.0706
ENSDARG00000036056	vrk3	-1.07001
ENSDARG00000077513	ppp1r3da	-1.06942
ENSDARG00000019326	prpsap2	-1.06891
ENSDARG00000044625	pcf11	-1.06889
ENSDARG00000042128	pacsin1b	-1.06814
ENSDARG00000018047	brms1lb	-1.06763
ENSDARG00000077256	nat8l	-1.06761
ENSDARG00000026811	extl3	-1.06712
ENSDARG00000059048	mpzl1l	-1.06501
ENSDARG00000079150	si:ch211-276i12.9	-1.06486
ENSDARG00000040265	mpdu1b	-1.0648
ENSDARG00000013828	snx13	-1.06472
ENSDARG00000042799	atpaf1	-1.06362
ENSDARG00000016516	rbm8a	-1.06324
ENSDARG00000041170	aagab	-1.06286
ENSDARG00000030297	sox13	-1.06277
ENSDARG00000020840	mcrs1	-1.06251
ENSDARG00000005924	serpina10a	-1.0618
ENSDARG00000012672	gtf2e2	-1.05902
ENSDARG00000074131	kif5ba	-1.0581
ENSDARG00000026444	apoob	-1.05791
ENSDARG00000086471	pkig	-1.05777
ENSDARG00000016074	cryz	-1.05726
ENSDARG00000012820	nop56	-1.05702
ENSDARG00000012340	ptpn11b	-1.05682
ENSDARG00000070230	aldh1l2	-1.0562
ENSDARG00000038473	ube2d3	-1.05611
ENSDARG00000016253	ralab	-1.05568
ENSDARG00000014041	smarcad1a	-1.05462
ENSDARG00000053691	maea	-1.05449
ENSDARG00000099116	nagk	-1.05433
ENSDARG00000018825	tmem248	-1.05243
ENSDARG00000005652	man1a1	-1.05225
ENSDARG00000007657	ccnh	-1.05203
ENSDARG00000053890	tmem62	-1.0508
ENSDARG00000055291	rab18a	-1.05079
ENSDARG00000004261	tmed9	-1.0503
ENSDARG00000086826	sult6b1	-1.04962
ENSDARG00000037781	acss2	-1.04921
ENSDARG00000069009	si:ch211-147a11.3	-1.04905
ENSDARG00000075593	trim71	-1.04848
ENSDARG00000038099	gskip	-1.04723
ENSDARG00000013144	atp1b1a	-1.04669
ENSDARG00000008502	pno1	-1.04647
ENSDARG00000027172	phactr2	-1.04544
ENSDARG00000068582	rnf44	-1.04484
ENSDARG00000096457	si:dkey-118j18.2	-1.04392
ENSDARG00000075536	cpne1	-1.04327
ENSDARG00000007943	gabpb2a	-1.04325
ENSDARG00000070173	gria2a	-1.04141
ENSDARG00000021151	ptpreb	-1.0411
ENSDARG00000016733	psat1	-1.03963
ENSDARG00000030479	hmgb1b	-1.03875
ENSDARG00000016623	si:ch211-195b13.1	-1.0373
ENSDARG00000010023	mfsd14ba	-1.03645
ENSDARG00000100592	slc8a2b	-1.03598
ENSDARG00000032601	macrod2	-1.03597
ENSDARG00000011640	syt5b	-1.03567
ENSDARG00000079446	tafa3a	-1.03447
ENSDARG00000010442	rnf11a	-1.03294
ENSDARG00000101008	soul4	-1.0329
ENSDARG00000059770	cpt1aa	-1.03201
ENSDARG00000012002	slc38a7	-1.03061
ENSDARG00000005372	camk4	-1.03041
ENSDARG00000053840	ei24	-1.02934
ENSDARG00000069521	vps29	-1.0289
ENSDARG00000008186	syk	-1.02873
ENSDARG00000028396	fkbp5	-1.02776
ENSDARG00000070122	stk11ip	-1.02678
ENSDARG00000074601	cbln2a	-1.02677
ENSDARG00000002217	scocb	-1.02673
ENSDARG00000105010	lztfl1	-1.02624
ENSDARG00000002792	arcn1a	-1.02488
ENSDARG00000056656	tspan18a	-1.02442
ENSDARG00000004046	phf6	-1.02411
ENSDARG00000012144	emc7b	-1.02407
ENSDARG00000054312	slc38a6	-1.02263
ENSDARG00000061865	ddx10	-1.02227
ENSDARG00000020228	usf2	-1.02148
ENSDARG00000102976	uncx	-1.02115
ENSDARG00000019302	mid1ip1b	-1.02029
ENSDARG00000043446	efhd1	-1.01973
ENSDARG00000036164	cars1	-1.01963
ENSDARG00000021702	pdcd4a	-1.01885
ENSDARG00000013110	dmtn	-1.01872
ENSDARG00000023771	gabrb3	-1.01815
ENSDARG00000002506	zgc:92818	-1.01777
ENSDARG00000018902	pes	-1.01747
ENSDARG00000020405	napab	-1.01746
ENSDARG00000032849	ndrg1a	-1.01657
ENSDARG00000075340	med1	-1.01606
ENSDARG00000004336	exoc4	-1.01592
ENSDARG00000102060	zgc:92873	-1.01465
ENSDARG00000037153	atp6ap1b	-1.01359
ENSDARG00000055151	smyd2a	-1.01274
ENSDARG00000057577	mbtps2	-1.01263
ENSDARG00000037589	gid8b	-1.01234
ENSDARG00000016143	xiap	-1.01226
ENSDARG00000100083	sugt1	-1.01156
ENSDARG00000061345	wwp2	-1.01136
ENSDARG00000056559	ccz1	-1.01044
ENSDARG00000087443	ptp4a2a	-1.01005
ENSDARG00000061946	commd4	-1.00984
ENSDARG00000061904	fhod3b	-1.00902
ENSDARG00000088663	lman2lb	-1.00889
ENSDARG00000061311	znf438	-1.00784
ENSDARG00000035880	atp6v1c1b	-1.00783
ENSDARG00000035986	ptpn2b	-1.00779
ENSDARG00000003941	rrs1	-1.00727
ENSDARG00000103714	rab6a	-1.00724
ENSDARG00000016238	arl6ip5b	-1.00718
ENSDARG00000076480	mcf2lb	-1.00569
ENSDARG00000060678	ndst2b	-1.00568
ENSDARG00000095912	si:dkey-229b18.3	-1.00449
ENSDARG00000016059	rab5b	-1.00374
ENSDARG00000056871	ap4m1	-1.00363
ENSDARG00000068989	gabra1	-1.00307
ENSDARG00000069101	napbb	-1.00125
ENSDARG00000060051	slc47a2.1	-1.00063
ENSDARG00000104105	ttf2	-0.999858
ENSDARG00000089886	si:dkey-19e4.5	-0.999542
ENSDARG00000101606	rims2a	-0.999109
ENSDARG00000034825	uspl1	-0.999077
ENSDARG00000023712	mao	-0.998061
ENSDARG00000061553	pgap4	-0.997745
ENSDARG00000069755	mtmr11	-0.997297
ENSDARG00000009336	aif1l	-0.997152
ENSDARG00000014274	rfc2	-0.99696
ENSDARG00000007098	itm2ba	-0.996783
ENSDARG00000097478	qkia	-0.996632
ENSDARG00000038576	ube2d1b	-0.995787
ENSDARG00000105295	LOC108190731	-0.995477
ENSDARG00000078645	si:ch73-62l21.1	-0.995027
ENSDARG00000059357	sarnp	-0.995014
ENSDARG00000076805	leng8	-0.995007
ENSDARG00000058666	dennd2da	-0.994477
ENSDARG00000069422	nhp2	-0.992216
ENSDARG00000019951	sec62	-0.990842
ENSDARG00000015314	zc4h2	-0.989879
ENSDARG00000008803	marcksb	-0.988518
ENSDARG00000021309	rhoca	-0.987971
ENSDARG00000043019	exoc1	-0.986513
ENSDARG00000079253	plch1	-0.985923
ENSDARG00000041108	ctsh	-0.98567
ENSDARG00000078473	nucks1a	-0.984987
ENSDARG00000059246	hnrnpd	-0.984929
ENSDARG00000057114	hpf1	-0.984764
ENSDARG00000089717	qpct	-0.98465
ENSDARG00000100606	arhgef25a	-0.983947
ENSDARG00000077013	znf280d	-0.98313
ENSDARG00000062489	march8	-0.982959
ENSDARG00000054423	slc7a6	-0.982668
ENSDARG00000022845	lias	-0.982357
ENSDARG00000074703	ccdc97	-0.981927
ENSDARG00000015016	kif26ab	-0.981371
ENSDARG00000062304	pdpk1a	-0.981111
ENSDARG00000010108	bri3bp	-0.980862
ENSDARG00000056150	rbms2b	-0.980468
ENSDARG00000117130	arl10	-0.980316
ENSDARG00000039435	rgs17	-0.980235
ENSDARG00000012367	trim46a	-0.979211
ENSDARG00000026068	trappc5	-0.978962
ENSDARG00000104768	akap17a	-0.978613
ENSDARG00000037261	mtap	-0.976607
ENSDARG00000104149	rraga	-0.976491
ENSDARG00000074120	usp2b	-0.976313
ENSDARG00000093091	iqsec3b	-0.976135
ENSDARG00000070704	thap7	-0.976074
ENSDARG00000020123	coq8aa	-0.974097
ENSDARG00000022303	higd1a	-0.973375
ENSDARG00000010250	nqo1	-0.97296
ENSDARG00000052923	zgc:113162	-0.972439
ENSDARG00000033597	api5	-0.971775
ENSDARG00000077950	tor1	-0.971444
ENSDARG00000024642	pip5k1ab	-0.971413
ENSDARG00000070683	dkk3b	-0.971287
ENSDARG00000053468	adam10a	-0.971028
ENSDARG00000053484	syne2b	-0.970825
ENSDARG00000098968	LOC100330644	-0.969003
ENSDARG00000100825	calm3a	-0.968699
ENSDARG00000045146	tomm22	-0.968413
ENSDARG00000103922	bod1	-0.968235
ENSDARG00000036383	slc24a6a	-0.967513
ENSDARG00000098221	st8sia1	-0.967223
ENSDARG00000019572	taf7	-0.966896
ENSDARG00000015349	mfge8a	-0.965745
ENSDARG00000008363	mcl1b	-0.965522
ENSDARG00000057248	sclt1	-0.964793
ENSDARG00000031819	eif4ebp2	-0.964568
ENSDARG00000055510	ypel3	-0.963562
ENSDARG00000028228	zbtb18	-0.962913
ENSDARG00000041799	gja1b	-0.961635
ENSDARG00000014592	dennd1a	-0.960331
ENSDARG00000027187	kat8	-0.960305
ENSDARG00000054746	uggt1	-0.959698
ENSDARG00000044267	sumo1	-0.9589
ENSDARG00000008867	rap1b	-0.958743
ENSDARG00000003776	pip4k2aa	-0.958432
ENSDARG00000019566	neurod1	-0.957413
ENSDARG00000004308	fam8a1b	-0.95707
ENSDARG00000045696	mrpl23	-0.956941
ENSDARG00000001447	mier1b	-0.956674
ENSDARG00000026028	ankrd44	-0.95648
ENSDARG00000055092	pora	-0.95613
ENSDARG00000032344	pde4a	-0.956064
ENSDARG00000034423	sncga	-0.954286
ENSDARG00000093572	lamc3	-0.954002
ENSDARG00000039270	vti1b	-0.953609
ENSDARG00000101967	sult4a1	-0.951775
ENSDARG00000063242	ttc13	-0.950737
ENSDARG00000011404	fen1	-0.95072
ENSDARG00000022430	ppp1r8b	-0.950688
ENSDARG00000101251	ldha	-0.950317
ENSDARG00000070873	ccl25b	-0.950032
ENSDARG00000111102	camk2n2	-0.949856
ENSDARG00000089486	cplx3b	-0.949375
ENSDARG00000027740	adcyap1b	-0.948993
ENSDARG00000076360	coa1	-0.948673
ENSDARG00000021987	plecb	-0.948003
ENSDARG00000031346	rbm17	-0.94745
ENSDARG00000009740	ppp1r7	-0.946933
ENSDARG00000043307	srd5a3	-0.946438
ENSDARG00000095427	si:ch211-152p11.8	-0.946435
ENSDARG00000069980	lman1	-0.94558
ENSDARG00000099969	zgc:152863	-0.944943
ENSDARG00000028379	trub2	-0.944801
ENSDARG00000021905	derl1	-0.944205
ENSDARG00000023117	gopc	-0.943821
ENSDARG00000008407	tspan7b	-0.943457
ENSDARG00000025034	syngr3b	-0.943027
ENSDARG00000070590	nt5c1ab	-0.94274
ENSDARG00000011170	ndrg2	-0.942391
ENSDARG00000052537	cptp	-0.941435
ENSDARG00000104413	rogdi	-0.940348
ENSDARG00000098730	en1b	-0.939714
ENSDARG00000088247	si:ch1073-303k11.2	-0.93963
ENSDARG00000074985	aurkaip1	-0.939308
ENSDARG00000012553	rap1aa	-0.938865
ENSDARG00000071396	timm23a	-0.937896
ENSDARG00000102702	LOC100535105	-0.937555
ENSDARG00000029692	rufy3	-0.937346
ENSDARG00000024954	tmed4	-0.935958
ENSDARG00000054201	rnf40	-0.935809
ENSDARG00000036064	cnep1r1	-0.935422
ENSDARG00000044056	ahi1	-0.934827
ENSDARG00000002190	chmp2bb	-0.934525
ENSDARG00000057624	cops5	-0.934413
ENSDARG00000033802	cyp27a7	-0.93394
ENSDARG00000016484	dkc1	-0.933927
ENSDARG00000076995	sharpin	-0.933833
ENSDARG00000025074	slc25a10b	-0.933762
ENSDARG00000018716	dgkh	-0.93305
ENSDARG00000100958	LOC103909734	-0.933011
ENSDARG00000028431	adnp2b	-0.931457
ENSDARG00000007396	rnd3b	-0.931212
ENSDARG00000055837	arhgef1b	-0.930874
ENSDARG00000004830	flot2a	-0.930713
ENSDARG00000052674	csnk1a1	-0.930325
ENSDARG00000099624	chmp1b	-0.929655
ENSDARG00000056690	mtmr1a	-0.929386
ENSDARG00000005210	coro2aa	-0.929142
ENSDARG00000040666	nifk	-0.929097
ENSDARG00000087162	tmem102	-0.928529
ENSDARG00000003526	psma5	-0.927345
ENSDARG00000019191	sept12	-0.926407
ENSDARG00000031985	ptpa	-0.925772
ENSDARG00000018491	pdia4	-0.925414
ENSDARG00000073688	nav2a	-0.925378
ENSDARG00000016531	klhl4	-0.925145
ENSDARG00000073952	slc4a7	-0.924397
ENSDARG00000061368	klf13	-0.923746
ENSDARG00000096791	si:ch73-344o19.1	-0.923683
ENSDARG00000095614	cacna1eb	-0.923434
ENSDARG00000070826	bpgm	-0.923092
ENSDARG00000038239	tnpo2a	-0.922981
ENSDARG00000006600	lsm14aa	-0.92216
ENSDARG00000003751	lats1	-0.919876
ENSDARG00000020926	creb3l3l	-0.91944
ENSDARG00000042522	katnbl1	-0.919333
ENSDARG00000000779	scfd1	-0.919052
ENSDARG00000053279	apln	-0.918935
ENSDARG00000003517	impa1	-0.91857
ENSDARG00000037008	bscl2	-0.917911
ENSDARG00000052334	ociad1	-0.916467
ENSDARG00000117093	dipk1b	-0.915804
ENSDARG00000060510	cul4b	-0.915767
ENSDARG00000060711	sv2bb	-0.914776
ENSDARG00000042319	cdca4	-0.913676
ENSDARG00000010002	gna11a	-0.913523
ENSDARG00000034808	kcnip1b	-0.910459
ENSDARG00000056379	si:ch73-86n18.1	-0.909887
ENSDARG00000063572	perp	-0.909036
ENSDARG00000029612	gpkow	-0.908486
ENSDARG00000099776	glula	-0.908246
ENSDARG00000016771	tfa	-0.908221
ENSDARG00000036305	phf23b	-0.907745
ENSDARG00000070150	jtb	-0.907717
ENSDARG00000099014	fxyd3	-0.907086
ENSDARG00000038967	cul3a	-0.905873
ENSDARG00000010721	sept6	-0.905791
ENSDARG00000005690	slc25a23a	-0.905199
ENSDARG00000035519	histh1l1	-0.904174
ENSDARG00000079201	tshz2	-0.902771
ENSDARG00000095750	fdxacb1	-0.902382
ENSDARG00000078078	LOC110437730	-0.902335
ENSDARG00000013250	tars1	-0.901696
ENSDARG00000102878	mapre3b	-0.901199
ENSDARG00000056678	trim47	-0.900649
ENSDARG00000030440	rsrp1	-0.89944
ENSDARG00000039215	arrb2a	-0.898996
ENSDARG00000015206	hnrnpua	-0.898826
ENSDARG00000038428	sulf1	-0.898089
ENSDARG00000095743	sox11b	-0.896785
ENSDARG00000018296	rev1	-0.896441
ENSDARG00000089836	mrps12	-0.89592
ENSDARG00000018738	zw10	-0.895718
ENSDARG00000010745	dnaja2b	-0.895105
ENSDARG00000018600	retsat.2	-0.894664
ENSDARG00000104837	nudc	-0.894044
ENSDARG00000092493	si:dkeyp-44a8.2	-0.894042
ENSDARG00000012953	mob1bb	-0.893937
ENSDARG00000039424	snrpb2	-0.892484
ENSDARG00000092546	pdap1a	-0.89204
ENSDARG00000036593	kdm2ba	-0.891857
ENSDARG00000012777	nucks1b	-0.890765
ENSDARG00000036194	pitx2	-0.890204
ENSDARG00000070583	itpk1b	-0.890128
ENSDARG00000087243	zgc:100918	-0.889423
ENSDARG00000070161	vamp3	-0.887517
ENSDARG00000056601	plekha3	-0.885266
ENSDARG00000060323	exoc5	-0.884989
ENSDARG00000040310	prpf4bb	-0.88441
ENSDARG00000031768	roraa	-0.884177
ENSDARG00000100452	nop53	-0.884093
ENSDARG00000069420	trim23	-0.882293
ENSDARG00000055162	zhx2a	-0.880504
ENSDARG00000034229	kcnip3a	-0.880121
ENSDARG00000040650	gps1	-0.879134
ENSDARG00000029480	specc1	-0.879017
ENSDARG00000019362	ptbp1a	-0.878207
ENSDARG00000032705	foxg1b	-0.876314
ENSDARG00000037495	rtn4rl2b	-0.876283
ENSDARG00000102458	hip1rb	-0.876034
ENSDARG00000055472	nubp1	-0.875748
ENSDARG00000011862	inaa	-0.87554
ENSDARG00000077596	phf24	-0.874878
ENSDARG00000020913	ddx56	-0.874197
ENSDARG00000076074	dda1	-0.872178
ENSDARG00000074453	zfx	-0.869934
ENSDARG00000042620	gstr	-0.865665
ENSDARG00000102229	mapk8ip1a	-0.864751
ENSDARG00000045482	stk38l	-0.863962
ENSDARG00000052279	osgn1	-0.863666
ENSDARG00000059400	tmem167b	-0.863221
ENSDARG00000038835	ppid	-0.862569
ENSDARG00000069266	esrra	-0.861635
ENSDARG00000013965	cul2	-0.860828
ENSDARG00000078902	rims1b	-0.860422
ENSDARG00000014378	slc12a4	-0.85996
ENSDARG00000091418	snx17	-0.858825
ENSDARG00000057676	golga7	-0.858404
ENSDARG00000105293	srsf4	-0.858344
ENSDARG00000055759	efhd2	-0.857242
ENSDARG00000015566	dnmt3ab	-0.855514
ENSDARG00000006915	arl8ba	-0.855125
ENSDARG00000039365	cuedc2	-0.85327
ENSDARG00000056267	dixdc1b	-0.852447
ENSDARG00000115987	srp14	-0.852428
ENSDARG00000002249	tbxas1	-0.852257
ENSDARG00000089109	bcl2b	-0.85209
ENSDARG00000041155	morf4l1	-0.851591
ENSDARG00000056979	lhx9	-0.851376
ENSDARG00000052765	gria2b	-0.851359
ENSDARG00000103590	cyp2aa6	-0.851162
ENSDARG00000009677	dlg1a	-0.850833
ENSDARG00000039041	sfrp5	-0.847546
ENSDARG00000070479	tspan13b	-0.846026
ENSDARG00000006527	brd3a	-0.845671
ENSDARG00000031044	lipg	-0.845582
ENSDARG00000030630	mfsd2aa	-0.845208
ENSDARG00000067626	ywhag1	-0.843875
ENSDARG00000079891	dnajc6	-0.843351
ENSDARG00000037958	nosip	-0.842011
ENSDARG00000045156	rgs9b	-0.841555
ENSDARG00000029544	id2b	-0.841319
ENSDARG00000055757	tmem9	-0.841088
ENSDARG00000071570	ccdc71	-0.840665
ENSDARG00000021372	tob1b	-0.839365
ENSDARG00000075713	shox2	-0.839358
ENSDARG00000076563	rarres3l	-0.839002
ENSDARG00000068296	slco3a1b	-0.837857
ENSDARG00000031382	reep2	-0.83738
ENSDARG00000044431	ppig	-0.836695
ENSDARG00000012682	pfn2a	-0.836116
ENSDARG00000013659	brox	-0.834643
ENSDARG00000104103	rps6kc1	-0.833407
ENSDARG00000001578	echs1	-0.832462
ENSDARG00000045131	id4	-0.832117
ENSDARG00000056475	trnau1apb	-0.830016
ENSDARG00000079702	wdr81	-0.829753
ENSDARG00000009796	klc1a	-0.829622
ENSDARG00000063095	ctsf	-0.829575
ENSDARG00000003820	nr1d2a	-0.829299
ENSDARG00000096661	si:ch211-286b5.5	-0.827773
ENSDARG00000035990	cited4a	-0.827542
ENSDARG00000032373	rnf145b	-0.82694
ENSDARG00000057912	eif1axb	-0.825971
ENSDARG00000017982	cyp39a1	-0.825047
ENSDARG00000018691	phf2	-0.824574
ENSDARG00000035678	zgc:91910	-0.824543
ENSDARG00000055523	slc22a6l	-0.824505
ENSDARG00000098367	srp54	-0.824447
ENSDARG00000098368	aplp1	-0.824249
ENSDARG00000060113	znf395a	-0.823306
ENSDARG00000075556	luzp1	-0.821497
ENSDARG00000079008	fam189b	-0.821384
ENSDARG00000027418	trappc4	-0.820784
ENSDARG00000002591	ruvbl1	-0.82041
ENSDARG00000092954	mrpl34	-0.820223
ENSDARG00000091831	ddx27	-0.819489
ENSDARG00000101776	syt12	-0.819464
ENSDARG00000030905	cited2	-0.817883
ENSDARG00000025855	camk2n1a	-0.817443
ENSDARG00000018111	kdm7aa	-0.817361
ENSDARG00000077138	zgc:195173	-0.816826
ENSDARG00000056075	rca2.1	-0.81612
ENSDARG00000015352	lsg1	-0.815297
ENSDARG00000034633	emc9	-0.814671
ENSDARG00000043554	mrpl40	-0.813293
ENSDARG00000099177	dok1b	-0.812882
ENSDARG00000059789	parp8	-0.811249
ENSDARG00000052769	glrbb	-0.810138
ENSDARG00000025302	dixdc1a	-0.80966
ENSDARG00000104581	tom1	-0.807557
ENSDARG00000063144	shisa7b	-0.806854
ENSDARG00000074758	csde1	-0.805966
ENSDARG00000011583	cry1b	-0.805029
ENSDARG00000039255	klhl21	-0.804079
ENSDARG00000087538	kif3a	-0.80397
ENSDARG00000014333	ormdl1	-0.803586
ENSDARG00000006683	arhgef6	-0.803484
ENSDARG00000007566	appbp2	-0.803452
ENSDARG00000002264	mrpl41	-0.803312
ENSDARG00000101680	arl1	-0.802004
ENSDARG00000005500	dgcr6	-0.801587
ENSDARG00000005772	tsr2	-0.800155
ENSDARG00000054578	arl6ip1	-0.799765
ENSDARG00000015015	tspan18b	-0.797385
ENSDARG00000098360	cyp19a1b	-0.797174
ENSDARG00000016480	slc17a7a	-0.797019
ENSDARG00000098075	sh3bgrl3	-0.795942
ENSDARG00000044092	atp5if1b	-0.794622
ENSDARG00000053716	zgc:153990	-0.793968
ENSDARG00000061140	colec12	-0.793709
ENSDARG00000030376	grin2bb	-0.793472
ENSDARG00000011418	sigmar1	-0.793036
ENSDARG00000097790	si:dkey-234i14.6	-0.79297
ENSDARG00000039997	ptp4a3a	-0.789658
ENSDARG00000054823	id3	-0.789467
ENSDARG00000007760	spg21	-0.788593
ENSDARG00000103919	si:ch73-1a9.3	-0.787462
ENSDARG00000016089	bicral	-0.787316
ENSDARG00000052271	slc22a18	-0.786114
ENSDARG00000005513	naca	-0.785867
ENSDARG00000061203	trpc1	-0.785506
ENSDARG00000053544	hspa4l	-0.782802
ENSDARG00000079056	si:ch211-194c3.5	-0.782116
ENSDARG00000061490	u2surp	-0.781865
ENSDARG00000036222	npy	-0.781723
ENSDARG00000007996	pou2f1b	-0.781624
ENSDARG00000058601	gdap1	-0.780841
ENSDARG00000020693	sesn1	-0.780643
ENSDARG00000030078	glipr1b	-0.780325
ENSDARG00000079306	rlim	-0.779341
ENSDARG00000099425	cfi	-0.778833
ENSDARG00000101766	ptmab	-0.77771
ENSDARG00000089885	slc16a12b	-0.776685
ENSDARG00000088023	si:dkey-26c10.5	-0.775767
ENSDARG00000004470	prkcsh	-0.775524
ENSDARG00000059897	ntrk2a	-0.775171
ENSDARG00000041068	got2a	-0.774314
ENSDARG00000023852	lsm4	-0.773744
ENSDARG00000002949	ppp6c	-0.77227
ENSDARG00000063573	vps41	-0.771167
ENSDARG00000042823	spcs2	-0.770238
ENSDARG00000054259	nat10	-0.767906
ENSDARG00000056235	smndc1	-0.767541
ENSDARG00000016783	srsf6b	-0.76547
ENSDARG00000053466	timmdc1	-0.763881
ENSDARG00000056250	add3b	-0.762943
ENSDARG00000062361	paxbp1	-0.762644
ENSDARG00000090230	tmem108	-0.762322
ENSDARG00000038789	tmem53	-0.761783
ENSDARG00000097236	svip	-0.761742
ENSDARG00000090872	si:dkey-276j7.1	-0.76101
ENSDARG00000060656	si:ch211-10a23.2	-0.761007
ENSDARG00000062955	dipk1aa	-0.760979
ENSDARG00000033436	mboat7	-0.760786
ENSDARG00000002758	dedd1	-0.758999
ENSDARG00000029510	timm17a	-0.758364
ENSDARG00000002362	ubald1a	-0.756892
ENSDARG00000025693	tmem9b	-0.756406
ENSDARG00000104295	arhgap21a	-0.754737
ENSDARG00000013979	ndfip1	-0.752303
ENSDARG00000078745	pnpla8	-0.751695
ENSDARG00000006642	drg2	-0.750363
ENSDARG00000041896	dnajc5ga	-0.750267
ENSDARG00000061114	parga	-0.749918
ENSDARG00000098466	ube2a	-0.749452
ENSDARG00000018524	midn	-0.748666
ENSDARG00000003153	nudt21	-0.747556
ENSDARG00000055383	zgc:66160	-0.746869
ENSDARG00000010301	b4galt6	-0.746286
ENSDARG00000025404	ube2g2	-0.744541
ENSDARG00000095451	si:ch211-196l7.4	-0.744278
ENSDARG00000069632	emp1	-0.742758
ENSDARG00000068641	taf10	-0.741654
ENSDARG00000020645	slc7a3a	-0.740434
ENSDARG00000075435	akap11	-0.740205
ENSDARG00000055283	id2a	-0.739878
ENSDARG00000054300	dhrs1	-0.73741
ENSDARG00000099241	ppp2cb	-0.736921
ENSDARG00000056741	senp3b	-0.736396
ENSDARG00000099186	slc1a5	-0.736375
ENSDARG00000040971	zgc:92606	-0.735975
ENSDARG00000104820	psd3l	-0.735092
ENSDARG00000052536	tia1	-0.734654
ENSDARG00000103529	snx1b	-0.733399
ENSDARG00000009806	smfn	-0.733141
ENSDARG00000008947	rtf1	-0.732928
ENSDARG00000062476	snapc5	-0.731108
ENSDARG00000007247	ric8a	-0.73093
ENSDARG00000033234	stmn2a	-0.730046
ENSDARG00000059244	arfip2a	-0.728367
ENSDARG00000087303	cebpd	-0.728084
ENSDARG00000074756	tfb2m	-0.728054
ENSDARG00000011613	rbm39a	-0.727465
ENSDARG00000069090	atp6v0d1	-0.727323
ENSDARG00000069298	osbpl9	-0.726242
ENSDARG00000031214	arcn1b	-0.725298
ENSDARG00000102741	sumo2b	-0.724601
ENSDARG00000093569	bckdhbl	-0.72403
ENSDARG00000103606	ndst1b	-0.722167
ENSDARG00000044362	unc119b	-0.721532
ENSDARG00000025902	plekhg5a	-0.719652
ENSDARG00000029331	atxn7l3a	-0.719058
ENSDARG00000035175	schip1	-0.71744
ENSDARG00000090552	si:dkey-7j14.6	-0.716774
ENSDARG00000077257	timd4	-0.712231
ENSDARG00000056797	ppp2r2ca	-0.711344
ENSDARG00000006314	itgav	-0.70677
ENSDARG00000079840	kcnma1a	-0.704617
ENSDARG00000030656	sept3	-0.704537
ENSDARG00000076742	cyth1a	-0.703105
ENSDARG00000013063	oxct1a	-0.70166
ENSDARG00000077653	rabl6b	-0.701304
ENSDARG00000037928	ddx42	-0.700019
ENSDARG00000003035	hspa9	-0.699936
ENSDARG00000052482	arhgef11	-0.698873
ENSDARG00000020623	baxa	-0.69854
ENSDARG00000035329	capns1a	-0.6982
ENSDARG00000104458	rnasekb	-0.697832
ENSDARG00000070471	tarbp2	-0.696791
ENSDARG00000021225	prkci	-0.695729
ENSDARG00000070433	vps18	-0.693319
ENSDARG00000010137	ldb1a	-0.693237
ENSDARG00000012747	rer1	-0.693161
ENSDARG00000019969	smarcd3b	-0.692758
ENSDARG00000015174	atp6v0a1b	-0.692154
ENSDARG00000014490	tac1	-0.691436
ENSDARG00000077709	iqsec2b	-0.690515
ENSDARG00000043448	itm2ca	-0.690051
ENSDARG00000029018	cdkn1ba	-0.687387
ENSDARG00000059534	jph3a	-0.687091
ENSDARG00000077530	ahctf1	-0.687032
ENSDARG00000057262	si:dkey-91i10.3	-0.684962
ENSDARG00000042933	bloc1s6	-0.682572
ENSDARG00000040822	fundc1	-0.682471
ENSDARG00000089976	spcs3	-0.682311
ENSDARG00000016513	setd3	-0.681971
ENSDARG00000016514	gtf2h2	-0.68151
ENSDARG00000041599	zgc:91860	-0.680517
ENSDARG00000089681	btf3l4	-0.680443
ENSDARG00000038785	abcf2a	-0.678072
ENSDARG00000100636	rbm12	-0.678065
ENSDARG00000037894	ezh1	-0.675548
ENSDARG00000006546	ak4	-0.673564
ENSDARG00000019924	cmpk	-0.672797
ENSDARG00000005104	limk2	-0.672099
ENSDARG00000039335	st6gal2a	-0.671791
ENSDARG00000103591	dkk3a	-0.668877
ENSDARG00000015759	tspan7	-0.667606
ENSDARG00000037433	fmr1	-0.665716
ENSDARG00000034187	calm1b	-0.664838
ENSDARG00000055115	dtnbp1a	-0.664396
ENSDARG00000102997	rrn3	-0.662793
ENSDARG00000031427	calm2a	-0.661426
ENSDARG00000004869	penka	-0.661371
ENSDARG00000035066	ubtf	-0.661131
ENSDARG00000101317	grinaa	-0.660992
ENSDARG00000104279	appa	-0.660693
ENSDARG00000009950	edf1	-0.660676
ENSDARG00000004680	dnajb6a	-0.660187
ENSDARG00000039650	itm2cb	-0.657591
ENSDARG00000069790	dynll2a	-0.657028
ENSDARG00000052649	ube2ia	-0.65646
ENSDARG00000002745	tdh	-0.656202
ENSDARG00000009754	zc3h11a	-0.654807
ENSDARG00000019881	bsg	-0.651474
ENSDARG00000071224	si:ch211-133n4.4	-0.648977
ENSDARG00000055357	leo1	-0.648786
ENSDARG00000099203	atp1b2a	-0.648409
ENSDARG00000020521	exoc6	-0.647705
ENSDARG00000104023	mag	-0.640882
ENSDARG00000057234	chtopa	-0.639631
ENSDARG00000094673	rhoab	-0.63959
ENSDARG00000037038	psmc6	-0.635889
ENSDARG00000035596	si:ch211-191d15.2	-0.6327
ENSDARG00000022424	slc26a5	-0.632602
ENSDARG00000001729	strn3	-0.631616
ENSDARG00000013804	capns1b	-0.631553
ENSDARG00000114797	rab3b	-0.630522
ENSDARG00000075282	irs2b	-0.63004
ENSDARG00000101959	etv1	-0.627413
ENSDARG00000070801	opa1	-0.624706
ENSDARG00000033614	rasgef1ba	-0.621629
ENSDARG00000079307	tmem269	-0.620991
ENSDARG00000037229	denr	-0.619323
ENSDARG00000059763	gabrd	-0.618912
ENSDARG00000040926	nr2f2	-0.616106
ENSDARG00000089856	cita	-0.614886
ENSDARG00000039185	nfyba	-0.611137
ENSDARG00000011582	sox5	-0.610676
ENSDARG00000056856	tax1bp1b	-0.610111
ENSDARG00000057913	syt11a	-0.610053
ENSDARG00000016022	zic5	-0.609371
ENSDARG00000053097	hsf2	-0.60902
ENSDARG00000116058	rhoac	-0.608626
ENSDARG00000062326	hmgn7	-0.607029
ENSDARG00000076815	eif3s10	-0.60673
ENSDARG00000024195	znf395b	-0.605958
ENSDARG00000104702	cat	-0.604419
ENSDARG00000024651	snrpa1	-0.598998
ENSDARG00000026845	rhoaa	-0.597888
ENSDARG00000099793	cspg5b	-0.597397
ENSDARG00000021113	ptmaa	-0.593185
ENSDARG00000054804	anp32e	-0.58855
ENSDARG00000008829	chga	-0.587657
ENSDARG00000043932	stmn4l	-0.587642
ENSDARG00000101942	si:dkey-260j18.2	-0.587284
ENSDARG00000078748	si:ch211-137a8.4	-0.586224
ENSDARG00000099099	-	-1.33809
ENSDARG00000105816	-	-2.40021
ENSDARG00000102371	-	-1.57516
ENSDARG00000095906	-	-0.819997
ENSDARG00000075540	-	-2.58957
ENSDARG00000098681	-	-1.55094
ENSDARG00000098230	-	-1.76408
ENSDARG00000114730	-	-0.720267
ENSDARG00000090381	-	-2.70808
ENSDARG00000036852	-	-1.80943
ENSDARG00000096922	-	-1.22254
ENSDARG00000052528	-	-1.88822
ENSDARG00000097855	-	-1.16583
ENSDARG00000096988	-	-2.52062
ENSDARG00000095236	-	-1.65612
ENSDARG00000082399	-	-1.29318
ENSDARG00000097950	-	-2.17081
ENSDARG00000097953	-	-1.51818
ENSDARG00000102110	-	-1.22255
ENSDARG00000104358	-	-1.52015
ENSDARG00000106522	-	-2.28345
ENSDARG00000094815	-	-2.71538
ENSDARG00000094839	-	-4.39475
ENSDARG00000107408	-	-1.29775
ENSDARG00000112772	-	-1.37848
ENSDARG00000101648	-	-2.75586
ENSDARG00000111899	-	-2.03282
ENSDARG00000102210	-	-1.47472
ENSDARG00000100000	-	-3.7063
ENSDARG00000100041	-	-1.10284
ENSDARG00000114294	-	-1.48029
ENSDARG00000098082	-	-2.61209
ENSDARG00000105254	-	-2.09184
ENSDARG00000100857	-	-1.31882
ENSDARG00000081299	-	-1.34747
