# Supplementary material for: Transcriptomic Profiling Revealed Signaling Pathways Associated with the Spawning of Female Zebrafish under Cold Stress
Source: Int J Mol Sci. 2022 Jul 6;23(14):7494. doi: 10.3390/ijms23147494 (PMC9320639; doi:10.3390/ijms23147494)
Supplement: Supplementary file 1 [file ijms-23-07494-s001.zip › Supplementary files/Table S4 KEGG enrichment analysis results of identified key genes.xlsx]

## Sheet: Up-regualted genes (a, b and c)
Term	Database	ID	Input number	Background number	P-Value	Corrected P-Value	Input	Hyperlink
Ribosome	KEGG PATHWAY	dre03010	73	128	3.36e-26	3e-23	ENSDARG00000099104|ENSDARG00000053457|ENSDARG00000043509|ENSDARG00000034897|ENSDARG00000060199|ENSDARG00000088030|ENSDARG00000006316|ENSDARG00000070437|ENSDARG00000045913|ENSDARG00000011405|ENSDARG00000075325|ENSDARG00000099380|ENSDARG00000025850|ENSDARG00000090462|ENSDARG00000055475|ENSDARG00000053365|ENSDARG00000034291|ENSDARG00000007320|ENSDARG00000070849|ENSDARG00000103007|ENSDARG00000006691|…	http://www.genome.jp/kegg-bin/show_pathway?dre03010/dre:751640%09red/dre:445028%09red/dre:406565%09red/dre:554098%09red/dre:572109%09red/dre:337090%09red/dre:326961%09red/dre:767765%09red/dre:553771%09red/dre:323305%09red/dre:436829%09red/dre:641289%09red/dre:378961%09red/dre:192301%09red/dre:336710%09red/dre:393738%09red/dre:336712%09red/dre:415159%09red/dre:394035%09red/dre:394036%09red/dre:336…
RNA transport	KEGG PATHWAY	dre03013	52	152	5.71e-12	1.91e-09	ENSDARG00000020850|ENSDARG00000016302|ENSDARG00000016443|ENSDARG00000008395|ENSDARG00000077732|ENSDARG00000059259|ENSDARG00000074995|ENSDARG00000001244|ENSDARG00000015676|ENSDARG00000063333|ENSDARG00000021140|ENSDARG00000003681|ENSDARG00000045095|ENSDARG00000016889|ENSDARG00000054807|ENSDARG00000021257|ENSDARG00000003032|ENSDARG00000103027|ENSDARG00000069951|ENSDARG00000074955|ENSDARG00000099652|…	http://www.genome.jp/kegg-bin/show_pathway?dre03013/dre:322969%09red/dre:30516%09red/dre:559225%09red/dre:393125%09red/dre:30699%09red/dre:558020%09red/dre:30432%09red/dre:327341%09red/dre:399484%09red/dre:406783%09red/dre:334234%09red/dre:100317326%09red/dre:393974%09red/dre:570700%09red/dre:393635%09red/dre:767677%09red/dre:560127%09red/dre:570945%09red/dre:562350%09red/dre:777756%09red/dre:394…
Oxidative phosphorylation	KEGG PATHWAY	dre00190	45	121	1.59e-11	4.26e-09	ENSDARG00000015978|ENSDARG00000013044|ENSDARG00000014794|ENSDARG00000057853|ENSDARG00000007745|ENSDARG00000007526|ENSDARG00000039346|ENSDARG00000017775|ENSDARG00000076318|ENSDARG00000019404|ENSDARG00000038075|ENSDARG00000006370|ENSDARG00000051986|ENSDARG00000014313|ENSDARG00000052840|ENSDARG00000016721|ENSDARG00000010149|ENSDARG00000011841|ENSDARG00000043467|ENSDARG00000045514|ENSDARG00000074552|…	http://www.genome.jp/kegg-bin/show_pathway?dre00190/dre:393497%09red/dre:286779%09red/dre:100332034%09red/dre:445122%09red/dre:326962%09red/dre:796997%09red/dre:541331%09red/dre:393793%09red/dre:553755%09red/dre:406298%09red/dre:402883%09red/dre:322549%09red/dre:335774%09red/dre:336957%09red/dre:436930%09red/dre:337583%09red/dre:393943%09red/dre:335191%09red/dre:562219%09red/dre:573021%09red/dre:…
Carbon metabolism	KEGG PATHWAY	dre01200	45	130	1.09e-10	2.66e-08	ENSDARG00000034470|ENSDARG00000045888|ENSDARG00000022456|ENSDARG00000006019|ENSDARG00000019702|ENSDARG00000017772|ENSDARG00000011665|ENSDARG00000040314|ENSDARG00000024160|ENSDARG00000103428|ENSDARG00000057661|ENSDARG00000099860|ENSDARG00000030781|ENSDARG00000028000|ENSDARG00000101074|ENSDARG00000014068|ENSDARG00000016721|ENSDARG00000025012|ENSDARG00000019496|ENSDARG00000099730|ENSDARG00000021346|…	http://www.genome.jp/kegg-bin/show_pathway?dre01200/dre:317743%09red/dre:406696%09red/dre:321928%09red/dre:402827%09red/dre:436850%09red/dre:792692%09red/dre:335974%09red/dre:335715%09red/dre:324556%09red/dre:192309%09red/dre:386951%09red/dre:399662%09red/dre:405861%09red/dre:406299%09red/dre:369193%09red/dre:246094%09red/dre:246095%09red/dre:116517%09red/dre:606663%09red/dre:445290%09red/dre:550…
Metabolic pathways	KEGG PATHWAY	dre01100	228	1431	1.21e-10	2.69e-08	ENSDARG00000107912|ENSDARG00000101844|ENSDARG00000013430|ENSDARG00000014068|ENSDARG00000007526|ENSDARG00000011665|ENSDARG00000025904|ENSDARG00000052113|ENSDARG00000040314|ENSDARG00000103428|ENSDARG00000068478|ENSDARG00000019503|ENSDARG00000078069|ENSDARG00000015449|ENSDARG00000033285|ENSDARG00000025011|ENSDARG00000025012|ENSDARG00000011841|ENSDARG00000061274|ENSDARG00000023536|ENSDARG00000089076|…	http://www.genome.jp/kegg-bin/show_pathway?dre01100/dre:393497%09red/dre:557902%09red/dre:286779%09red/dre:100334605%09red/dre:140634%09red/dre:64608%09red/dre:327506%09red/dre:30390%09red/dre:338183%09red/dre:324556%09red/dre:393793%09red/dre:386951%09red/dre:192305%09red/dre:405861%09red/dre:378963%09red/dre:402883%09red/dre:751691%09red/dre:492500%09red/dre:334161%09red/dre:335774%09red/dre:55…
Biosynthesis of amino acids	KEGG PATHWAY	dre01230	30	85	9.44e-08	1.68e-05	ENSDARG00000034470|ENSDARG00000057571|ENSDARG00000003795|ENSDARG00000019702|ENSDARG00000011665|ENSDARG00000040314|ENSDARG00000006019|ENSDARG00000040334|ENSDARG00000099860|ENSDARG00000012932|ENSDARG00000028000|ENSDARG00000025012|ENSDARG00000099730|ENSDARG00000014068|ENSDARG00000001873|ENSDARG00000099755|ENSDARG00000054191|ENSDARG00000014179|ENSDARG00000042010|ENSDARG00000039007|ENSDARG00000015236|…	http://www.genome.jp/kegg-bin/show_pathway?dre01230/dre:317743%09red/dre:406696%09red/dre:324556%09red/dre:192309%09red/dre:335974%09red/dre:378847%09red/dre:321928%09red/dre:323329%09red/dre:386951%09red/dre:378963%09red/dre:369193%09red/dre:606663%09red/dre:431723%09red/dre:445094%09red/dre:572733%09red/dre:447836%09red/dre:335817%09red/dre:792692%09red/dre:550259%09red/dre:336425%09red/dre:560…
Glycolysis / Gluconeogenesis	KEGG PATHWAY	dre00010	28	77	1.52e-07	2.54e-05	ENSDARG00000034470|ENSDARG00000057571|ENSDARG00000014068|ENSDARG00000019644|ENSDARG00000011665|ENSDARG00000099860|ENSDARG00000028000|ENSDARG00000025012|ENSDARG00000099730|ENSDARG00000018426|ENSDARG00000021346|ENSDARG00000039914|ENSDARG00000019702|ENSDARG00000099755|ENSDARG00000012987|ENSDARG00000037935|ENSDARG00000014179|ENSDARG00000042010|ENSDARG00000103826|ENSDARG00000039007|ENSDARG00000071076|…	http://www.genome.jp/kegg-bin/show_pathway?dre00010/dre:317743%09red/dre:406696%09red/dre:447836%09red/dre:114551%09red/dre:192309%09red/dre:406428%09red/dre:378963%09red/dre:369193%09red/dre:246094%09red/dre:246095%09red/dre:116517%09red/dre:336425%09red/dre:445094%09red/dre:572733%09red/dre:406367%09red/dre:100005587%09red/dre:335817%09red/dre:792692%09red/dre:550259%09red/dre:492710%09red/dre:…
mRNA surveillance pathway	KEGG PATHWAY	dre03015	27	88	3.73e-06	0.000433315	ENSDARG00000016302|ENSDARG00000028971|ENSDARG00000041481|ENSDARG00000001244|ENSDARG00000070431|ENSDARG00000090788|ENSDARG00000034178|ENSDARG00000032261|ENSDARG00000059553|ENSDARG00000018272|ENSDARG00000070846|ENSDARG00000077732|ENSDARG00000099226|ENSDARG00000054570|ENSDARG00000044820|ENSDARG00000102012|ENSDARG00000014428|ENSDARG00000021140|ENSDARG00000018904|ENSDARG00000018618|ENSDARG00000031216|…	http://www.genome.jp/kegg-bin/show_pathway?dre03015/dre:569810%09red/dre:406543%09red/dre:405803%09red/dre:406610%09red/dre:406783%09red/dre:553261%09red/dre:560127%09red/dre:394053%09red/dre:321035%09red/dre:436657%09red/dre:432372%09red/dre:406326%09red/dre:449009%09red/dre:393885%09red/dre:406751%09red/dre:606498%09red/dre:449548%09red/dre:324238%09red/dre:561459%09red/dre:393856%09red/dre:393…
Protein processing in endoplasmic reticulum	KEGG PATHWAY	dre04141	40	178	1.55e-05	0.00133877	ENSDARG00000014634|ENSDARG00000003570|ENSDARG00000005230|ENSDARG00000020218|ENSDARG00000102640|ENSDARG00000003151|ENSDARG00000019360|ENSDARG00000054807|ENSDARG00000020008|ENSDARG00000087640|ENSDARG00000101602|ENSDARG00000029150|ENSDARG00000103516|ENSDARG00000021082|ENSDARG00000032997|ENSDARG00000104953|ENSDARG00000017842|ENSDARG00000032405|ENSDARG00000076568|ENSDARG00000111939|ENSDARG00000042728|…	http://www.genome.jp/kegg-bin/show_pathway?dre04141/dre:436911%09red/dre:266638%09red/dre:406442%09red/dre:406549%09red/dre:100000526%09red/dre:550328%09red/dre:386590%09red/dre:492805%09red/dre:791986%09red/dre:393536%09red/dre:324243%09red/dre:325561%09red/dre:83414%09red/dre:393716%09red/dre:327268%09red/dre:560210%09red/dre:334337%09red/dre:170784%09red/dre:402801%09red/dre:100334730%09red/dr…
Proteasome	KEGG PATHWAY	dre03050	19	54	2.12e-05	0.00172133	ENSDARG00000043899|ENSDARG00000009640|ENSDARG00000103190|ENSDARG00000018124|ENSDARG00000022652|ENSDARG00000018742|ENSDARG00000045928|ENSDARG00000043781|ENSDARG00000043561|ENSDARG00000002240|ENSDARG00000003189|ENSDARG00000037962|ENSDARG00000099653|ENSDARG00000101560|ENSDARG00000063100|ENSDARG00000001303|ENSDARG00000060150|ENSDARG00000058560|ENSDARG00000070674	http://www.genome.jp/kegg-bin/show_pathway?dre03050/dre:445033%09red/dre:554967%09red/dre:83917%09red/dre:326687%09red/dre:393544%09red/dre:415181%09red/dre:30666%09red/dre:445413%09red/dre:553346%09red/dre:799058%09red/dre:436816%09red/dre:30388%09red/dre:393261%09red/dre:503934%09red/dre:64278%09red/dre:393518%09red/dre:796450%09red/dre:436820%09red
RNA degradation	KEGG PATHWAY	dre03018	24	83	2.84e-05	0.00217392	ENSDARG00000027249|ENSDARG00000007639|ENSDARG00000056160|ENSDARG00000019503|ENSDARG00000100136|ENSDARG00000028000|ENSDARG00000089663|ENSDARG00000059841|ENSDARG00000013457|ENSDARG00000020298|ENSDARG00000099755|ENSDARG00000014179|ENSDARG00000074314|ENSDARG00000007045|ENSDARG00000039007|ENSDARG00000028688|ENSDARG00000098334|ENSDARG00000103432|ENSDARG00000017423|ENSDARG00000022456|ENSDARG00000059259|…	http://www.genome.jp/kegg-bin/show_pathway?dre03018/dre:565000%09red/dre:100332172%09red/dre:447836%09red/dre:378963%09red/dre:449987%09red/dre:393712%09red/dre:321035%09red/dre:550234%09red/dre:282676%09red/dre:100009659%09red/dre:550259%09red/dre:100535720%09red/dre:30079%09red/dre:114432%09red/dre:560944%09red/dre:360153%09red/dre:406795%09red/dre:334116%09red/dre:569055%09red/dre:393856%09red…
Spliceosome	KEGG PATHWAY	dre03040	32	134	3.92e-05	0.00275946	ENSDARG00000057691|ENSDARG00000061735|ENSDARG00000077732|ENSDARG00000021812|ENSDARG00000015325|ENSDARG00000035325|ENSDARG00000018574|ENSDARG00000086411|ENSDARG00000008097|ENSDARG00000089663|ENSDARG00000006395|ENSDARG00000009871|ENSDARG00000103893|ENSDARG00000099458|ENSDARG00000041887|ENSDARG00000012261|ENSDARG00000015392|ENSDARG00000043797|ENSDARG00000021107|ENSDARG00000091367|ENSDARG00000055723|…	http://www.genome.jp/kegg-bin/show_pathway?dre03040/dre:394059%09red/dre:402966%09red/dre:321544%09red/dre:192328%09red/dre:555643%09red/dre:393436%09red/dre:394018%09red/dre:560127%09red/dre:321948%09red/dre:560210%09red/dre:337851%09red/dre:394053%09red/dre:323071%09red/dre:323855%09red/dre:393480%09red/dre:797473%09red/dre:402972%09red/dre:405835%09red/dre:100535720%09red/dre:402950%09red/dre:…
Adherens junction	KEGG PATHWAY	dre04520	24	93	0.000128465	0.00781009	ENSDARG00000037746|ENSDARG00000037870|ENSDARG00000076624|ENSDARG00000099786|ENSDARG00000014571|ENSDARG00000031894|ENSDARG00000005754|ENSDARG00000002082|ENSDARG00000024209|ENSDARG00000060349|ENSDARG00000015149|ENSDARG00000079374|ENSDARG00000104609|ENSDARG00000004930|ENSDARG00000075226|ENSDARG00000103479|ENSDARG00000038159|ENSDARG00000029472|ENSDARG00000013582|ENSDARG00000014222|ENSDARG00000024785|…	http://www.genome.jp/kegg-bin/show_pathway?dre04520/dre:335158%09red/dre:556379%09red/dre:322221%09red/dre:558359%09red/dre:553341%09red/dre:100001221%09red/dre:140819%09red/dre:559111%09red/dre:394056%09red/dre:30523%09red/dre:30502%09red/dre:571256%09red/dre:30265%09red/dre:567500%09red/dre:30701%09red/dre:565459%09red/dre:799867%09red/dre:57934%09red/dre:57935%09red/dre:563632%09red/dre:100149…
Ubiquitin mediated proteolysis	KEGG PATHWAY	dre04120	31	141	0.000187052	0.0100073	ENSDARG00000030871|ENSDARG00000105035|ENSDARG00000075687|ENSDARG00000074634|ENSDARG00000074166|ENSDARG00000015199|ENSDARG00000079089|ENSDARG00000019239|ENSDARG00000100766|ENSDARG00000003151|ENSDARG00000007081|ENSDARG00000073841|ENSDARG00000055524|ENSDARG00000016782|ENSDARG00000037559|ENSDARG00000017842|ENSDARG00000007438|ENSDARG00000102531|ENSDARG00000012244|ENSDARG00000021555|ENSDARG00000026611|…	http://www.genome.jp/kegg-bin/show_pathway?dre04120/dre:336598%09red/dre:324243%09red/dre:406335%09red/dre:796547%09red/dre:324089%09red/dre:550328%09red/dre:558479%09red/dre:564866%09red/dre:556277%09red/dre:334627%09red/dre:80955%09red/dre:100136859%09red/dre:393716%09red/dre:503534%09red/dre:321544%09red/dre:564377%09red/dre:170784%09red/dre:100318335%09red/dre:322854%09red/dre:406712%09red/dr…
Pyruvate metabolism	KEGG PATHWAY	dre00620	15	45	0.000248153	0.0125247	ENSDARG00000038845|ENSDARG00000045888|ENSDARG00000021346|ENSDARG00000099730|ENSDARG00000017772|ENSDARG00000018426|ENSDARG00000078512|ENSDARG00000037935|ENSDARG00000103849|ENSDARG00000071076|ENSDARG00000042010|ENSDARG00000069100|ENSDARG00000019644|ENSDARG00000099860|ENSDARG00000028087	http://www.genome.jp/kegg-bin/show_pathway?dre00620/dre:335817%09red/dre:445290%09red/dre:335715%09red/dre:100005587%09red/dre:436747%09red/dre:334208%09red/dre:114551%09red/dre:492710%09red/dre:30497%09red/dre:445094%09red/dre:406428%09red/dre:368239%09red/dre:334197%09red/dre:399662%09red/dre:559403%09red
Cardiac muscle contraction	KEGG PATHWAY	dre04260	25	108	0.000391376	0.0177446	ENSDARG00000015978|ENSDARG00000014794|ENSDARG00000078760|ENSDARG00000019856|ENSDARG00000039131|ENSDARG00000035458|ENSDARG00000095273|ENSDARG00000038075|ENSDARG00000033683|ENSDARG00000005122|ENSDARG00000076401|ENSDARG00000007745|ENSDARG00000087402|ENSDARG00000098856|ENSDARG00000020574|ENSDARG00000029439|ENSDARG00000007739|ENSDARG00000071691|ENSDARG00000022438|ENSDARG00000018259|ENSDARG00000099197|…	http://www.genome.jp/kegg-bin/show_pathway?dre04260/dre:326962%09red/dre:393793%09red/dre:564883%09red/dre:322549%09red/dre:393908%09red/dre:335774%09red/dre:436930%09red/dre:393940%09red/dre:100148645%09red/dre:30324%09red/dre:564379%09red/dre:260440%09red/dre:568671%09red/dre:64616%09red/dre:64614%09red/dre:64613%09red/dre:64610%09red/dre:494489%09red/dre:568265%09red/dre:557348%09red/dre:10012…
Propanoate metabolism	KEGG PATHWAY	dre00640	12	33	0.000539145	0.0228923	ENSDARG00000045888|ENSDARG00000053485|ENSDARG00000060554|ENSDARG00000078512|ENSDARG00000005359|ENSDARG00000071076|ENSDARG00000014676|ENSDARG00000038910|ENSDARG00000052712|ENSDARG00000019644|ENSDARG00000070029|ENSDARG00000030781	http://www.genome.jp/kegg-bin/show_pathway?dre00640/dre:436850%09red/dre:100000859%09red/dre:569581%09red/dre:445288%09red/dre:445290%09red/dre:436747%09red/dre:30497%09red/dre:436647%09red/dre:569980%09red/dre:406299%09red/dre:405861%09red/dre:559403%09red
Citrate cycle (TCA cycle)	KEGG PATHWAY	dre00020	12	34	0.000669483	0.0279823	ENSDARG00000103428|ENSDARG00000017772|ENSDARG00000075768|ENSDARG00000099079|ENSDARG00000103364|ENSDARG00000021346|ENSDARG00000005359|ENSDARG00000103849|ENSDARG00000034270|ENSDARG00000003795|ENSDARG00000052712|ENSDARG00000016721	http://www.genome.jp/kegg-bin/show_pathway?dre00020/dre:797715%09red/dre:436922%09red/dre:564552%09red/dre:322339%09red/dre:393884%09red/dre:335715%09red/dre:562149%09red/dre:406428%09red/dre:386951%09red/dre:436850%09red/dre:399662%09red/dre:406299%09red
Aminoacyl-tRNA biosynthesis	KEGG PATHWAY	dre00970	13	42	0.00111403	0.0425721	ENSDARG00000104659|ENSDARG00000070043|ENSDARG00000075337|ENSDARG00000016864|ENSDARG00000098825|ENSDARG00000103099|ENSDARG00000054530|ENSDARG00000060494|ENSDARG00000044575|ENSDARG00000034396|ENSDARG00000044134|ENSDARG00000033861|ENSDARG00000007955	http://www.genome.jp/kegg-bin/show_pathway?dre00970/dre:751732%09red/dre:337070%09red/dre:562037%09red/dre:334393%09red/dre:493608%09red/dre:393123%09red/dre:100001219%09red/dre:338183%09red/dre:114427%09red/dre:692329%09red/dre:100126021%09red/dre:393745%09red/dre:324025%09red
Valine, leucine and isoleucine degradation	KEGG PATHWAY	dre00280	15	55	0.00141068	0.0503143	ENSDARG00000017781|ENSDARG00000045888|ENSDARG00000098174|ENSDARG00000053485|ENSDARG00000060554|ENSDARG00000018426|ENSDARG00000037935|ENSDARG00000102538|ENSDARG00000007959|ENSDARG00000014676|ENSDARG00000038910|ENSDARG00000069100|ENSDARG00000030781|ENSDARG00000070029|ENSDARG00000028087	http://www.genome.jp/kegg-bin/show_pathway?dre00280/dre:450078%09red/dre:569581%09red/dre:445288%09red/dre:445290%09red/dre:100000859%09red/dre:334197%09red/dre:777632%09red/dre:492710%09red/dre:394135%09red/dre:436647%09red/dre:368239%09red/dre:569980%09red/dre:100005587%09red/dre:405861%09red/dre:100037342%09red
Cell cycle	KEGG PATHWAY	dre04110	27	135	0.00160071	0.0555762	ENSDARG00000105035|ENSDARG00000075687|ENSDARG00000006092|ENSDARG00000035655|ENSDARG00000051923|ENSDARG00000010792|ENSDARG00000077029|ENSDARG00000002385|ENSDARG00000019367|ENSDARG00000094176|ENSDARG00000019239|ENSDARG00000003151|ENSDARG00000009942|ENSDARG00000040287|ENSDARG00000019507|ENSDARG00000075883|ENSDARG00000054155|ENSDARG00000079625|ENSDARG00000102531|ENSDARG00000042539|ENSDARG00000104609|…	http://www.genome.jp/kegg-bin/show_pathway?dre04110/dre:30678%09red/dre:406443%09red/dre:100318335%09red/dre:402825%09red/dre:567770%09red/dre:393141%09red/dre:399487%09red/dre:369195%09red/dre:393716%09red/dre:57925%09red/dre:58025%09red/dre:559111%09red/dre:777730%09red/dre:403064%09red/dre:100307076%09red/dre:322854%09red/dre:100333252%09red/dre:403012%09red/dre:286747%09red/dre:768140%09red/d…
Pentose phosphate pathway	KEGG PATHWAY	dre00030	11	33	0.00162054	0.0555762	ENSDARG00000034470|ENSDARG00000103369|ENSDARG00000014179|ENSDARG00000019702|ENSDARG00000103826|ENSDARG00000011665|ENSDARG00000057661|ENSDARG00000028000|ENSDARG00000006019|ENSDARG00000099755|ENSDARG00000012987	http://www.genome.jp/kegg-bin/show_pathway?dre00030/dre:369193%09red/dre:792692%09red/dre:246094%09red/dre:246095%09red/dre:336425%09red/dre:406496%09red/dre:550259%09red/dre:378713%09red/dre:560944%09red/dre:324556%09red/dre:447836%09red
Arginine and proline metabolism	KEGG PATHWAY	dre00330	15	59	0.00252251	0.0784618	ENSDARG00000040565|ENSDARG00000037935|ENSDARG00000007377|ENSDARG00000061981|ENSDARG00000016598|ENSDARG00000043257|ENSDARG00000039929|ENSDARG00000018426|ENSDARG00000069615|ENSDARG00000015236|ENSDARG00000005840|ENSDARG00000098639|ENSDARG00000069100|ENSDARG00000028087|ENSDARG00000008155	http://www.genome.jp/kegg-bin/show_pathway?dre00330/dre:321892%09red/dre:799492%09red/dre:140744%09red/dre:327506%09red/dre:794752%09red/dre:335974%09red/dre:334197%09red/dre:560682%09red/dre:492710%09red/dre:114426%09red/dre:100149838%09red/dre:368239%09red/dre:562854%09red/dre:80872%09red/dre:100005587%09red
Cysteine and methionine metabolism	KEGG PATHWAY	dre00270	13	53	0.00611984	0.139919	ENSDARG00000104906|ENSDARG00000099389|ENSDARG00000013430|ENSDARG00000017772|ENSDARG00000071076|ENSDARG00000103849|ENSDARG00000005191|ENSDARG00000008155|ENSDARG00000005840|ENSDARG00000001873|ENSDARG00000040334|ENSDARG00000019644|ENSDARG00000012932	http://www.genome.jp/kegg-bin/show_pathway?dre00270/dre:541347%09red/dre:393714%09red/dre:322228%09red/dre:335974%09red/dre:436747%09red/dre:387530%09red/dre:30497%09red/dre:378847%09red/dre:335715%09red/dre:321928%09red/dre:323329%09red/dre:80872%09red/dre:399662%09red
Fatty acid degradation	KEGG PATHWAY	dre00071	11	45	0.0114347	0.212416	ENSDARG00000045888|ENSDARG00000098174|ENSDARG00000037935|ENSDARG00000018426|ENSDARG00000037057|ENSDARG00000080010|ENSDARG00000018002|ENSDARG00000069100|ENSDARG00000030781|ENSDARG00000070029|ENSDARG00000028087	http://www.genome.jp/kegg-bin/show_pathway?dre00071/dre:116517%09red/dre:445290%09red/dre:445288%09red/dre:100000859%09red/dre:334197%09red/dre:393860%09red/dre:492710%09red/dre:368239%09red/dre:100005587%09red/dre:100037342%09red/dre:334101%09red
Glycine, serine and threonine metabolism	KEGG PATHWAY	dre00260	10	42	0.0178924	0.2659	ENSDARG00000014646|ENSDARG00000013430|ENSDARG00000014068|ENSDARG00000018426|ENSDARG00000021059|ENSDARG00000040314|ENSDARG00000005643|ENSDARG00000076225|ENSDARG00000001873|ENSDARG00000057571	http://www.genome.jp/kegg-bin/show_pathway?dre00260/dre:327165%09red/dre:572733%09red/dre:606663%09red/dre:322228%09red/dre:402822%09red/dre:541429%09red/dre:64608%09red/dre:334197%09red/dre:431723%09red/dre:321928%09red
Fructose and mannose metabolism	KEGG PATHWAY	dre00051	10	42	0.0178924	0.2659	ENSDARG00000034470|ENSDARG00000028000|ENSDARG00000014179|ENSDARG00000025012|ENSDARG00000019702|ENSDARG00000032650|ENSDARG00000011665|ENSDARG00000057661|ENSDARG00000045858|ENSDARG00000099755	http://www.genome.jp/kegg-bin/show_pathway?dre00051/dre:369193%09red/dre:792692%09red/dre:336425%09red/dre:406496%09red/dre:550259%09red/dre:393160%09red/dre:560944%09red/dre:192309%09red/dre:447836%09red/dre:100150934%09red
Tight junction	KEGG PATHWAY	dre04530	31	200	0.0194913	0.270862	ENSDARG00000037746|ENSDARG00000037870|ENSDARG00000035438|ENSDARG00000091138|ENSDARG00000102414|ENSDARG00000099786|ENSDARG00000045367|ENSDARG00000059553|ENSDARG00000001014|ENSDARG00000042357|ENSDARG00000058996|ENSDARG00000001993|ENSDARG00000032430|ENSDARG00000054155|ENSDARG00000004754|ENSDARG00000015149|ENSDARG00000042708|ENSDARG00000079374|ENSDARG00000015649|ENSDARG00000070155|ENSDARG00000006260|…	http://www.genome.jp/kegg-bin/show_pathway?dre04530/dre:445164%09red/dre:406250%09red/dre:30678%09red/dre:550537%09red/dre:335158%09red/dre:335865%09red/dre:335916%09red/dre:322221%09red/dre:100002040%09red/dre:558359%09red/dre:334274%09red/dre:100008376%09red/dre:445076%09red/dre:777730%09red/dre:445070%09red/dre:571256%09red/dre:393885%09red/dre:337223%09red/dre:449548%09red/dre:393664%09red/dr…
beta-Alanine metabolism	KEGG PATHWAY	dre00410	9	37	0.0216365	0.292311	ENSDARG00000037935|ENSDARG00000014646|ENSDARG00000053485|ENSDARG00000018426|ENSDARG00000008155|ENSDARG00000069100|ENSDARG00000030781|ENSDARG00000070029|ENSDARG00000028087	http://www.genome.jp/kegg-bin/show_pathway?dre00410/dre:541429%09red/dre:100000859%09red/dre:445288%09red/dre:492710%09red/dre:334197%09red/dre:436647%09red/dre:368239%09red/dre:80872%09red/dre:100005587%09red
Oocyte meiosis	KEGG PATHWAY	dre04114	23	140	0.0239214	0.308355	ENSDARG00000105035|ENSDARG00000075687|ENSDARG00000074149|ENSDARG00000051923|ENSDARG00000077029|ENSDARG00000008454|ENSDARG00000102531|ENSDARG00000019239|ENSDARG00000003151|ENSDARG00000099226|ENSDARG00000102012|ENSDARG00000014428|ENSDARG00000031783|ENSDARG00000042539|ENSDARG00000008461|ENSDARG00000005560|ENSDARG00000025106|ENSDARG00000016809|ENSDARG00000017230|ENSDARG00000040287|ENSDARG00000032430|…	http://www.genome.jp/kegg-bin/show_pathway?dre04114/dre:557902%09red/dre:406443%09red/dre:550554%09red/dre:100318335%09red/dre:768140%09red/dre:399487%09red/dre:406610%09red/dre:100149388%09red/dre:393716%09red/dre:58025%09red/dre:445076%09red/dre:100307076%09red/dre:100148976%09red/dre:322854%09red/dre:393885%09red/dre:30702%09red/dre:449548%09red/dre:406825%09red/dre:571753%09red/dre:334597%09r…
Wnt signaling pathway	KEGG PATHWAY	dre04310	28	180	0.0244852	0.308355	ENSDARG00000030871|ENSDARG00000075543|ENSDARG00000016809|ENSDARG00000054162|ENSDARG00000037593|ENSDARG00000014571|ENSDARG00000104874|ENSDARG00000031894|ENSDARG00000019239|ENSDARG00000003151|ENSDARG00000062415|ENSDARG00000002082|ENSDARG00000038283|ENSDARG00000052455|ENSDARG00000104609|ENSDARG00000004870|ENSDARG00000075226|ENSDARG00000007241|ENSDARG00000038159|ENSDARG00000013582|ENSDARG00000044062|…	http://www.genome.jp/kegg-bin/show_pathway?dre04310/dre:550554%09red/dre:568214%09red/dre:393533%09red/dre:393141%09red/dre:335916%09red/dre:556379%09red/dre:80955%09red/dre:561682%09red/dre:393716%09red/dre:415254%09red/dre:571865%09red/dre:30221%09red/dre:559111%09red/dre:445076%09red/dre:65230%09red/dre:30523%09red/dre:30502%09red/dre:30265%09red/dre:368250%09red/dre:30701%09red/dre:406825%09r…
Glutathione metabolism	KEGG PATHWAY	dre00480	11	56	0.039495	0.365861	ENSDARG00000007377|ENSDARG00000061981|ENSDARG00000071345|ENSDARG00000033364|ENSDARG00000008155|ENSDARG00000003795|ENSDARG00000014017|ENSDARG00000068478|ENSDARG00000078069|ENSDARG00000033285|ENSDARG00000076836	http://www.genome.jp/kegg-bin/show_pathway?dre00480/dre:492500%09red/dre:30740%09red/dre:567275%09red/dre:352928%09red/dre:352929%09red/dre:723997%09red/dre:114426%09red/dre:386951%09red/dre:562854%09red/dre:30733%09red/dre:80872%09red
RNA polymerase	KEGG PATHWAY	dre03020	7	29	0.0417118	0.365861	ENSDARG00000104516|ENSDARG00000102569|ENSDARG00000037835|ENSDARG00000056127|ENSDARG00000098783|ENSDARG00000099966|ENSDARG00000076509	http://www.genome.jp/kegg-bin/show_pathway?dre03020/dre:572258%09red/dre:100149268%09red/dre:324088%09red/dre:553347%09red/dre:436588%09red/dre:393257%09red/dre:436826%09red
Glyoxylate and dicarboxylate metabolism	KEGG PATHWAY	dre00630	8	36	0.0436659	0.375583	ENSDARG00000045888|ENSDARG00000060554|ENSDARG00000103364|ENSDARG00000103849|ENSDARG00000024160|ENSDARG00000030166|ENSDARG00000038910|ENSDARG00000017772	http://www.genome.jp/kegg-bin/show_pathway?dre00630/dre:393305%09red/dre:569581%09red/dre:445290%09red/dre:335715%09red/dre:402827%09red/dre:322339%09red/dre:399662%09red/dre:405861%09red

## Sheet: Down-regulated (a', b' and c')
Term	Database	ID	Input number	Background number	P-Value	Corrected P-Value	Input	Hyperlink
Endocytosis	KEGG PATHWAY	dre04144	49	295	1.6e-06	0.00130013	ENSDARG00000069521|ENSDARG00000038855|ENSDARG00000093091|ENSDARG00000061180|ENSDARG00000087243|ENSDARG00000061446|ENSDARG00000002642|ENSDARG00000039215|ENSDARG00000079891|ENSDARG00000022659|ENSDARG00000043241|ENSDARG00000021225|ENSDARG00000094673|ENSDARG00000042791|ENSDARG00000021488|ENSDARG00000056549|ENSDARG00000058225|ENSDARG00000016059|ENSDARG00000101432|ENSDARG00000076742|ENSDARG00000024642|…	http://www.genome.jp/kegg-bin/show_pathway?dre04144/dre:559329%09red/dre:571897%09red/dre:368323%09red/dre:449549%09red/dre:405821%09red/dre:100334729%09red/dre:492695%09red/dre:100002190%09red/dre:492549%09red/dre:796345%09red/dre:405840%09red/dre:399482%09red/dre:406659%09red/dre:117507%09red/dre:387529%09red/dre:336426%09red/dre:573437%09red/dre:563511%09red/dre:563459%09red/dre:321378%09red/d…
Phosphatidylinositol signaling system	KEGG PATHWAY	dre04070	21	102	0.000119345	0.0242966	ENSDARG00000056690|ENSDARG00000035577|ENSDARG00000003517|ENSDARG00000070583|ENSDARG00000079572|ENSDARG00000018716|ENSDARG00000099841|ENSDARG00000056034|ENSDARG00000074057|ENSDARG00000099563|ENSDARG00000052957|ENSDARG00000015050|ENSDARG00000027724|ENSDARG00000037101|ENSDARG00000024642|ENSDARG00000044295|ENSDARG00000003776|ENSDARG00000031427|ENSDARG00000008723|ENSDARG00000100825|ENSDARG00000034187	http://www.genome.jp/kegg-bin/show_pathway?dre04070/dre:321808%09red/dre:100148744%09red/dre:100006675%09red/dre:566642%09red/dre:557324%09red/dre:437018%09red/dre:368217%09red/dre:678558%09red/dre:327379%09red/dre:100137124%09red/dre:560360%09red/dre:192322%09red/dre:336121%09red/dre:449831%09red/dre:492549%09red/dre:562569%09red/dre:100037338%09red/dre:100333967%09red/dre:394161%09red/dre:55375…
Adrenergic signaling in cardiomyocytes	KEGG PATHWAY	dre04261	26	206	0.0117771	0.428352	ENSDARG00000100592|ENSDARG00000020926|ENSDARG00000074057|ENSDARG00000013144|ENSDARG00000099045|ENSDARG00000053262|ENSDARG00000000857|ENSDARG00000100336|ENSDARG00000099241|ENSDARG00000009738|ENSDARG00000010002|ENSDARG00000044760|ENSDARG00000099203|ENSDARG00000011487|ENSDARG00000018174|ENSDARG00000088634|ENSDARG00000100825|ENSDARG00000031427|ENSDARG00000043972|ENSDARG00000004931|ENSDARG00000015050|…	http://www.genome.jp/kegg-bin/show_pathway?dre04261/dre:100037383%09red/dre:415185%09red/dre:192322%09red/dre:336121%09red/dre:393100%09red/dre:563953%09red/dre:323509%09red/dre:336421%09red/dre:406853%09red/dre:406582%09red/dre:100007048%09red/dre:65237%09red/dre:368217%09red/dre:569499%09red/dre:567212%09red/dre:570108%09red/dre:321808%09red/dre:562422%09red/dre:560561%09red/dre:327379%09red/dr…
C-type lectin receptor signaling pathway	KEGG PATHWAY	dre04625	17	117	0.01226	0.428352	ENSDARG00000070651|ENSDARG00000086173|ENSDARG00000008186|ENSDARG00000012340|ENSDARG00000017037|ENSDARG00000074057|ENSDARG00000094673|ENSDARG00000008107|ENSDARG00000116058|ENSDARG00000034187|ENSDARG00000045836|ENSDARG00000015050|ENSDARG00000014962|ENSDARG00000000857|ENSDARG00000026845|ENSDARG00000100825|ENSDARG00000031427	http://www.genome.jp/kegg-bin/show_pathway?dre04625/dre:393426%09red/dre:325084%09red/dre:321808%09red/dre:541530%09red/dre:368217%09red/dre:327379%09red/dre:415185%09red/dre:192322%09red/dre:336121%09red/dre:406411%09red/dre:100006041%09red/dre:100150844%09red/dre:557926%09red/dre:795414%09red/dre:65237%09red/dre:405769%09red/dre:406659%09red
Ribosome biogenesis in eukaryotes	KEGG PATHWAY	dre03008	12	72	0.013655	0.428352	ENSDARG00000016484|ENSDARG00000009806|ENSDARG00000027803|ENSDARG00000020595|ENSDARG00000054540|ENSDARG00000098080|ENSDARG00000098433|ENSDARG00000054259|ENSDARG00000015352|ENSDARG00000012495|ENSDARG00000012820|ENSDARG00000069422	http://www.genome.jp/kegg-bin/show_pathway?dre03008/dre:394096%09red/dre:613144%09red/dre:323426%09red/dre:394196%09red/dre:323464%09red/dre:100003787%09red/dre:393717%09red/dre:393107%09red/dre:393617%09red/dre:442932%09red/dre:436992%09red/dre:793727%09red
GnRH signaling pathway	KEGG PATHWAY	dre04912	17	119	0.0140717	0.435154	ENSDARG00000099841|ENSDARG00000099363|ENSDARG00000008723|ENSDARG00000040479|ENSDARG00000070651|ENSDARG00000074057|ENSDARG00000011487|ENSDARG00000008107|ENSDARG00000034187|ENSDARG00000045836|ENSDARG00000015050|ENSDARG00000062884|ENSDARG00000010002|ENSDARG00000000857|ENSDARG00000088634|ENSDARG00000100825|ENSDARG00000031427	http://www.genome.jp/kegg-bin/show_pathway?dre04912/dre:325084%09red/dre:100006675%09red/dre:321808%09red/dre:368217%09red/dre:327379%09red/dre:402987%09red/dre:415185%09red/dre:569499%09red/dre:192322%09red/dre:336121%09red/dre:402917%09red/dre:100150844%09red/dre:563953%09red/dre:100333967%09red/dre:558321%09red/dre:570108%09red/dre:65237%09red
Ubiquitin mediated proteolysis	KEGG PATHWAY	dre04120	19	141	0.0163913	0.443269	ENSDARG00000013505|ENSDARG00000003017|ENSDARG00000038967|ENSDARG00000052649|ENSDARG00000029107|ENSDARG00000061960|ENSDARG00000069283|ENSDARG00000029215|ENSDARG00000060510|ENSDARG00000098466|ENSDARG00000025404|ENSDARG00000061345|ENSDARG00000016143|ENSDARG00000015057|ENSDARG00000002016|ENSDARG00000013965|ENSDARG00000038576|ENSDARG00000004260|ENSDARG00000038473	http://www.genome.jp/kegg-bin/show_pathway?dre04120/dre:394085%09red/dre:100006147%09red/dre:797853%09red/dre:556864%09red/dre:449811%09red/dre:30100%09red/dre:100001914%09red/dre:550464%09red/dre:324015%09red/dre:436602%09red/dre:393966%09red/dre:321832%09red/dre:373108%09red/dre:325470%09red/dre:560313%09red/dre:336088%09red/dre:114445%09red/dre:564527%09red/dre:324655%09red
Histidine metabolism	KEGG PATHWAY	dre00340	6	25	0.0187775	0.458735	ENSDARG00000023712|ENSDARG00000003931|ENSDARG00000012796|ENSDARG00000028259|ENSDARG00000005154|ENSDARG00000029381	http://www.genome.jp/kegg-bin/show_pathway?dre00340/dre:327288%09red/dre:447920%09red/dre:445242%09red/dre:323653%09red/dre:404730%09red/dre:557232%09red
SNARE interactions in vesicular transport	KEGG PATHWAY	dre04130	8	41	0.0194028	0.469318	ENSDARG00000034885|ENSDARG00000042742|ENSDARG00000052518|ENSDARG00000039270|ENSDARG00000006869|ENSDARG00000070161|ENSDARG00000024116|ENSDARG00000100435	http://www.genome.jp/kegg-bin/show_pathway?dre04130/dre:550577%09red/dre:415163%09red/dre:327277%09red/dre:415135%09red/dre:394011%09red/dre:327007%09red/dre:323735%09red/dre:492808%09red
2-Oxocarboxylic acid metabolism	KEGG PATHWAY	dre01210	5	19	0.0230801	0.484007	ENSDARG00000045568|ENSDARG00000041068|ENSDARG00000025375|ENSDARG00000030278|ENSDARG00000026376	http://www.genome.jp/kegg-bin/show_pathway?dre01210/dre:406688%09red/dre:337412%09red/dre:568448%09red/dre:393926%09red/dre:100006589%09red
Vascular smooth muscle contraction	KEGG PATHWAY	dre04270	19	147	0.0232419	0.484007	ENSDARG00000099841|ENSDARG00000054533|ENSDARG00000031427|ENSDARG00000070651|ENSDARG00000074057|ENSDARG00000079840|ENSDARG00000094673|ENSDARG00000116058|ENSDARG00000055837|ENSDARG00000086790|ENSDARG00000015050|ENSDARG00000011487|ENSDARG00000010002|ENSDARG00000008723|ENSDARG00000011473|ENSDARG00000026845|ENSDARG00000088634|ENSDARG00000100825|ENSDARG00000034187	http://www.genome.jp/kegg-bin/show_pathway?dre04270/dre:403063%09red/dre:321808%09red/dre:100006675%09red/dre:557983%09red/dre:368217%09red/dre:327379%09red/dre:192322%09red/dre:445508%09red/dre:100150304%09red/dre:569499%09red/dre:568554%09red/dre:336121%09red/dre:406411%09red/dre:100006041%09red/dre:100150844%09red/dre:563953%09red/dre:100333967%09red/dre:570108%09red/dre:406659%09red
Protein processing in endoplasmic reticulum	KEGG PATHWAY	dre04141	22	178	0.0233781	0.484007	ENSDARG00000041896|ENSDARG00000020623|ENSDARG00000039363|ENSDARG00000038473|ENSDARG00000008542|ENSDARG00000029107|ENSDARG00000069980|ENSDARG00000005652|ENSDARG00000019951|ENSDARG00000021905|ENSDARG00000018491|ENSDARG00000025404|ENSDARG00000093182|ENSDARG00000015057|ENSDARG00000054746|ENSDARG00000038576|ENSDARG00000057577|ENSDARG00000097236|ENSDARG00000089109|ENSDARG00000004470|ENSDARG00000001940|…	http://www.genome.jp/kegg-bin/show_pathway?dre04141/dre:394085%09red/dre:322863%09red/dre:100001914%09red/dre:550411%09red/dre:553324%09red/dre:553288%09red/dre:554998%09red/dre:324005%09red/dre:566078%09red/dre:321832%09red/dre:100007048%09red/dre:563660%09red/dre:559775%09red/dre:562019%09red/dre:565338%09red/dre:406753%09red/dre:550464%09red/dre:58081%09red/dre:334658%09red/dre:324015%09red/dr…
Apelin signaling pathway	KEGG PATHWAY	dre04371	21	168	0.0238365	0.485272	ENSDARG00000100592|ENSDARG00000062707|ENSDARG00000038693|ENSDARG00000101637|ENSDARG00000005372|ENSDARG00000074057|ENSDARG00000044760|ENSDARG00000018399|ENSDARG00000004931|ENSDARG00000034187|ENSDARG00000100336|ENSDARG00000063145|ENSDARG00000015050|ENSDARG00000011487|ENSDARG00000010002|ENSDARG00000030289|ENSDARG00000018174|ENSDARG00000053279|ENSDARG00000088634|ENSDARG00000100825|ENSDARG00000031427	http://www.genome.jp/kegg-bin/show_pathway?dre04371/dre:100320028%09red/dre:321808%09red/dre:336421%09red/dre:550270%09red/dre:560561%09red/dre:569499%09red/dre:368217%09red/dre:436670%09red/dre:327379%09red/dre:562242%09red/dre:323509%09red/dre:30222%09red/dre:192322%09red/dre:336121%09red/dre:798375%09red/dre:140421%09red/dre:563953%09red/dre:571106%09red/dre:567212%09red/dre:570108%09red/dre:1…
Cysteine and methionine metabolism	KEGG PATHWAY	dre00270	9	53	0.0276608	0.5068	ENSDARG00000015566|ENSDARG00000045568|ENSDARG00000016733|ENSDARG00000037261|ENSDARG00000023645|ENSDARG00000052402|ENSDARG00000101251|ENSDARG00000041068|ENSDARG00000055760	http://www.genome.jp/kegg-bin/show_pathway?dre00270/dre:337412%09red/dre:394009%09red/dre:791592%09red/dre:553189%09red/dre:406688%09red/dre:393526%09red/dre:321084%09red/dre:30496%09red/dre:327512%09red
Phototransduction	KEGG PATHWAY	dre04744	7	38	0.0353669	0.561227	ENSDARG00000015050|ENSDARG00000074057|ENSDARG00000045156|ENSDARG00000034187|ENSDARG00000002193|ENSDARG00000100825|ENSDARG00000031427	http://www.genome.jp/kegg-bin/show_pathway?dre04744/dre:321808%09red/dre:327379%09red/dre:368217%09red/dre:192322%09red/dre:30295%09red/dre:336121%09red/dre:793087%09red
Hedgehog signaling pathway	KEGG PATHWAY	dre04340	9	56	0.0362364	0.561227	ENSDARG00000043241|ENSDARG00000052674|ENSDARG00000087538|ENSDARG00000038967|ENSDARG00000101637|ENSDARG00000052131|ENSDARG00000067984|ENSDARG00000089109|ENSDARG00000039215	http://www.genome.jp/kegg-bin/show_pathway?dre04340/dre:553266%09red/dre:403042%09red/dre:777760%09red/dre:100007048%09red/dre:30222%09red/dre:321378%09red/dre:192307%09red/dre:550267%09red/dre:324655%09red
Protein export	KEGG PATHWAY	dre03060	5	22	0.0368969	0.561227	ENSDARG00000115987|ENSDARG00000019951|ENSDARG00000042823|ENSDARG00000098367|ENSDARG00000089976	http://www.genome.jp/kegg-bin/show_pathway?dre03060/dre:393963%09red/dre:563660%09red/dre:405884%09red/dre:541342%09red/dre:619260%09red
mTOR signaling pathway	KEGG PATHWAY	dre04150	21	178	0.038848	0.572477	ENSDARG00000023967|ENSDARG00000012274|ENSDARG00000106062|ENSDARG00000008723|ENSDARG00000077012|ENSDARG00000028469|ENSDARG00000094673|ENSDARG00000094132|ENSDARG00000018399|ENSDARG00000116058|ENSDARG00000104149|ENSDARG00000036658|ENSDARG00000099841|ENSDARG00000057927|ENSDARG00000003167|ENSDARG00000069829|ENSDARG00000033437|ENSDARG00000026845|ENSDARG00000035308|ENSDARG00000035880|ENSDARG00000071524	http://www.genome.jp/kegg-bin/show_pathway?dre04150/dre:368907%09red/dre:562032%09red/dre:777728%09red/dre:100006675%09red/dre:449655%09red/dre:550549%09red/dre:792689%09red/dre:571285%09red/dre:245700%09red/dre:325358%09red/dre:557384%09red/dre:79380%09red/dre:100009657%09red/dre:492361%09red/dre:114433%09red/dre:100006041%09red/dre:573492%09red/dre:100333967%09red/dre:406659%09red/dre:562242%09…
Insulin signaling pathway	KEGG PATHWAY	dre04910	19	158	0.0411933	0.572477	ENSDARG00000077513|ENSDARG00000012274|ENSDARG00000054533|ENSDARG00000061994|ENSDARG00000077012|ENSDARG00000018399|ENSDARG00000074057|ENSDARG00000021225|ENSDARG00000099555|ENSDARG00000075282|ENSDARG00000015164|ENSDARG00000034187|ENSDARG00000015050|ENSDARG00000071524|ENSDARG00000004830|ENSDARG00000054208|ENSDARG00000030604|ENSDARG00000100825|ENSDARG00000031427	http://www.genome.jp/kegg-bin/show_pathway?dre04910/dre:245700%09red/dre:321808%09red/dre:768121%09red/dre:556236%09red/dre:550549%09red/dre:368217%09red/dre:565379%09red/dre:393937%09red/dre:327379%09red/dre:403063%09red/dre:562242%09red/dre:79380%09red/dre:373121%09red/dre:192322%09red/dre:336121%09red/dre:572001%09red/dre:799144%09red/dre:245698%09red/dre:117507%09red
Basal transcription factors	KEGG PATHWAY	dre03022	7	40	0.0434925	0.572477	ENSDARG00000102998|ENSDARG00000007657|ENSDARG00000019572|ENSDARG00000012672|ENSDARG00000069910|ENSDARG00000016514|ENSDARG00000068641	http://www.genome.jp/kegg-bin/show_pathway?dre03022/dre:447818%09red/dre:323239%09red/dre:541325%09red/dre:100002261%09red/dre:334854%09red/dre:415217%09red/dre:556710%09red
p53 signaling pathway	KEGG PATHWAY	dre04115	11	78	0.0457379	0.572477	ENSDARG00000101637|ENSDARG00000020693|ENSDARG00000063572|ENSDARG00000053840|ENSDARG00000094132|ENSDARG00000076554|ENSDARG00000019417|ENSDARG00000089109|ENSDARG00000017602|ENSDARG00000020623|ENSDARG00000019098	http://www.genome.jp/kegg-bin/show_pathway?dre04115/dre:324098%09red/dre:402991%09red/dre:266794%09red/dre:550597%09red/dre:436933%09red/dre:100007048%09red/dre:30222%09red/dre:58081%09red/dre:114433%09red/dre:494479%09red/dre:100151416%09red
