# Supplementary material for: Transcriptomic Profiling Revealed Signaling Pathways Associated with the Spawning of Female Zebrafish under Cold Stress
Source: Int J Mol Sci. 2022 Jul 6;23(14):7494. doi: 10.3390/ijms23147494 (PMC9320639; doi:10.3390/ijms23147494)
Supplement: Supplementary file 1 [file ijms-23-07494-s001.zip › Supplementary files/Table S5 Jaccard similarity coefficient of signaling pathways.xlsx]

## Sheet: Up-regulated genes (a, b and c)
Comb1 (Signaling pathway)	Comb2 (Signaling pathway)	Jaccard simiatity coefficient
Biosynthesis of amino acids	Carbon metabolism	0.489796
Pentose phosphate pathway	Fructose and mannose metabolism	0.461538
Biosynthesis of amino acids	Glycolysis / Gluconeogenesis	0.435897
Carbon metabolism	Glycolysis / Gluconeogenesis	0.42
Valine, leucine and isoleucine degradation	Fatty acid degradation	0.411765
beta-Alanine metabolism	Fatty acid degradation	0.384615
Valine, leucine and isoleucine degradation	beta-Alanine metabolism	0.375
Propanoate metabolism	Valine, leucine and isoleucine degradation	0.315789
Biosynthesis of amino acids	Pentose phosphate pathway	0.3
Cell cycle	Oocyte meiosis	0.297297
Glycolysis / Gluconeogenesis	Pyruvate metabolism	0.28125
Pentose phosphate pathway	Glycolysis / Gluconeogenesis	0.275862
Glycolysis / Gluconeogenesis	Fructose and mannose metabolism	0.241379
Carbon metabolism	Pentose phosphate pathway	0.227273
Biosynthesis of amino acids	Fructose and mannose metabolism	0.225806
Propanoate metabolism	Glyoxylate and dicarboxylate metabolism	0.2
Pyruvate metabolism	Fatty acid degradation	0.2
Carbon metabolism	Citrate cycle (TCA cycle)	0.195652
Oxidative phosphorylation	Metabolic pathways	0.193833
Metabolic pathways	Carbon metabolism	0.193833
Adherens junction	Wnt signaling pathway	0.190476
Propanoate metabolism	Pyruvate metabolism	0.190476
Cysteine and methionine metabolism	Pyruvate metabolism	0.181818
Oxidative phosphorylation	Cardiac muscle contraction	0.172414
Valine, leucine and isoleucine degradation	Pyruvate metabolism	0.166667
Valine, leucine and isoleucine degradation	Glyoxylate and dicarboxylate metabolism	0.166667
Arginine and proline metabolism	beta-Alanine metabolism	0.157895
beta-Alanine metabolism	Pyruvate metabolism	0.157895
Oocyte meiosis	Ubiquitin mediated proteolysis	0.155556
Tight junction	Adherens junction	0.152174
Carbon metabolism	Fructose and mannose metabolism	0.152174
Arginine and proline metabolism	Fatty acid degradation	0.142857
Carbon metabolism	Pyruvate metabolism	0.137255
Citrate cycle (TCA cycle)	Pyruvate metabolism	0.136364
Glycine, serine and threonine metabolism	beta-Alanine metabolism	0.133333
Carbon metabolism	Glyoxylate and dicarboxylate metabolism	0.133333
Metabolic pathways	Biosynthesis of amino acids	0.127753
Citrate cycle (TCA cycle)	Glyoxylate and dicarboxylate metabolism	0.125
Carbon metabolism	Propanoate metabolism	0.122449
Glycolysis / Gluconeogenesis	Fatty acid degradation	0.121212
Cell cycle	Ubiquitin mediated proteolysis	0.12
Arginine and proline metabolism	Valine, leucine and isoleucine degradation	0.12
Arginine and proline metabolism	Pyruvate metabolism	0.12
Metabolic pathways	Glycolysis / Gluconeogenesis	0.118943
Biosynthesis of amino acids	Glycine, serine and threonine metabolism	0.117647
Propanoate metabolism	beta-Alanine metabolism	0.117647
Carbon metabolism	Valine, leucine and isoleucine degradation	0.115385
RNA degradation	Glycolysis / Gluconeogenesis	0.111111
Biosynthesis of amino acids	Cysteine and methionine metabolism	0.108108
Biosynthesis of amino acids	RNA degradation	0.106383
Glycine, serine and threonine metabolism	Cysteine and methionine metabolism	0.105263
Propanoate metabolism	Fatty acid degradation	0.105263
Pyruvate metabolism	Glyoxylate and dicarboxylate metabolism	0.105263
Wnt signaling pathway	Cell cycle	0.104167
RNA transport	mRNA surveillance pathway	0.1
Citrate cycle (TCA cycle)	Propanoate metabolism	0.1
Pentose phosphate pathway	RNA degradation	0.1
Cysteine and methionine metabolism	Citrate cycle (TCA cycle)	0.0952381
Cysteine and methionine metabolism	Propanoate metabolism	0.0952381
Protein processing in endoplasmic reticulum	Ubiquitin mediated proteolysis	0.0952381
beta-Alanine metabolism	Glycolysis / Gluconeogenesis	0.09375
mRNA surveillance pathway	Oocyte meiosis	0.0909091
Glutathione metabolism	Arginine and proline metabolism	0.0909091
Wnt signaling pathway	Oocyte meiosis	0.0888889
Carbon metabolism	RNA degradation	0.0806452
Carbon metabolism	Fatty acid degradation	0.08
Arginine and proline metabolism	Glycolysis / Gluconeogenesis	0.0789474
Valine, leucine and isoleucine degradation	Glycolysis / Gluconeogenesis	0.0789474
Cysteine and methionine metabolism	Carbon metabolism	0.0769231
Biosynthesis of amino acids	Pyruvate metabolism	0.075
RNA degradation	Fructose and mannose metabolism	0.0666667
mRNA surveillance pathway	RNA degradation	0.0652174
Fatty acid degradation	Glyoxylate and dicarboxylate metabolism	0.0625
Metabolic pathways	Arginine and proline metabolism	0.061674
Metabolic pathways	Valine, leucine and isoleucine degradation	0.061674
Metabolic pathways	Pyruvate metabolism	0.061674
Carbon metabolism	beta-Alanine metabolism	0.0612245
Glycine, serine and threonine metabolism	Carbon metabolism	0.06
Glycine, serine and threonine metabolism	Glycolysis / Gluconeogenesis	0.0588235
Glutathione metabolism	beta-Alanine metabolism	0.0588235
Glycine, serine and threonine metabolism	Fatty acid degradation	0.0555556
Cysteine and methionine metabolism	Glyoxylate and dicarboxylate metabolism	0.0555556
Wnt signaling pathway	Ubiquitin mediated proteolysis	0.0555556
Propanoate metabolism	Glycolysis / Gluconeogenesis	0.0555556
Cysteine and methionine metabolism	Glycolysis / Gluconeogenesis	0.0540541
Metabolic pathways	Cysteine and methionine metabolism	0.0528634
Biosynthesis of amino acids	Citrate cycle (TCA cycle)	0.0526316
Cysteine and methionine metabolism	beta-Alanine metabolism	0.0526316
Glutathione metabolism	Citrate cycle (TCA cycle)	0.05
Biosynthesis of amino acids	Arginine and proline metabolism	0.0487805
Metabolic pathways	Citrate cycle (TCA cycle)	0.0484581
Metabolic pathways	Propanoate metabolism	0.0484581
Cysteine and methionine metabolism	Glutathione metabolism	0.047619
Glycine, serine and threonine metabolism	Arginine and proline metabolism	0.0454545
Glycine, serine and threonine metabolism	Valine, leucine and isoleucine degradation	0.0454545
Glycine, serine and threonine metabolism	Pyruvate metabolism	0.0454545
Metabolic pathways	Glutathione metabolism	0.0440529
Metabolic pathways	Pentose phosphate pathway	0.0440529
Adherens junction	Cell cycle	0.0425532
RNA transport	RNA degradation	0.0422535
Metabolic pathways	Cardiac muscle contraction	0.0414938
Tight junction	Oocyte meiosis	0.04
Cysteine and methionine metabolism	Arginine and proline metabolism	0.04
Metabolic pathways	Glycine, serine and threonine metabolism	0.0396476
Metabolic pathways	Fructose and mannose metabolism	0.0396476
Metabolic pathways	Fatty acid degradation	0.0394737
Tight junction	mRNA surveillance pathway	0.037037
Tight junction	Cell cycle	0.037037
Tight junction	Wnt signaling pathway	0.0363636
mRNA surveillance pathway	Spliceosome	0.0363636
Metabolic pathways	beta-Alanine metabolism	0.0352423
Oocyte meiosis	Protein processing in endoplasmic reticulum	0.0338983
Cell cycle	Protein processing in endoplasmic reticulum	0.031746
Wnt signaling pathway	Protein processing in endoplasmic reticulum	0.03125
Metabolic pathways	Glyoxylate and dicarboxylate metabolism	0.030837
Biosynthesis of amino acids	Glyoxylate and dicarboxylate metabolism	0.0285714
Citrate cycle (TCA cycle)	Glycolysis / Gluconeogenesis	0.027027
Biosynthesis of amino acids	Glutathione metabolism	0.0263158
RNA transport	Spliceosome	0.025
Metabolic pathways	RNA degradation	0.0245902
Oxidative phosphorylation	Carbon metabolism	0.0232558
Carbon metabolism	Glutathione metabolism	0.0188679
Spliceosome	RNA degradation	0.0188679
Oxidative phosphorylation	Citrate cycle (TCA cycle)	0.0185185
Carbon metabolism	Arginine and proline metabolism	0.0175439
Metabolic pathways	Aminoacyl-tRNA biosynthesis	0.0170213
Ubiquitin mediated proteolysis	Spliceosome	0.0166667
Metabolic pathways	Protein processing in endoplasmic reticulum	0.0152672
Protein processing in endoplasmic reticulum	Spliceosome	0.0144928
RNA transport	Ubiquitin mediated proteolysis	0.0125
RNA transport	Protein processing in endoplasmic reticulum	0.011236
Metabolic pathways	Oocyte meiosis	0.00809717

## Sheet: Down-regulated (a', b' and c')
Comb1 (Signaling pathway)	Comb2 (Signaling pathway)	Jaccard simiatity coefficient
GnRH signaling pathway	Vascular smooth muscle contraction	0.333333
C-type lectin receptor signaling pathway	GnRH signaling pathway	0.304348
Adrenergic signaling in cardiomyocytes	Apelin signaling pathway	0.30303
Adrenergic signaling in cardiomyocytes	GnRH signaling pathway	0.258065
C-type lectin receptor signaling pathway	Vascular smooth muscle contraction	0.230769
GnRH signaling pathway	Apelin signaling pathway	0.214286
Adrenergic signaling in cardiomyocytes	Vascular smooth muscle contraction	0.205882
Cysteine and methionine metabolism	2-Oxocarboxylic acid metabolism	0.2
C-type lectin receptor signaling pathway	Phototransduction	0.176471
GnRH signaling pathway	Phototransduction	0.176471
Phosphatidylinositol signaling system	Vascular smooth muscle contraction	0.16129
Apelin signaling pathway	Vascular smooth muscle contraction	0.16129
Phototransduction	Insulin signaling pathway	0.157895
mTOR signaling pathway	Vascular smooth muscle contraction	0.15625
Phototransduction	Apelin signaling pathway	0.142857
GnRH signaling pathway	Phosphatidylinositol signaling system	0.133333
Insulin signaling pathway	Apelin signaling pathway	0.125
p53 signaling pathway	Hedgehog signaling pathway	0.125
C-type lectin receptor signaling pathway	Adrenergic signaling in cardiomyocytes	0.114286
Protein processing in endoplasmic reticulum	Ubiquitin mediated proteolysis	0.114286
C-type lectin receptor signaling pathway	Insulin signaling pathway	0.103448
GnRH signaling pathway	Insulin signaling pathway	0.103448
Adrenergic signaling in cardiomyocytes	Phosphatidylinositol signaling system	0.102564
Phototransduction	Vascular smooth muscle contraction	0.1
C-type lectin receptor signaling pathway	Apelin signaling pathway	0.0967742
Insulin signaling pathway	Vascular smooth muscle contraction	0.0967742
C-type lectin receptor signaling pathway	mTOR signaling pathway	0.09375
Phototransduction	Phosphatidylinositol signaling system	0.0909091
mTOR signaling pathway	Insulin signaling pathway	0.0882353
Adrenergic signaling in cardiomyocytes	Phototransduction	0.0740741
Protein processing in endoplasmic reticulum	p53 signaling pathway	0.0689655
C-type lectin receptor signaling pathway	Endocytosis	0.0677966
C-type lectin receptor signaling pathway	Phosphatidylinositol signaling system	0.0625
GnRH signaling pathway	mTOR signaling pathway	0.0606061
Phosphatidylinositol signaling system	Insulin signaling pathway	0.0588235
Phosphatidylinositol signaling system	Apelin signaling pathway	0.0555556
mTOR signaling pathway	Phosphatidylinositol signaling system	0.0540541
Adrenergic signaling in cardiomyocytes	Insulin signaling pathway	0.0512821
Endocytosis	Vascular smooth muscle contraction	0.0483871
Endocytosis	mTOR signaling pathway	0.0461538
Protein processing in endoplasmic reticulum	Protein export	0.0416667
Ubiquitin mediated proteolysis	Hedgehog signaling pathway	0.04
Apelin signaling pathway	Hedgehog signaling pathway	0.0384615
Protein processing in endoplasmic reticulum	Hedgehog signaling pathway	0.0357143
Apelin signaling pathway	p53 signaling pathway	0.0357143
mTOR signaling pathway	p53 signaling pathway	0.0344828
Adrenergic signaling in cardiomyocytes	Hedgehog signaling pathway	0.0322581
Endocytosis	Phosphatidylinositol signaling system	0.0307692
Adrenergic signaling in cardiomyocytes	p53 signaling pathway	0.030303
mTOR signaling pathway	Apelin signaling pathway	0.0263158
Adrenergic signaling in cardiomyocytes	mTOR signaling pathway	0.0232558
Adrenergic signaling in cardiomyocytes	Protein processing in endoplasmic reticulum	0.0227273
Endocytosis	Hedgehog signaling pathway	0.0181818
GnRH signaling pathway	Endocytosis	0.016129
Endocytosis	Insulin signaling pathway	0.015625
