# Supplementary material for: Transcriptomic Profiling Revealed Signaling Pathways Associated with the Spawning of Female Zebrafish under Cold Stress
Source: Int J Mol Sci. 2022 Jul 6;23(14):7494. doi: 10.3390/ijms23147494 (PMC9320639; doi:10.3390/ijms23147494)
Supplement: Supplementary file 1 [file ijms-23-07494-s001.zip › Supplementary files/Table S6 Hub genes in network of hub KEGG pathways ranked by MCC method.xlsx]

## Sheet: Sheet1
Top 15 nodes in network of up-regulated hub pathways and its genes ranked by MCC method
Rank	Node	Score	Name	Note
1	Metabolic pathways	228	-	hub pathway
2	Carbon metabolism	45	-	hub pathway
3	Glycolysis / Gluconeogenesis	28	-	hub pathway
4	Pyruvate metabolism	15	-	hub pathway
5	Cysteine and methionine metabolism	13	-	hub pathway
6	pkma	4	pyruvate kinase M1/2a	hub gene
6	mdh1aa	4	malate dehydrogenase 1Aa, NAD (soluble)	hub gene
6	pklr	4	pyruvate kinase L/R	hub gene
6	ldhbb	4	lactate dehydrogenase Bb	hub gene
6	ldhba	4	lactate dehydrogenase Ba	hub gene
6	mdh1ab	4	malate dehydrogenase 1Ab, NAD (soluble)	hub gene
6	pkmb	4	pyruvate kinase M1/2b	hub gene
6	pdhb	4	pyruvate dehydrogenase E1 subunit beta	hub gene
14	aldoca	3	aldolase C, fructose-bisphosphate, a	hub gene
14	aldh9a1a.1	3	aldehyde dehydrogenase 9 family, member A1a, tandem duplicate 1	hub gene
Top 15 nodes in network of down-regulated hub pathways and its genes ranked by MCC method
Rank	Node	Score	Name	Note
1	Phosphatidylinositol signaling system	20	-	hub pathway
2	Insulin signaling pathway	18	-	hub pathway
2	Vascular smooth muscle contraction	18	-	hub pathway
4	C-type lectin receptor signaling pathway	16	-	hub pathway
4	GnRH signaling pathway	16	-	hub pathway
6	calm3b	5	calmodulin 3b (phosphorylase kinase, delta)	hub gene
6	calm1b	5	calmodulin 1b	hub gene
6	calm3a	5	calmodulin 3a (phosphorylase kinase, delta)	hub gene
6	calm2a	5	calmodulin 2a (phosphorylase kinase, delta)	hub gene
10	prkcab	3	protein kinase C, alpha, b	hub gene
10	prkcba	3	protein kinase C, beta a	hub gene
10	prkcdb	3	protein kinase C, delta b	hub gene
13	rhoaa	2	ras homolog gene family, member Aa	hub gene
13	gnaq	2	guanine nucleotide binding protein (G protein), q polypeptide	hub gene
13	src	2	v-src avian sarcoma (Schmidt-Ruppin A-2) viral oncogene homolog	hub gene
