# Supplementary material for: Transcriptomic Profiling Revealed Signaling Pathways Associated with the Spawning of Female Zebrafish under Cold Stress
Source: Int J Mol Sci. 2022 Jul 6;23(14):7494. doi: 10.3390/ijms23147494 (PMC9320639; doi:10.3390/ijms23147494)
Supplement: Supplementary file 1 [file ijms-23-07494-s001.zip › Supplementary files/Table S7 GO enrichment analysis results of identified key genes.xlsx]

## Sheet: Up-regulated genes (a, b and c)
Term	Database	ID	Input number	Background number	P-Value	Corrected P-Value	Input	Hyperlink
translation	Gene Ontology	GO:0006412	103	240	1.65e-28	4.42e-25	ENSDARG00000099104|ENSDARG00000016889|ENSDARG00000016443|ENSDARG00000060199|ENSDARG00000090462|ENSDARG00000033861|ENSDARG00000021257|ENSDARG00000003032|ENSDARG00000058451|ENSDARG00000044093|ENSDARG00000056119|ENSDARG00000019181|ENSDARG00000005791|ENSDARG00000098825|ENSDARG00000045487|ENSDARG00000010516|ENSDARG00000041397|ENSDARG00000059654|ENSDARG00000044134|ENSDARG00000025850|ENSDARG00000090697|…	http://amigo.geneontology.org/amigo/term/GO:0006412
ribosome	Gene Ontology	GO:0005840	79	152	3.02e-26	3e-23	ENSDARG00000099104|ENSDARG00000053457|ENSDARG00000043509|ENSDARG00000034897|ENSDARG00000060199|ENSDARG00000088030|ENSDARG00000006316|ENSDARG00000070437|ENSDARG00000045913|ENSDARG00000011405|ENSDARG00000075325|ENSDARG00000099380|ENSDARG00000029533|ENSDARG00000090462|ENSDARG00000055475|ENSDARG00000053365|ENSDARG00000034291|ENSDARG00000038456|ENSDARG00000007320|ENSDARG00000070849|ENSDARG00000062916|…	http://amigo.geneontology.org/amigo/term/GO:0005840
structural constituent of ribosome	Gene Ontology	GO:0003735	76	154	3.14e-24	2.1e-21	ENSDARG00000099104|ENSDARG00000053457|ENSDARG00000043509|ENSDARG00000034897|ENSDARG00000060199|ENSDARG00000078500|ENSDARG00000006316|ENSDARG00000070437|ENSDARG00000045913|ENSDARG00000011405|ENSDARG00000075325|ENSDARG00000099380|ENSDARG00000029533|ENSDARG00000090462|ENSDARG00000055475|ENSDARG00000053365|ENSDARG00000088030|ENSDARG00000034291|ENSDARG00000038456|ENSDARG00000007320|ENSDARG00000070849|…	http://amigo.geneontology.org/amigo/term/GO:0003735
RNA binding	Gene Ontology	GO:0003723	151	658	8.51e-18	4.55e-15	ENSDARG00000099104|ENSDARG00000070043|ENSDARG00000015111|ENSDARG00000061735|ENSDARG00000018914|ENSDARG00000016443|ENSDARG00000022129|ENSDARG00000011597|ENSDARG00000001241|ENSDARG00000003968|ENSDARG00000033861|ENSDARG00000016889|ENSDARG00000035325|ENSDARG00000020258|ENSDARG00000026489|ENSDARG00000070849|ENSDARG00000074565|ENSDARG00000025011|ENSDARG00000058451|ENSDARG00000070846|ENSDARG00000009871|…	http://amigo.geneontology.org/amigo/term/GO:0003723
cytosolic large ribosomal subunit	Gene Ontology	GO:0022625	31	42	4.17e-14	1.86e-11	ENSDARG00000099104|ENSDARG00000053457|ENSDARG00000006316|ENSDARG00000099380|ENSDARG00000053365|ENSDARG00000006691|ENSDARG00000058451|ENSDARG00000044093|ENSDARG00000043509|ENSDARG00000025073|ENSDARG00000019230|ENSDARG00000051783|ENSDARG00000041182|ENSDARG00000005791|ENSDARG00000014867|ENSDARG00000010516|ENSDARG00000042905|ENSDARG00000029533|ENSDARG00000003599|ENSDARG00000007320|ENSDARG00000054818|…	http://amigo.geneontology.org/amigo/term/GO:0022625
cytosolic small ribosomal subunit	Gene Ontology	GO:0022627	27	39	5.3e-12	1.91e-09	ENSDARG00000036875|ENSDARG00000011405|ENSDARG00000021838|ENSDARG00000055475|ENSDARG00000070849|ENSDARG00000103007|ENSDARG00000077291|ENSDARG00000019181|ENSDARG00000035692|ENSDARG00000023298|ENSDARG00000041619|ENSDARG00000034897|ENSDARG00000045487|ENSDARG00000036629|ENSDARG00000032725|ENSDARG00000099022|ENSDARG00000025850|ENSDARG00000014690|ENSDARG00000036298|ENSDARG00000037071|ENSDARG00000101061|…	http://amigo.geneontology.org/amigo/term/GO:0022627
mitochondrion	Gene Ontology	GO:0005739	138	708	1.02e-11	3.03e-09	ENSDARG00000039684|ENSDARG00000043848|ENSDARG00000039681|ENSDARG00000060199|ENSDARG00000103428|ENSDARG00000058806|ENSDARG00000007959|ENSDARG00000023536|ENSDARG00000032997|ENSDARG00000092895|ENSDARG00000052190|ENSDARG00000058208|ENSDARG00000092522|ENSDARG00000060500|ENSDARG00000038028|ENSDARG00000004870|ENSDARG00000010113|ENSDARG00000021555|ENSDARG00000044134|ENSDARG00000005840|ENSDARG00000078389|…	http://amigo.geneontology.org/amigo/term/GO:0005739
cytoplasm	Gene Ontology	GO:0005737	434	3250	2.54e-09	5.22e-07	ENSDARG00000104674|ENSDARG00000103959|ENSDARG00000016889|ENSDARG00000018914|ENSDARG00000016443|ENSDARG00000019426|ENSDARG00000070164|ENSDARG00000070043|ENSDARG00000071062|ENSDARG00000040314|ENSDARG00000020252|ENSDARG00000101047|ENSDARG00000097660|ENSDARG00000089767|ENSDARG00000015681|ENSDARG00000068214|ENSDARG00000002240|ENSDARG00000038743|ENSDARG00000060349|ENSDARG00000008487|ENSDARG00000020676|…	http://amigo.geneontology.org/amigo/term/GO:0005737
glycolytic process	Gene Ontology	GO:0006096	20	37	6.58e-08	1.26e-05	ENSDARG00000034470|ENSDARG00000054191|ENSDARG00000014179|ENSDARG00000057571|ENSDARG00000014068|ENSDARG00000025012|ENSDARG00000019702|ENSDARG00000099730|ENSDARG00000022456|ENSDARG00000103826|ENSDARG00000011665|ENSDARG00000057661|ENSDARG00000039914|ENSDARG00000028000|ENSDARG00000042010|ENSDARG00000043457|ENSDARG00000039007|ENSDARG00000099755|ENSDARG00000099860|ENSDARG00000012987	http://amigo.geneontology.org/amigo/term/GO:0006096
oxidoreductase activity	Gene Ontology	GO:0016491	96	526	2.26e-07	3.55e-05	ENSDARG00000043848|ENSDARG00000017772|ENSDARG00000013044|ENSDARG00000025904|ENSDARG00000023536|ENSDARG00000045553|ENSDARG00000092522|ENSDARG00000060500|ENSDARG00000033978|ENSDARG00000042539|ENSDARG00000105206|ENSDARG00000005560|ENSDARG00000071076|ENSDARG00000078069|ENSDARG00000019532|ENSDARG00000059035|ENSDARG00000058725|ENSDARG00000061145|ENSDARG00000055064|ENSDARG00000075768|ENSDARG00000057378|…	http://amigo.geneontology.org/amigo/term/GO:0016491
cytosol	Gene Ontology	GO:0005829	135	832	3.75e-07	5.57e-05	ENSDARG00000098946|ENSDARG00000035400|ENSDARG00000104674|ENSDARG00000043848|ENSDARG00000030871|ENSDARG00000017772|ENSDARG00000070043|ENSDARG00000026762|ENSDARG00000103422|ENSDARG00000055653|ENSDARG00000103027|ENSDARG00000025012|ENSDARG00000015681|ENSDARG00000029150|ENSDARG00000089076|ENSDARG00000041619|ENSDARG00000002082|ENSDARG00000024229|ENSDARG00000098825|ENSDARG00000059035|ENSDARG00000012261|…	http://amigo.geneontology.org/amigo/term/GO:0005829
oxidation-reduction process	Gene Ontology	GO:0055114	104	594	4.1e-07	5.77e-05	ENSDARG00000043848|ENSDARG00000007526|ENSDARG00000013044|ENSDARG00000103428|ENSDARG00000023536|ENSDARG00000052190|ENSDARG00000017772|ENSDARG00000092522|ENSDARG00000060500|ENSDARG00000038028|ENSDARG00000033978|ENSDARG00000042539|ENSDARG00000021849|ENSDARG00000005560|ENSDARG00000071076|ENSDARG00000078069|ENSDARG00000019532|ENSDARG00000059035|ENSDARG00000010113|ENSDARG00000058725|ENSDARG00000055064|…	http://amigo.geneontology.org/amigo/term/GO:0055114
nuclear pore	Gene Ontology	GO:0005643	17	31	5.43e-07	7.27e-05	ENSDARG00000103004|ENSDARG00000010281|ENSDARG00000001777|ENSDARG00000005540|ENSDARG00000010078|ENSDARG00000020527|ENSDARG00000017454|ENSDARG00000063333|ENSDARG00000074955|ENSDARG00000029043|ENSDARG00000093125|ENSDARG00000099652|ENSDARG00000043559|ENSDARG00000102274|ENSDARG00000027140|ENSDARG00000042530|ENSDARG00000016010	http://amigo.geneontology.org/amigo/term/GO:0005643
catalytic activity	Gene Ontology	GO:0003824	84	450	5.74e-07	7.32e-05	ENSDARG00000034470|ENSDARG00000045888|ENSDARG00000103464|ENSDARG00000014794|ENSDARG00000063218|ENSDARG00000076225|ENSDARG00000061301|ENSDARG00000019702|ENSDARG00000060554|ENSDARG00000016979|ENSDARG00000040565|ENSDARG00000011665|ENSDARG00000039929|ENSDARG00000100170|ENSDARG00000103811|ENSDARG00000024160|ENSDARG00000021059|ENSDARG00000099617|ENSDARG00000006019|ENSDARG00000029729|ENSDARG00000033861|…	http://amigo.geneontology.org/amigo/term/GO:0003824
mitochondrial respiratory chain complex I	Gene Ontology	GO:0005747	17	37	3.55e-06	0.000431191	ENSDARG00000014915|ENSDARG00000052840|ENSDARG00000013044|ENSDARG00000038028|ENSDARG00000010113|ENSDARG00000006290|ENSDARG00000007526|ENSDARG00000039346|ENSDARG00000075709|ENSDARG00000074552|ENSDARG00000042777|ENSDARG00000041400|ENSDARG00000042469|ENSDARG00000041314|ENSDARG00000036438|ENSDARG00000043467|ENSDARG00000051986	http://amigo.geneontology.org/amigo/term/GO:0005747
nucleus	Gene Ontology	GO:0005634	471	3826	4.01e-06	0.000446846	ENSDARG00000018914|ENSDARG00000104773|ENSDARG00000040465|ENSDARG00000104678|ENSDARG00000019338|ENSDARG00000092067|ENSDARG00000101047|ENSDARG00000097660|ENSDARG00000020258|ENSDARG00000015681|ENSDARG00000089042|ENSDARG00000009871|ENSDARG00000002240|ENSDARG00000055524|ENSDARG00000054570|ENSDARG00000079000|ENSDARG00000009170|ENSDARG00000099635|ENSDARG00000017762|ENSDARG00000015610|ENSDARG00000024681|…	http://amigo.geneontology.org/amigo/term/GO:0005634
small ribosomal subunit	Gene Ontology	GO:0015935	12	18	5.92e-06	0.000632919	ENSDARG00000070849|ENSDARG00000045487|ENSDARG00000103007|ENSDARG00000077291|ENSDARG00000078500|ENSDARG00000011405|ENSDARG00000103198|ENSDARG00000032725|ENSDARG00000041435|ENSDARG00000043453|ENSDARG00000019181|ENSDARG00000021838	http://amigo.geneontology.org/amigo/term/GO:0015935
nucleotide binding	Gene Ontology	GO:0000166	201	1440	7.91e-06	0.000814326	ENSDARG00000051879|ENSDARG00000104674|ENSDARG00000103959|ENSDARG00000037746|ENSDARG00000016598|ENSDARG00000019426|ENSDARG00000039131|ENSDARG00000070043|ENSDARG00000009477|ENSDARG00000010936|ENSDARG00000018856|ENSDARG00000021252|ENSDARG00000008573|ENSDARG00000019507|ENSDARG00000077492|ENSDARG00000003032|ENSDARG00000019371|ENSDARG00000100534|ENSDARG00000015681|ENSDARG00000029150|ENSDARG00000086678|…	http://amigo.geneontology.org/amigo/term/GO:0000166
mitochondrial inner membrane	Gene Ontology	GO:0005743	38	162	1.1e-05	0.00109193	ENSDARG00000112931|ENSDARG00000056160|ENSDARG00000092553|ENSDARG00000056141|ENSDARG00000111240|ENSDARG00000102874|ENSDARG00000100157|ENSDARG00000063358|ENSDARG00000014313|ENSDARG00000052840|ENSDARG00000104696|ENSDARG00000016721|ENSDARG00000041400|ENSDARG00000036438|ENSDARG00000060380|ENSDARG00000045978|ENSDARG00000070866|ENSDARG00000059510|ENSDARG00000042469|ENSDARG00000058208|ENSDARG00000038028|…	http://amigo.geneontology.org/amigo/term/GO:0005743
ubiquitin-dependent protein catabolic process	Gene Ontology	GO:0006511	46	216	1.24e-05	0.00118005	ENSDARG00000030871|ENSDARG00000105035|ENSDARG00000043046|ENSDARG00000020218|ENSDARG00000024229|ENSDARG00000074634|ENSDARG00000102645|ENSDARG00000014517|ENSDARG00000102490|ENSDARG00000059925|ENSDARG00000060150|ENSDARG00000103422|ENSDARG00000077531|ENSDARG00000043899|ENSDARG00000089767|ENSDARG00000019239|ENSDARG00000009549|ENSDARG00000003151|ENSDARG00000032997|ENSDARG00000078802|ENSDARG00000055524|…	http://amigo.geneontology.org/amigo/term/GO:0006511
ribosomal large subunit assembly	Gene Ontology	GO:0000027	12	20	1.3e-05	0.00119765	ENSDARG00000015862|ENSDARG00000099104|ENSDARG00000006691|ENSDARG00000006316|ENSDARG00000058451|ENSDARG00000013075|ENSDARG00000043509|ENSDARG00000025581|ENSDARG00000090462|ENSDARG00000051783|ENSDARG00000003599|ENSDARG00000020197	http://amigo.geneontology.org/amigo/term/GO:0000027
ATP binding	Gene Ontology	GO:0005524	207	1507	1.43e-05	0.00127504	ENSDARG00000051879|ENSDARG00000104674|ENSDARG00000103959|ENSDARG00000037746|ENSDARG00000019426|ENSDARG00000039131|ENSDARG00000070043|ENSDARG00000056160|ENSDARG00000015111|ENSDARG00000010936|ENSDARG00000018856|ENSDARG00000021252|ENSDARG00000008573|ENSDARG00000019507|ENSDARG00000077492|ENSDARG00000003032|ENSDARG00000014591|ENSDARG00000019371|ENSDARG00000100534|ENSDARG00000015681|ENSDARG00000029150|…	http://amigo.geneontology.org/amigo/term/GO:0005524
cytoplasmic translation	Gene Ontology	GO:0002181	13	25	1.81e-05	0.00151286	ENSDARG00000009285|ENSDARG00000039345|ENSDARG00000058451|ENSDARG00000057556|ENSDARG00000070437|ENSDARG00000100588|ENSDARG00000088030|ENSDARG00000019181|ENSDARG00000053365|ENSDARG00000025850|ENSDARG00000051783|ENSDARG00000021864|ENSDARG00000014867	http://amigo.geneontology.org/amigo/term/GO:0002181
chordate embryonic development	Gene Ontology	GO:0043009	30	117	2.19e-05	0.00172416	ENSDARG00000099104|ENSDARG00000021509|ENSDARG00000016302|ENSDARG00000061168|ENSDARG00000104069|ENSDARG00000019507|ENSDARG00000070849|ENSDARG00000103007|ENSDARG00000069968|ENSDARG00000058451|ENSDARG00000043509|ENSDARG00000062972|ENSDARG00000056427|ENSDARG00000041481|ENSDARG00000051783|ENSDARG00000035692|ENSDARG00000005791|ENSDARG00000032353|ENSDARG00000036629|ENSDARG00000020008|ENSDARG00000098334|…	http://amigo.geneontology.org/amigo/term/GO:0043009
translation initiation factor activity	Gene Ontology	GO:0003743	20	61	3e-05	0.00223055	ENSDARG00000003032|ENSDARG00000101061|ENSDARG00000016889|ENSDARG00000016443|ENSDARG00000077533|ENSDARG00000101082|ENSDARG00000003681|ENSDARG00000074995|ENSDARG00000017445|ENSDARG00000018106|ENSDARG00000008292|ENSDARG00000077215|ENSDARG00000041397|ENSDARG00000013931|ENSDARG00000116712|ENSDARG00000059654|ENSDARG00000102452|ENSDARG00000090697|ENSDARG00000016177|ENSDARG00000021257	http://amigo.geneontology.org/amigo/term/GO:0003743
ATP-dependent chromatin remodeling	Gene Ontology	GO:0043044	13	27	3.38e-05	0.00244344	ENSDARG00000101710|ENSDARG00000101891|ENSDARG00000077226|ENSDARG00000103610|ENSDARG00000075543|ENSDARG00000098235|ENSDARG00000034107|ENSDARG00000092503|ENSDARG00000017397|ENSDARG00000104339|ENSDARG00000003877|ENSDARG00000008904|ENSDARG00000016871	http://amigo.geneontology.org/amigo/term/GO:0043044
ligase activity	Gene Ontology	GO:0016874	23	80	4.46e-05	0.00305893	ENSDARG00000104659|ENSDARG00000054530|ENSDARG00000034396|ENSDARG00000101047|ENSDARG00000044575|ENSDARG00000012399|ENSDARG00000078802|ENSDARG00000005359|ENSDARG00000038910|ENSDARG00000037559|ENSDARG00000098825|ENSDARG00000090778|ENSDARG00000075337|ENSDARG00000103099|ENSDARG00000078512|ENSDARG00000102538|ENSDARG00000044134|ENSDARG00000027930|ENSDARG00000099517|ENSDARG00000016864|ENSDARG00000007955|…	http://amigo.geneontology.org/amigo/term/GO:0016874
translational elongation	Gene Ontology	GO:0006414	13	29	6.02e-05	0.00402886	ENSDARG00000006838|ENSDARG00000100371|ENSDARG00000063624|ENSDARG00000020850|ENSDARG00000056119|ENSDARG00000101406|ENSDARG00000044521|ENSDARG00000030053|ENSDARG00000104173|ENSDARG00000035256|ENSDARG00000069951|ENSDARG00000021864|ENSDARG00000011201	http://amigo.geneontology.org/amigo/term/GO:0006414
eukaryotic translation initiation factor 3 complex	Gene Ontology	GO:0005852	10	17	7.8e-05	0.00496671	ENSDARG00000016889|ENSDARG00000016443|ENSDARG00000077533|ENSDARG00000101082|ENSDARG00000017445|ENSDARG00000013931|ENSDARG00000059654|ENSDARG00000102452|ENSDARG00000090697|ENSDARG00000021257	http://amigo.geneontology.org/amigo/term/GO:0005852
formation of cytoplasmic translation initiation complex	Gene Ontology	GO:0001732	10	17	7.8e-05	0.00496671	ENSDARG00000016889|ENSDARG00000016443|ENSDARG00000101082|ENSDARG00000017445|ENSDARG00000013931|ENSDARG00000003681|ENSDARG00000059654|ENSDARG00000102452|ENSDARG00000090697|ENSDARG00000021257	http://amigo.geneontology.org/amigo/term/GO:0001732
structural constituent of nuclear pore	Gene Ontology	GO:0017056	10	18	0.000111408	0.00693064	ENSDARG00000103004|ENSDARG00000042530|ENSDARG00000010078|ENSDARG00000020527|ENSDARG00000001777|ENSDARG00000074955|ENSDARG00000030022|ENSDARG00000099972|ENSDARG00000027140|ENSDARG00000016010	http://amigo.geneontology.org/amigo/term/GO:0017056
ribosomal small subunit assembly	Gene Ontology	GO:0000028	9	15	0.00015976	0.00949684	ENSDARG00000070849|ENSDARG00000034897|ENSDARG00000098934|ENSDARG00000036629|ENSDARG00000043453|ENSDARG00000019181|ENSDARG00000023298|ENSDARG00000055475|ENSDARG00000030602	http://amigo.geneontology.org/amigo/term/GO:0000028
translational initiation	Gene Ontology	GO:0006413	17	54	0.000173885	0.00974522	ENSDARG00000003032|ENSDARG00000101061|ENSDARG00000016889|ENSDARG00000016443|ENSDARG00000077533|ENSDARG00000101082|ENSDARG00000017445|ENSDARG00000018106|ENSDARG00000008292|ENSDARG00000041397|ENSDARG00000013931|ENSDARG00000003681|ENSDARG00000059654|ENSDARG00000102452|ENSDARG00000090697|ENSDARG00000016177|ENSDARG00000021257	http://amigo.geneontology.org/amigo/term/GO:0006413
chaperonin-containing T-complex	Gene Ontology	GO:0005832	7	8	0.000174868	0.00974522	ENSDARG00000045399|ENSDARG00000007385|ENSDARG00000104674|ENSDARG00000017891|ENSDARG00000008243|ENSDARG00000021252|ENSDARG00000016173	http://amigo.geneontology.org/amigo/term/GO:0005832
translation initiation factor binding	Gene Ontology	GO:0031369	7	8	0.000174868	0.00974522	ENSDARG00000043559|ENSDARG00000016443|ENSDARG00000077533|ENSDARG00000074995|ENSDARG00000059654|ENSDARG00000056127|ENSDARG00000076509	http://amigo.geneontology.org/amigo/term/GO:0031369
mRNA binding	Gene Ontology	GO:0003729	35	168	0.000185232	0.0100073	ENSDARG00000061735|ENSDARG00000018914|ENSDARG00000077523|ENSDARG00000022129|ENSDARG00000116712|ENSDARG00000100136|ENSDARG00000090788|ENSDARG00000026489|ENSDARG00000021184|ENSDARG00000006395|ENSDARG00000044093|ENSDARG00000070846|ENSDARG00000009871|ENSDARG00000079745|ENSDARG00000016177|ENSDARG00000039887|ENSDARG00000042724|ENSDARG00000018904|ENSDARG00000077215|ENSDARG00000099396|ENSDARG00000014569|…	http://amigo.geneontology.org/amigo/term/GO:0003729
proteasome complex	Gene Ontology	GO:0000502	16	50	0.000229299	0.0118045	ENSDARG00000043899|ENSDARG00000009640|ENSDARG00000103190|ENSDARG00000018124|ENSDARG00000101560|ENSDARG00000018742|ENSDARG00000045928|ENSDARG00000043561|ENSDARG00000002240|ENSDARG00000003189|ENSDARG00000037962|ENSDARG00000099653|ENSDARG00000001303|ENSDARG00000060150|ENSDARG00000058560|ENSDARG00000070674	http://amigo.geneontology.org/amigo/term/GO:0000502
eukaryotic 43S preinitiation complex	Gene Ontology	GO:0016282	9	16	0.00022947	0.0118045	ENSDARG00000016889|ENSDARG00000016443|ENSDARG00000101082|ENSDARG00000017445|ENSDARG00000013931|ENSDARG00000059654|ENSDARG00000102452|ENSDARG00000090697|ENSDARG00000021257	http://amigo.geneontology.org/amigo/term/GO:0016282
eukaryotic 48S preinitiation complex	Gene Ontology	GO:0033290	9	17	0.000322649	0.0151216	ENSDARG00000016889|ENSDARG00000016443|ENSDARG00000101082|ENSDARG00000017445|ENSDARG00000013931|ENSDARG00000059654|ENSDARG00000102452|ENSDARG00000090697|ENSDARG00000021257	http://amigo.geneontology.org/amigo/term/GO:0033290
ATP synthesis coupled proton transport	Gene Ontology	GO:0015986	9	17	0.000322649	0.0151216	ENSDARG00000014313|ENSDARG00000010149|ENSDARG00000017775|ENSDARG00000045514|ENSDARG00000011841|ENSDARG00000019404|ENSDARG00000009447|ENSDARG00000011553|ENSDARG00000001788	http://amigo.geneontology.org/amigo/term/GO:0015986
endoplasmic reticulum exit site	Gene Ontology	GO:0070971	9	17	0.000322649	0.0151216	ENSDARG00000071906|ENSDARG00000103516|ENSDARG00000021082|ENSDARG00000003641|ENSDARG00000006169|ENSDARG00000019360|ENSDARG00000045946|ENSDARG00000054807|ENSDARG00000104375	http://amigo.geneontology.org/amigo/term/GO:0070971
protein import into nucleus	Gene Ontology	GO:0006606	14	41	0.000323405	0.0151216	ENSDARG00000103004|ENSDARG00000010078|ENSDARG00000008395|ENSDARG00000020527|ENSDARG00000017454|ENSDARG00000104889|ENSDARG00000104071|ENSDARG00000030022|ENSDARG00000023190|ENSDARG00000099972|ENSDARG00000058159|ENSDARG00000001777|ENSDARG00000040245|ENSDARG00000016010	http://amigo.geneontology.org/amigo/term/GO:0006606
tricarboxylic acid cycle	Gene Ontology	GO:0006099	11	26	0.00032787	0.0151216	ENSDARG00000103428|ENSDARG00000017772|ENSDARG00000075768|ENSDARG00000103364|ENSDARG00000005359|ENSDARG00000103849|ENSDARG00000034270|ENSDARG00000021466|ENSDARG00000003795|ENSDARG00000052712|ENSDARG00000016721	http://amigo.geneontology.org/amigo/term/GO:0006099
endopeptidase activity	Gene Ontology	GO:0004175	13	37	0.000419136	0.0186865	ENSDARG00000014634|ENSDARG00000043899|ENSDARG00000009640|ENSDARG00000103190|ENSDARG00000101560|ENSDARG00000004870|ENSDARG00000045928|ENSDARG00000078055|ENSDARG00000002240|ENSDARG00000003189|ENSDARG00000037962|ENSDARG00000099653|ENSDARG00000001303	http://amigo.geneontology.org/amigo/term/GO:0004175
protein transport	Gene Ontology	GO:0015031	46	257	0.000434787	0.0190665	ENSDARG00000054320|ENSDARG00000002798|ENSDARG00000102643|ENSDARG00000059902|ENSDARG00000015676|ENSDARG00000055610|ENSDARG00000069601|ENSDARG00000087229|ENSDARG00000104071|ENSDARG00000019360|ENSDARG00000058746|ENSDARG00000054807|ENSDARG00000010281|ENSDARG00000033899|ENSDARG00000002790|ENSDARG00000103516|ENSDARG00000021082|ENSDARG00000071424|ENSDARG00000034823|ENSDARG00000016765|ENSDARG00000040912|…	http://amigo.geneontology.org/amigo/term/GO:0015031
mRNA cleavage and polyadenylation specificity factor complex	Gene Ontology	GO:0005847	7	10	0.000448537	0.0193522	ENSDARG00000031216|ENSDARG00000028971|ENSDARG00000059553|ENSDARG00000070431|ENSDARG00000018272|ENSDARG00000090788|ENSDARG00000034178	http://amigo.geneontology.org/amigo/term/GO:0005847
RNA helicase activity	Gene Ontology	GO:0003724	11	30	0.000861473	0.0354529	ENSDARG00000063626|ENSDARG00000016302|ENSDARG00000006225|ENSDARG00000086678|ENSDARG00000005774|ENSDARG00000102978|ENSDARG00000105286|ENSDARG00000022614|ENSDARG00000013457|ENSDARG00000099458|ENSDARG00000022177	http://amigo.geneontology.org/amigo/term/GO:0003724
fructose 1,6-bisphosphate metabolic process	Gene Ontology	GO:0030388	8	16	0.000924878	0.0370172	ENSDARG00000034470|ENSDARG00000028000|ENSDARG00000014179|ENSDARG00000019702|ENSDARG00000011665|ENSDARG00000057661|ENSDARG00000045858|ENSDARG00000099755	http://amigo.geneontology.org/amigo/term/GO:0030388
tRNA binding	Gene Ontology	GO:0000049	13	41	0.000927159	0.0370172	ENSDARG00000101061|ENSDARG00000041575|ENSDARG00000098825|ENSDARG00000103099|ENSDARG00000033861|ENSDARG00000036894|ENSDARG00000008292|ENSDARG00000044134|ENSDARG00000099652|ENSDARG00000101800|ENSDARG00000007955|ENSDARG00000076518|ENSDARG00000060036	http://amigo.geneontology.org/amigo/term/GO:0000049
calcium transmembrane transporter activity, phosphorylative mechanism	Gene Ontology	GO:0005388	7	12	0.000986834	0.0388203	ENSDARG00000043474|ENSDARG00000063433|ENSDARG00000035458|ENSDARG00000005122|ENSDARG00000020574|ENSDARG00000029439|ENSDARG00000060978	http://amigo.geneontology.org/amigo/term/GO:0005388
hydrolase activity	Gene Ontology	GO:0016787	139	1043	0.00111105	0.0425721	ENSDARG00000007722|ENSDARG00000019338|ENSDARG00000099824|ENSDARG00000019503|ENSDARG00000103422|ENSDARG00000019507|ENSDARG00000003032|ENSDARG00000025011|ENSDARG00000086678|ENSDARG00000043561|ENSDARG00000002240|ENSDARG00000037551|ENSDARG00000101438|ENSDARG00000074282|ENSDARG00000099458|ENSDARG00000020679|ENSDARG00000088764|ENSDARG00000004870|ENSDARG00000020676|ENSDARG00000045928|ENSDARG00000005191|…	http://amigo.geneontology.org/amigo/term/GO:0016787
response to oxidative stress	Gene Ontology	GO:0006979	12	37	0.00122786	0.0462611	ENSDARG00000019521|ENSDARG00000038028|ENSDARG00000063310|ENSDARG00000025350|ENSDARG00000021555|ENSDARG00000101641|ENSDARG00000042469|ENSDARG00000068478|ENSDARG00000076836|ENSDARG00000027930|ENSDARG00000116835|ENSDARG00000069013	http://amigo.geneontology.org/amigo/term/GO:0006979
mitochondrial respiratory chain complex I assembly	Gene Ontology	GO:0032981	8	17	0.00125213	0.0465201	ENSDARG00000053652|ENSDARG00000075709|ENSDARG00000074552|ENSDARG00000112931|ENSDARG00000006290|ENSDARG00000034291|ENSDARG00000042777|ENSDARG00000051986	http://amigo.geneontology.org/amigo/term/GO:0032981
COPII-coated vesicle cargo loading	Gene Ontology	GO:0090110	6	9	0.00139811	0.0503143	ENSDARG00000071906|ENSDARG00000103516|ENSDARG00000021082|ENSDARG00000019360|ENSDARG00000045946|ENSDARG00000104375	http://amigo.geneontology.org/amigo/term/GO:0090110
proton-transporting ATP synthase activity, rotational mechanism	Gene Ontology	GO:0046933	7	13	0.00139932	0.0503143	ENSDARG00000010149|ENSDARG00000017775|ENSDARG00000045514|ENSDARG00000019404|ENSDARG00000041417|ENSDARG00000009447|ENSDARG00000001788	http://amigo.geneontology.org/amigo/term/GO:0046933
aminoacyl-tRNA ligase activity	Gene Ontology	GO:0004812	12	38	0.00148325	0.0522065	ENSDARG00000104659|ENSDARG00000070043|ENSDARG00000075337|ENSDARG00000016864|ENSDARG00000098825|ENSDARG00000103099|ENSDARG00000054530|ENSDARG00000060494|ENSDARG00000044575|ENSDARG00000034396|ENSDARG00000044134|ENSDARG00000007955	http://amigo.geneontology.org/amigo/term/GO:0004812
translation elongation factor activity	Gene Ontology	GO:0003746	10	28	0.00172142	0.0582884	ENSDARG00000006838|ENSDARG00000100371|ENSDARG00000063624|ENSDARG00000020850|ENSDARG00000056119|ENSDARG00000044521|ENSDARG00000030053|ENSDARG00000104173|ENSDARG00000035256|ENSDARG00000069951	http://amigo.geneontology.org/amigo/term/GO:0003746
rRNA binding	Gene Ontology	GO:0019843	9	23	0.00175239	0.0585957	ENSDARG00000090462|ENSDARG00000006691|ENSDARG00000013075|ENSDARG00000011405|ENSDARG00000075325|ENSDARG00000043453|ENSDARG00000034291|ENSDARG00000014690|ENSDARG00000014867	http://amigo.geneontology.org/amigo/term/GO:0019843
regulation of cell adhesion	Gene Ontology	GO:0030155	7	14	0.00193487	0.0631193	ENSDARG00000004672|ENSDARG00000058543|ENSDARG00000010784|ENSDARG00000020785|ENSDARG00000015222|ENSDARG00000004930|ENSDARG00000045824	http://amigo.geneontology.org/amigo/term/GO:0030155
COPII vesicle coat	Gene Ontology	GO:0030127	7	14	0.00193487	0.0631193	ENSDARG00000071906|ENSDARG00000103516|ENSDARG00000021082|ENSDARG00000019360|ENSDARG00000045946|ENSDARG00000054807|ENSDARG00000104375	http://amigo.geneontology.org/amigo/term/GO:0030127
pigmentation	Gene Ontology	GO:0043473	11	34	0.0019704	0.063504	ENSDARG00000009170|ENSDARG00000077506|ENSDARG00000002593|ENSDARG00000071062|ENSDARG00000011665|ENSDARG00000029157|ENSDARG00000077467|ENSDARG00000021346|ENSDARG00000006370|ENSDARG00000029204|ENSDARG00000090697	http://amigo.geneontology.org/amigo/term/GO:0043473
proteasome binding	Gene Ontology	GO:0070628	6	10	0.00206515	0.0657651	ENSDARG00000077531|ENSDARG00000040620|ENSDARG00000058560|ENSDARG00000018742|ENSDARG00000021550|ENSDARG00000063100	http://amigo.geneontology.org/amigo/term/GO:0070628
membrane coat	Gene Ontology	GO:0030117	8	19	0.00217902	0.068575	ENSDARG00000038743|ENSDARG00000054320|ENSDARG00000103684|ENSDARG00000071424|ENSDARG00000034823|ENSDARG00000035152|ENSDARG00000013726|ENSDARG00000004173	http://amigo.geneontology.org/amigo/term/GO:0030117
proton transmembrane transport	Gene Ontology	GO:1902600	13	47	0.00258222	0.0786365	ENSDARG00000092522|ENSDARG00000023536|ENSDARG00000009447|ENSDARG00000057853|ENSDARG00000010149|ENSDARG00000019856|ENSDARG00000018259|ENSDARG00000017775|ENSDARG00000076318|ENSDARG00000039131|ENSDARG00000041417|ENSDARG00000006370|ENSDARG00000007739	http://amigo.geneontology.org/amigo/term/GO:1902600
sarcoplasmic reticulum membrane	Gene Ontology	GO:0033017	7	15	0.00261632	0.0786365	ENSDARG00000006757|ENSDARG00000035458|ENSDARG00000098856|ENSDARG00000005122|ENSDARG00000020574|ENSDARG00000029439|ENSDARG00000060978	http://amigo.geneontology.org/amigo/term/GO:0033017
mitochondrial electron transport, NADH to ubiquinone	Gene Ontology	GO:0006120	7	15	0.00261632	0.0786365	ENSDARG00000013044|ENSDARG00000007526|ENSDARG00000010113|ENSDARG00000021555|ENSDARG00000041314|ENSDARG00000036438|ENSDARG00000051986	http://amigo.geneontology.org/amigo/term/GO:0006120
clathrin-coated pit	Gene Ontology	GO:0005905	9	25	0.00277388	0.0824459	ENSDARG00000002790|ENSDARG00000054320|ENSDARG00000098809|ENSDARG00000033899|ENSDARG00000090716|ENSDARG00000043493|ENSDARG00000015931|ENSDARG00000015006|ENSDARG00000004472	http://amigo.geneontology.org/amigo/term/GO:0005905
phosphocreatine biosynthetic process	Gene Ontology	GO:0046314	5	7	0.0028982	0.0833623	ENSDARG00000040565|ENSDARG00000039929|ENSDARG00000069615|ENSDARG00000043257|ENSDARG00000016598	http://amigo.geneontology.org/amigo/term/GO:0046314
RNA export from nucleus	Gene Ontology	GO:0006405	5	7	0.0028982	0.0833623	ENSDARG00000020527|ENSDARG00000030022|ENSDARG00000001777|ENSDARG00000010078|ENSDARG00000099972	http://amigo.geneontology.org/amigo/term/GO:0006405
creatine kinase activity	Gene Ontology	GO:0004111	5	7	0.0028982	0.0833623	ENSDARG00000040565|ENSDARG00000039929|ENSDARG00000069615|ENSDARG00000043257|ENSDARG00000016598	http://amigo.geneontology.org/amigo/term/GO:0004111
nuclear speck	Gene Ontology	GO:0016607	17	73	0.00297752	0.0847325	ENSDARG00000057691|ENSDARG00000017423|ENSDARG00000018742|ENSDARG00000086678|ENSDARG00000022129|ENSDARG00000018618|ENSDARG00000102978|ENSDARG00000103893|ENSDARG00000038290|ENSDARG00000045843|ENSDARG00000044545|ENSDARG00000061397|ENSDARG00000035325|ENSDARG00000099458|ENSDARG00000002538|ENSDARG00000086411|ENSDARG00000008097	http://amigo.geneontology.org/amigo/term/GO:0016607
NAD binding	Gene Ontology	GO:0051287	10	31	0.00317238	0.0893276	ENSDARG00000092522|ENSDARG00000039914|ENSDARG00000044062|ENSDARG00000007526|ENSDARG00000023536|ENSDARG00000007959|ENSDARG00000003795|ENSDARG00000043457|ENSDARG00000001873|ENSDARG00000036438	http://amigo.geneontology.org/amigo/term/GO:0051287
mRNA cis splicing, via spliceosome	Gene Ontology	GO:0045292	9	26	0.00343605	0.0937034	ENSDARG00000057691|ENSDARG00000022129|ENSDARG00000010238|ENSDARG00000044545|ENSDARG00000103893|ENSDARG00000086411|ENSDARG00000099151|ENSDARG00000035325|ENSDARG00000008097	http://amigo.geneontology.org/amigo/term/GO:0045292
respirasome	Gene Ontology	GO:0070469	7	16	0.0034679	0.0937034	ENSDARG00000052840|ENSDARG00000010113|ENSDARG00000038028|ENSDARG00000056108|ENSDARG00000007745|ENSDARG00000036438|ENSDARG00000042469	http://amigo.geneontology.org/amigo/term/GO:0070469
NADH dehydrogenase (ubiquinone) activity	Gene Ontology	GO:0008137	7	16	0.0034679	0.0937034	ENSDARG00000052840|ENSDARG00000010113|ENSDARG00000007526|ENSDARG00000039346|ENSDARG00000074552|ENSDARG00000042469|ENSDARG00000036438	http://amigo.geneontology.org/amigo/term/GO:0008137
antioxidant activity	Gene Ontology	GO:0016209	7	16	0.0034679	0.0937034	ENSDARG00000043848|ENSDARG00000055064|ENSDARG00000025350|ENSDARG00000057378|ENSDARG00000087059|ENSDARG00000032102|ENSDARG00000069013	http://amigo.geneontology.org/amigo/term/GO:0016209
SWI/SNF complex	Gene Ontology	GO:0016514	8	21	0.00357338	0.095588	ENSDARG00000101891|ENSDARG00000092503|ENSDARG00000034107|ENSDARG00000101710|ENSDARG00000017397|ENSDARG00000077226|ENSDARG00000008904|ENSDARG00000016871	http://amigo.geneontology.org/amigo/term/GO:0016514
tRNA aminoacylation for protein translation	Gene Ontology	GO:0006418	10	32	0.00382876	0.101405	ENSDARG00000104659|ENSDARG00000070043|ENSDARG00000075337|ENSDARG00000054530|ENSDARG00000103099|ENSDARG00000060494|ENSDARG00000044575|ENSDARG00000034396|ENSDARG00000044134|ENSDARG00000007955	http://amigo.geneontology.org/amigo/term/GO:0006418
polyubiquitin modification-dependent protein binding	Gene Ontology	GO:0031593	8	22	0.00448864	0.115026	ENSDARG00000077531|ENSDARG00000011983|ENSDARG00000052975|ENSDARG00000024229|ENSDARG00000020008|ENSDARG00000040286|ENSDARG00000021550|ENSDARG00000075892	http://amigo.geneontology.org/amigo/term/GO:0031593
nuclear-transcribed mRNA catabolic process, nonsense-mediated decay	Gene Ontology	GO:0000184	7	17	0.00451503	0.115026	ENSDARG00000016302|ENSDARG00000061168|ENSDARG00000102978|ENSDARG00000041481|ENSDARG00000061378|ENSDARG00000053291|ENSDARG00000054570	http://amigo.geneontology.org/amigo/term/GO:0000184
mRNA polyadenylation	Gene Ontology	GO:0006378	7	17	0.00451503	0.115026	ENSDARG00000031216|ENSDARG00000028971|ENSDARG00000059553|ENSDARG00000070431|ENSDARG00000018272|ENSDARG00000090788|ENSDARG00000034178	http://amigo.geneontology.org/amigo/term/GO:0006378
enzyme regulator activity	Gene Ontology	GO:0030234	7	17	0.00451503	0.115026	ENSDARG00000022438|ENSDARG00000103190|ENSDARG00000018124|ENSDARG00000003189|ENSDARG00000099653|ENSDARG00000070674|ENSDARG00000100136	http://amigo.geneontology.org/amigo/term/GO:0030234
microtubule cytoskeleton organization	Gene Ontology	GO:0000226	22	113	0.00542198	0.135245	ENSDARG00000015610|ENSDARG00000062790|ENSDARG00000045316|ENSDARG00000045367|ENSDARG00000059475|ENSDARG00000114920|ENSDARG00000037640|ENSDARG00000029133|ENSDARG00000090778|ENSDARG00000002344|ENSDARG00000042708|ENSDARG00000070155|ENSDARG00000060771|ENSDARG00000006260|ENSDARG00000031164|ENSDARG00000020345|ENSDARG00000074521|ENSDARG00000008808|ENSDARG00000078935|ENSDARG00000024966|ENSDARG00000043457|…	http://amigo.geneontology.org/amigo/term/GO:0000226
peptidase activity	Gene Ontology	GO:0008233	54	362	0.00546894	0.135245	ENSDARG00000074656|ENSDARG00000056480|ENSDARG00000001303|ENSDARG00000013776|ENSDARG00000014517|ENSDARG00000078055|ENSDARG00000021339|ENSDARG00000012314|ENSDARG00000102765|ENSDARG00000009825|ENSDARG00000099824|ENSDARG00000073742|ENSDARG00000028053|ENSDARG00000042993|ENSDARG00000103422|ENSDARG00000043899|ENSDARG00000056369|ENSDARG00000038563|ENSDARG00000069968|ENSDARG00000059006|ENSDARG00000002240|…	http://amigo.geneontology.org/amigo/term/GO:0008233
mRNA processing	Gene Ontology	GO:0006397	28	157	0.00547441	0.135245	ENSDARG00000057691|ENSDARG00000035023|ENSDARG00000036345|ENSDARG00000028971|ENSDARG00000001244|ENSDARG00000070431|ENSDARG00000001241|ENSDARG00000008454|ENSDARG00000021184|ENSDARG00000018904|ENSDARG00000017219|ENSDARG00000006395|ENSDARG00000030830|ENSDARG00000010238|ENSDARG00000099458|ENSDARG00000004757|ENSDARG00000032261|ENSDARG00000018494|ENSDARG00000089663|ENSDARG00000018618|ENSDARG00000017762|…	http://amigo.geneontology.org/amigo/term/GO:0006397
large ribosomal subunit	Gene Ontology	GO:0015934	6	13	0.0055109	0.135245	ENSDARG00000006691|ENSDARG00000057556|ENSDARG00000044093|ENSDARG00000042905|ENSDARG00000013075|ENSDARG00000014867	http://amigo.geneontology.org/amigo/term/GO:0015934
endoplasmic reticulum to Golgi vesicle-mediated transport	Gene Ontology	GO:0006888	17	79	0.00589738	0.139775	ENSDARG00000046022|ENSDARG00000038743|ENSDARG00000017255|ENSDARG00000071906|ENSDARG00000038866|ENSDARG00000103516|ENSDARG00000021082|ENSDARG00000003641|ENSDARG00000040912|ENSDARG00000034823|ENSDARG00000019360|ENSDARG00000004173|ENSDARG00000097660|ENSDARG00000099753|ENSDARG00000054807|ENSDARG00000045946|ENSDARG00000104375	http://amigo.geneontology.org/amigo/term/GO:0006888
erythrocyte differentiation	Gene Ontology	GO:0030218	13	53	0.00611984	0.139919	ENSDARG00000103007|ENSDARG00000019930|ENSDARG00000043509|ENSDARG00000016181|ENSDARG00000099396|ENSDARG00000030602|ENSDARG00000067975|ENSDARG00000007496|ENSDARG00000088030|ENSDARG00000023298|ENSDARG00000041232|ENSDARG00000021864|ENSDARG00000019353	http://amigo.geneontology.org/amigo/term/GO:0030218
blood vessel morphogenesis	Gene Ontology	GO:0048514	12	47	0.0063592	0.14416	ENSDARG00000052139|ENSDARG00000037238|ENSDARG00000012378|ENSDARG00000020785|ENSDARG00000039022|ENSDARG00000009953|ENSDARG00000102066|ENSDARG00000041449|ENSDARG00000018179|ENSDARG00000054632|ENSDARG00000055563|ENSDARG00000103643	http://amigo.geneontology.org/amigo/term/GO:0048514
axon extension	Gene Ontology	GO:0048675	10	35	0.00645811	0.145172	ENSDARG00000075821|ENSDARG00000076729|ENSDARG00000018494|ENSDARG00000037020|ENSDARG00000005645|ENSDARG00000058821|ENSDARG00000055543|ENSDARG00000058746|ENSDARG00000037968|ENSDARG00000103027	http://amigo.geneontology.org/amigo/term/GO:0048675
regulation of cell cycle	Gene Ontology	GO:0051726	18	87	0.00664001	0.148017	ENSDARG00000006316|ENSDARG00000063627|ENSDARG00000043531|ENSDARG00000104773|ENSDARG00000014222|ENSDARG00000062794|ENSDARG00000099380|ENSDARG00000087937|ENSDARG00000068214|ENSDARG00000103125|ENSDARG00000100588|ENSDARG00000002082|ENSDARG00000074378|ENSDARG00000055996|ENSDARG00000007320|ENSDARG00000041232|ENSDARG00000013582|ENSDARG00000104090	http://amigo.geneontology.org/amigo/term/GO:0051726
proteasomal ubiquitin-independent protein catabolic process	Gene Ontology	GO:0010499	8	24	0.00684741	0.148917	ENSDARG00000043899|ENSDARG00000009640|ENSDARG00000101560|ENSDARG00000018742|ENSDARG00000045928|ENSDARG00000002240|ENSDARG00000037962|ENSDARG00000001303	http://amigo.geneontology.org/amigo/term/GO:0010499
response to yeast	Gene Ontology	GO:0001878	8	24	0.00684741	0.148917	ENSDARG00000042725|ENSDARG00000057853|ENSDARG00000062972|ENSDARG00000040041|ENSDARG00000103467|ENSDARG00000063100|ENSDARG00000101813|ENSDARG00000042641	http://amigo.geneontology.org/amigo/term/GO:0001878
Ran GTPase binding	Gene Ontology	GO:0008536	8	24	0.00684741	0.148917	ENSDARG00000005540|ENSDARG00000041217|ENSDARG00000101982|ENSDARG00000104889|ENSDARG00000093125|ENSDARG00000099652|ENSDARG00000058159|ENSDARG00000001220	http://amigo.geneontology.org/amigo/term/GO:0008536
DNA repair	Gene Ontology	GO:0006281	31	183	0.00690815	0.149027	ENSDARG00000005218|ENSDARG00000006092|ENSDARG00000018742|ENSDARG00000077526|ENSDARG00000026701|ENSDARG00000002385|ENSDARG00000070231|ENSDARG00000055969|ENSDARG00000029406|ENSDARG00000016811|ENSDARG00000086678|ENSDARG00000019338|ENSDARG00000002396|ENSDARG00000100623|ENSDARG00000045606|ENSDARG00000079949|ENSDARG00000045843|ENSDARG00000027143|ENSDARG00000099298|ENSDARG00000042458|ENSDARG00000020008|…	http://amigo.geneontology.org/amigo/term/GO:0006281
endoplasmic reticulum	Gene Ontology	GO:0005783	79	579	0.00734012	0.157079	ENSDARG00000076317|ENSDARG00000069013|ENSDARG00000071233|ENSDARG00000003570|ENSDARG00000074149|ENSDARG00000005230|ENSDARG00000020218|ENSDARG00000103831|ENSDARG00000102640|ENSDARG00000060723|ENSDARG00000035458|ENSDARG00000033364|ENSDARG00000020574|ENSDARG00000039051|ENSDARG00000019360|ENSDARG00000104069|ENSDARG00000099960|ENSDARG00000060978|ENSDARG00000102746|ENSDARG00000102123|ENSDARG00000046022|…	http://amigo.geneontology.org/amigo/term/GO:0005783
RNA processing	Gene Ontology	GO:0006396	14	61	0.00742787	0.157695	ENSDARG00000041887|ENSDARG00000018914|ENSDARG00000018904|ENSDARG00000055563|ENSDARG00000021812|ENSDARG00000091367|ENSDARG00000003968|ENSDARG00000100209|ENSDARG00000094277|ENSDARG00000059841|ENSDARG00000005355|ENSDARG00000101047|ENSDARG00000099151|ENSDARG00000061348	http://amigo.geneontology.org/amigo/term/GO:0006396
calcium ion transport	Gene Ontology	GO:0006816	15	68	0.0077459	0.163152	ENSDARG00000063433|ENSDARG00000074149|ENSDARG00000100823|ENSDARG00000043474|ENSDARG00000004870|ENSDARG00000035458|ENSDARG00000005122|ENSDARG00000101641|ENSDARG00000089913|ENSDARG00000070624|ENSDARG00000020574|ENSDARG00000029439|ENSDARG00000060978|ENSDARG00000063358|ENSDARG00000076401	http://amigo.geneontology.org/amigo/term/GO:0006816
helicase activity	Gene Ontology	GO:0004386	17	82	0.00805498	0.168336	ENSDARG00000003032|ENSDARG00000022614|ENSDARG00000016302|ENSDARG00000105286|ENSDARG00000061168|ENSDARG00000086678|ENSDARG00000005774|ENSDARG00000102978|ENSDARG00000075543|ENSDARG00000104708|ENSDARG00000040041|ENSDARG00000063626|ENSDARG00000015392|ENSDARG00000077839|ENSDARG00000099298|ENSDARG00000099458|ENSDARG00000019507	http://amigo.geneontology.org/amigo/term/GO:0004386
ubiquitin-dependent ERAD pathway	Gene Ontology	GO:0030433	12	49	0.00835436	0.171999	ENSDARG00000017842|ENSDARG00000020008|ENSDARG00000003570|ENSDARG00000060282|ENSDARG00000077531|ENSDARG00000011983|ENSDARG00000038787|ENSDARG00000056005|ENSDARG00000037017|ENSDARG00000012035|ENSDARG00000075892|ENSDARG00000061354	http://amigo.geneontology.org/amigo/term/GO:0030433
mitochondrial matrix	Gene Ontology	GO:0005759	14	62	0.00835883	0.171999	ENSDARG00000101631|ENSDARG00000038563|ENSDARG00000059811|ENSDARG00000051923|ENSDARG00000103099|ENSDARG00000103364|ENSDARG00000019338|ENSDARG00000021059|ENSDARG00000009250|ENSDARG00000056160|ENSDARG00000102765|ENSDARG00000103288|ENSDARG00000052190|ENSDARG00000039887	http://amigo.geneontology.org/amigo/term/GO:0005759
monosaccharide binding	Gene Ontology	GO:0048029	5	10	0.00871199	0.175222	ENSDARG00000028000|ENSDARG00000014179|ENSDARG00000103826|ENSDARG00000099755|ENSDARG00000012987	http://amigo.geneontology.org/amigo/term/GO:0048029
positive regulation of Arp2/3 complex-mediated actin nucleation	Gene Ontology	GO:2000601	5	10	0.00871199	0.175222	ENSDARG00000060349|ENSDARG00000062948|ENSDARG00000015149|ENSDARG00000026350|ENSDARG00000024209	http://amigo.geneontology.org/amigo/term/GO:2000601
dynactin complex	Gene Ontology	GO:0005869	5	10	0.00871199	0.175222	ENSDARG00000099197|ENSDARG00000038432|ENSDARG00000036371|ENSDARG00000055618|ENSDARG00000031388	http://amigo.geneontology.org/amigo/term/GO:0005869
axon guidance	Gene Ontology	GO:0007411	26	149	0.00917396	0.182855	ENSDARG00000019426|ENSDARG00000092722|ENSDARG00000032083|ENSDARG00000019235|ENSDARG00000007220|ENSDARG00000054454|ENSDARG00000026784|ENSDARG00000031548|ENSDARG00000022971|ENSDARG00000098936|ENSDARG00000102165|ENSDARG00000011672|ENSDARG00000011163|ENSDARG00000058821|ENSDARG00000001220|ENSDARG00000105088|ENSDARG00000028118|ENSDARG00000058543|ENSDARG00000099446|ENSDARG00000024865|ENSDARG00000019328|…	http://amigo.geneontology.org/amigo/term/GO:0007411
embryonic viscerocranium morphogenesis	Gene Ontology	GO:0048703	20	105	0.00948683	0.185236	ENSDARG00000103959|ENSDARG00000056427|ENSDARG00000036772|ENSDARG00000006092|ENSDARG00000019815|ENSDARG00000100729|ENSDARG00000105206|ENSDARG00000079964|ENSDARG00000052866|ENSDARG00000009953|ENSDARG00000036687|ENSDARG00000037421|ENSDARG00000098240|ENSDARG00000077226|ENSDARG00000111701|ENSDARG00000090697|ENSDARG00000012519|ENSDARG00000104347|ENSDARG00000045946|ENSDARG00000090444	http://amigo.geneontology.org/amigo/term/GO:0048703
endoplasmic reticulum membrane	Gene Ontology	GO:0005789	44	293	0.0102207	0.198119	ENSDARG00000074149|ENSDARG00000005230|ENSDARG00000103831|ENSDARG00000019360|ENSDARG00000104069|ENSDARG00000102746|ENSDARG00000033662|ENSDARG00000060282|ENSDARG00000101627|ENSDARG00000090063|ENSDARG00000028559|ENSDARG00000021082|ENSDARG00000032997|ENSDARG00000104647|ENSDARG00000019532|ENSDARG00000100823|ENSDARG00000040912|ENSDARG00000099753|ENSDARG00000105011|ENSDARG00000028625|ENSDARG00000027595|…	http://amigo.geneontology.org/amigo/term/GO:0005789
catalytic step 2 spliceosome	Gene Ontology	GO:0071013	10	38	0.0103106	0.198232	ENSDARG00000089663|ENSDARG00000021107|ENSDARG00000026180|ENSDARG00000041887|ENSDARG00000091367|ENSDARG00000102978|ENSDARG00000016775|ENSDARG00000018049|ENSDARG00000015239|ENSDARG00000011125	http://amigo.geneontology.org/amigo/term/GO:0071013
microtubule-based process	Gene Ontology	GO:0007017	9	32	0.0103747	0.198232	ENSDARG00000042708|ENSDARG00000102674|ENSDARG00000045367|ENSDARG00000015610|ENSDARG00000070155|ENSDARG00000031388|ENSDARG00000006260|ENSDARG00000031164|ENSDARG00000002344	http://amigo.geneontology.org/amigo/term/GO:0007017
flavin adenine dinucleotide binding	Gene Ontology	GO:0050660	13	58	0.0113656	0.212416	ENSDARG00000038845|ENSDARG00000101631|ENSDARG00000098174|ENSDARG00000016721|ENSDARG00000037057|ENSDARG00000055679|ENSDARG00000060380|ENSDARG00000100374|ENSDARG00000002396|ENSDARG00000059035|ENSDARG00000061354|ENSDARG00000039211|ENSDARG00000030781	http://amigo.geneontology.org/amigo/term/GO:0050660
cell redox homeostasis	Gene Ontology	GO:0045454	13	58	0.0113656	0.212416	ENSDARG00000088466|ENSDARG00000100374|ENSDARG00000033978|ENSDARG00000034777|ENSDARG00000102640|ENSDARG00000055064|ENSDARG00000025350|ENSDARG00000060725|ENSDARG00000032102|ENSDARG00000043249|ENSDARG00000069013|ENSDARG00000019008|ENSDARG00000110357	http://amigo.geneontology.org/amigo/term/GO:0045454
cadherin binding	Gene Ontology	GO:0045296	11	45	0.0114347	0.212416	ENSDARG00000014215|ENSDARG00000062415|ENSDARG00000023472|ENSDARG00000004870|ENSDARG00000024785|ENSDARG00000027279|ENSDARG00000061371|ENSDARG00000076624|ENSDARG00000015002|ENSDARG00000014571|ENSDARG00000102769	http://amigo.geneontology.org/amigo/term/GO:0045296
thiol-dependent ubiquitin-specific protease activity	Gene Ontology	GO:0004843	14	65	0.0117135	0.213514	ENSDARG00000063719|ENSDARG00000078109|ENSDARG00000060257|ENSDARG00000086906|ENSDARG00000061989|ENSDARG00000102645|ENSDARG00000059006|ENSDARG00000056840|ENSDARG00000012314|ENSDARG00000014517|ENSDARG00000059925|ENSDARG00000063100|ENSDARG00000103422|ENSDARG00000013708	http://amigo.geneontology.org/amigo/term/GO:0004843
MICOS complex	Gene Ontology	GO:0061617	5	11	0.0117333	0.213514	ENSDARG00000045978|ENSDARG00000101619|ENSDARG00000039374|ENSDARG00000102874|ENSDARG00000104696	http://amigo.geneontology.org/amigo/term/GO:0061617
mitochondrial proton-transporting ATP synthase complex, coupling factor F(o)	Gene Ontology	GO:0000276	5	11	0.0117333	0.213514	ENSDARG00000014313|ENSDARG00000011841|ENSDARG00000017775|ENSDARG00000009447|ENSDARG00000011553	http://amigo.geneontology.org/amigo/term/GO:0000276
mediator complex	Gene Ontology	GO:0016592	10	39	0.0119205	0.214084	ENSDARG00000009953|ENSDARG00000038005|ENSDARG00000003910|ENSDARG00000029157|ENSDARG00000087937|ENSDARG00000099431|ENSDARG00000040779|ENSDARG00000041237|ENSDARG00000053884|ENSDARG00000098228	http://amigo.geneontology.org/amigo/term/GO:0016592
basement membrane assembly	Gene Ontology	GO:0070831	6	16	0.0119552	0.214084	ENSDARG00000014973|ENSDARG00000101844|ENSDARG00000058699|ENSDARG00000020785|ENSDARG00000051824|ENSDARG00000102066	http://amigo.geneontology.org/amigo/term/GO:0070831
transcription regulator complex	Gene Ontology	GO:0005667	29	176	0.0120047	0.214084	ENSDARG00000008131|ENSDARG00000021938|ENSDARG00000042484|ENSDARG00000054162|ENSDARG00000054879|ENSDARG00000104773|ENSDARG00000071272|ENSDARG00000034293|ENSDARG00000098889|ENSDARG00000030125|ENSDARG00000031894|ENSDARG00000006791|ENSDARG00000029157|ENSDARG00000038005|ENSDARG00000069006|ENSDARG00000058598|ENSDARG00000104609|ENSDARG00000075226|ENSDARG00000016858|ENSDARG00000074378|ENSDARG00000027978|…	http://amigo.geneontology.org/amigo/term/GO:0005667
electron transfer activity	Gene Ontology	GO:0009055	9	33	0.01216	0.215417	ENSDARG00000101631|ENSDARG00000100374|ENSDARG00000016721|ENSDARG00000075768|ENSDARG00000009250|ENSDARG00000038075|ENSDARG00000042469|ENSDARG00000038834|ENSDARG00000052190	http://amigo.geneontology.org/amigo/term/GO:0009055
ATPase activity	Gene Ontology	GO:0016887	29	177	0.0127882	0.223925	ENSDARG00000051879|ENSDARG00000058574|ENSDARG00000016427|ENSDARG00000029931|ENSDARG00000062024|ENSDARG00000035458|ENSDARG00000010936|ENSDARG00000077226|ENSDARG00000077007|ENSDARG00000090036|ENSDARG00000011983|ENSDARG00000010149|ENSDARG00000089705|ENSDARG00000037020|ENSDARG00000005122|ENSDARG00000098936|ENSDARG00000070958|ENSDARG00000061763|ENSDARG00000020008|ENSDARG00000055723|ENSDARG00000020574|…	http://amigo.geneontology.org/amigo/term/GO:0016887
transcription coactivator activity	Gene Ontology	GO:0003713	18	94	0.0128077	0.223925	ENSDARG00000013031|ENSDARG00000018325|ENSDARG00000041203|ENSDARG00000018698|ENSDARG00000036687|ENSDARG00000044852|ENSDARG00000104609|ENSDARG00000061989|ENSDARG00000007198|ENSDARG00000071272|ENSDARG00000055054|ENSDARG00000079684|ENSDARG00000037855|ENSDARG00000076229|ENSDARG00000070187|ENSDARG00000023472|ENSDARG00000014571|ENSDARG00000098141	http://amigo.geneontology.org/amigo/term/GO:0003713
proteasome-mediated ubiquitin-dependent protein catabolic process	Gene Ontology	GO:0043161	20	109	0.0132515	0.229011	ENSDARG00000043899|ENSDARG00000009640|ENSDARG00000087640|ENSDARG00000103190|ENSDARG00000030871|ENSDARG00000101560|ENSDARG00000038300|ENSDARG00000042728|ENSDARG00000045928|ENSDARG00000019239|ENSDARG00000016782|ENSDARG00000002240|ENSDARG00000003189|ENSDARG00000021550|ENSDARG00000099653|ENSDARG00000001303|ENSDARG00000063100|ENSDARG00000045228|ENSDARG00000070674|ENSDARG00000037962	http://amigo.geneontology.org/amigo/term/GO:0043161
proteasome core complex	Gene Ontology	GO:0005839	7	22	0.0136123	0.229011	ENSDARG00000043899|ENSDARG00000009640|ENSDARG00000101560|ENSDARG00000045928|ENSDARG00000002240|ENSDARG00000037962|ENSDARG00000001303	http://amigo.geneontology.org/amigo/term/GO:0005839
threonine-type endopeptidase activity	Gene Ontology	GO:0004298	7	22	0.0136123	0.229011	ENSDARG00000043899|ENSDARG00000009640|ENSDARG00000101560|ENSDARG00000045928|ENSDARG00000002240|ENSDARG00000037962|ENSDARG00000001303	http://amigo.geneontology.org/amigo/term/GO:0004298
cellular calcium ion homeostasis	Gene Ontology	GO:0006874	12	53	0.0137815	0.230409	ENSDARG00000101759|ENSDARG00000007614|ENSDARG00000029931|ENSDARG00000043474|ENSDARG00000063433|ENSDARG00000035458|ENSDARG00000060723|ENSDARG00000005122|ENSDARG00000020574|ENSDARG00000029439|ENSDARG00000060978|ENSDARG00000021812	http://amigo.geneontology.org/amigo/term/GO:0006874
double-stranded RNA binding	Gene Ontology	GO:0003725	8	28	0.0142173	0.234762	ENSDARG00000058660|ENSDARG00000014591|ENSDARG00000027143|ENSDARG00000094277|ENSDARG00000105177|ENSDARG00000071683|ENSDARG00000055563|ENSDARG00000045976	http://amigo.geneontology.org/amigo/term/GO:0003725
beta-catenin binding	Gene Ontology	GO:0008013	8	28	0.0142173	0.234762	ENSDARG00000031894|ENSDARG00000036687|ENSDARG00000075543|ENSDARG00000043531|ENSDARG00000004870|ENSDARG00000103071|ENSDARG00000055054|ENSDARG00000038159	http://amigo.geneontology.org/amigo/term/GO:0008013
serine-type peptidase activity	Gene Ontology	GO:0008236	20	110	0.0143564	0.235131	ENSDARG00000088581|ENSDARG00000020679|ENSDARG00000052606|ENSDARG00000079274|ENSDARG00000069968|ENSDARG00000056765|ENSDARG00000039579|ENSDARG00000056744|ENSDARG00000076602|ENSDARG00000027750|ENSDARG00000052905|ENSDARG00000032831|ENSDARG00000070971|ENSDARG00000102765|ENSDARG00000101438|ENSDARG00000042993|ENSDARG00000078055|ENSDARG00000073742|ENSDARG00000008703|ENSDARG00000040513	http://amigo.geneontology.org/amigo/term/GO:0008236
phosphoprotein phosphatase activity	Gene Ontology	GO:0004721	22	125	0.0144155	0.235131	ENSDARG00000063684|ENSDARG00000063218|ENSDARG00000076624|ENSDARG00000076439|ENSDARG00000063416|ENSDARG00000012397|ENSDARG00000094836|ENSDARG00000005754|ENSDARG00000102012|ENSDARG00000102141|ENSDARG00000075559|ENSDARG00000059738|ENSDARG00000103479|ENSDARG00000071018|ENSDARG00000092638|ENSDARG00000031216|ENSDARG00000088440|ENSDARG00000025106|ENSDARG00000019307|ENSDARG00000101081|ENSDARG00000102474|…	http://amigo.geneontology.org/amigo/term/GO:0004721
negative regulation of TORC1 signaling	Gene Ontology	GO:1904262	5	12	0.0153943	0.243667	ENSDARG00000002385|ENSDARG00000070012|ENSDARG00000045790|ENSDARG00000102171|ENSDARG00000018985	http://amigo.geneontology.org/amigo/term/GO:1904262
clathrin adaptor complex	Gene Ontology	GO:0030131	5	12	0.0153943	0.243667	ENSDARG00000013726|ENSDARG00000033899|ENSDARG00000002790|ENSDARG00000035152|ENSDARG00000054320	http://amigo.geneontology.org/amigo/term/GO:0030131
artery morphogenesis	Gene Ontology	GO:0048844	5	12	0.0153943	0.243667	ENSDARG00000019930|ENSDARG00000019235|ENSDARG00000038442|ENSDARG00000018179|ENSDARG00000044016	http://amigo.geneontology.org/amigo/term/GO:0048844
CCR4-NOT complex	Gene Ontology	GO:0030014	5	12	0.0153943	0.243667	ENSDARG00000007639|ENSDARG00000068596|ENSDARG00000007045|ENSDARG00000004174|ENSDARG00000017423	http://amigo.geneontology.org/amigo/term/GO:0030014
axon development	Gene Ontology	GO:0061564	5	12	0.0153943	0.243667	ENSDARG00000012426|ENSDARG00000076729|ENSDARG00000018494|ENSDARG00000011929|ENSDARG00000062003	http://amigo.geneontology.org/amigo/term/GO:0061564
transcription coregulator activity	Gene Ontology	GO:0003712	16	82	0.0158409	0.249262	ENSDARG00000111916|ENSDARG00000070019|ENSDARG00000003910|ENSDARG00000104609|ENSDARG00000030665|ENSDARG00000007081|ENSDARG00000009953|ENSDARG00000098228|ENSDARG00000099431|ENSDARG00000100623|ENSDARG00000030213|ENSDARG00000041237|ENSDARG00000053884|ENSDARG00000098822|ENSDARG00000020258|ENSDARG00000037968	http://amigo.geneontology.org/amigo/term/GO:0003712
molecular_function	Gene Ontology	GO:0003674	154	1274	0.0160321	0.250795	ENSDARG00000038879|ENSDARG00000054272|ENSDARG00000039687|ENSDARG00000041750|ENSDARG00000060977|ENSDARG00000029995|ENSDARG00000026762|ENSDARG00000045978|ENSDARG00000039681|ENSDARG00000045669|ENSDARG00000002538|ENSDARG00000029242|ENSDARG00000011326|ENSDARG00000111235|ENSDARG00000093957|ENSDARG00000102787|ENSDARG00000016765|ENSDARG00000088318|ENSDARG00000110357|ENSDARG00000043334|ENSDARG00000032405|…	http://amigo.geneontology.org/amigo/term/GO:0003674
proteasomal protein catabolic process	Gene Ontology	GO:0010498	7	23	0.016389	0.252163	ENSDARG00000043899|ENSDARG00000009640|ENSDARG00000101560|ENSDARG00000045928|ENSDARG00000002240|ENSDARG00000037962|ENSDARG00000001303	http://amigo.geneontology.org/amigo/term/GO:0010498
oxidoreductase activity, acting on the aldehyde or oxo group of donors, NAD or NADP as acceptor	Gene Ontology	GO:0016620	7	23	0.016389	0.252163	ENSDARG00000039914|ENSDARG00000037935|ENSDARG00000053485|ENSDARG00000018426|ENSDARG00000043457|ENSDARG00000069100|ENSDARG00000028087	http://amigo.geneontology.org/amigo/term/GO:0016620
ribosome binding	Gene Ontology	GO:0043022	9	35	0.0164024	0.252163	ENSDARG00000101061|ENSDARG00000077531|ENSDARG00000100371|ENSDARG00000014139|ENSDARG00000041619|ENSDARG00000035256|ENSDARG00000008454|ENSDARG00000021669|ENSDARG00000058419	http://amigo.geneontology.org/amigo/term/GO:0043022
NADP binding	Gene Ontology	GO:0050661	8	29	0.0167248	0.25565	ENSDARG00000092522|ENSDARG00000059035|ENSDARG00000105206|ENSDARG00000023536|ENSDARG00000007959|ENSDARG00000039914|ENSDARG00000043457|ENSDARG00000039211	http://amigo.geneontology.org/amigo/term/GO:0050661
chromatin remodeling	Gene Ontology	GO:0006338	13	62	0.0176474	0.2659	ENSDARG00000101891|ENSDARG00000063718|ENSDARG00000092503|ENSDARG00000057093|ENSDARG00000061989|ENSDARG00000101710|ENSDARG00000099675|ENSDARG00000003877|ENSDARG00000103610|ENSDARG00000003098|ENSDARG00000008904|ENSDARG00000012519|ENSDARG00000104567	http://amigo.geneontology.org/amigo/term/GO:0006338
protein deubiquitination	Gene Ontology	GO:0016579	14	69	0.0177137	0.2659	ENSDARG00000040407|ENSDARG00000063719|ENSDARG00000078109|ENSDARG00000086906|ENSDARG00000102645|ENSDARG00000059006|ENSDARG00000056840|ENSDARG00000012314|ENSDARG00000014517|ENSDARG00000059925|ENSDARG00000063100|ENSDARG00000077948|ENSDARG00000103422|ENSDARG00000013708	http://amigo.geneontology.org/amigo/term/GO:0016579
metabolic process	Gene Ontology	GO:0008152	14	69	0.0177137	0.2659	ENSDARG00000028000|ENSDARG00000014179|ENSDARG00000008239|ENSDARG00000074282|ENSDARG00000032261|ENSDARG00000059931|ENSDARG00000076811|ENSDARG00000099313|ENSDARG00000001897|ENSDARG00000014017|ENSDARG00000028448|ENSDARG00000044073|ENSDARG00000099755|ENSDARG00000070029	http://amigo.geneontology.org/amigo/term/GO:0008152
ubiquinone biosynthetic process	Gene Ontology	GO:0006744	6	18	0.0184294	0.270862	ENSDARG00000069857|ENSDARG00000023583|ENSDARG00000060380|ENSDARG00000017910|ENSDARG00000056141|ENSDARG00000059510	http://amigo.geneontology.org/amigo/term/GO:0006744
transferase activity	Gene Ontology	GO:0016740	174	1466	0.0192369	0.270862	ENSDARG00000039684|ENSDARG00000030871|ENSDARG00000103959|ENSDARG00000007630|ENSDARG00000013430|ENSDARG00000019426|ENSDARG00000070164|ENSDARG00000099635|ENSDARG00000015199|ENSDARG00000018856|ENSDARG00000033861|ENSDARG00000073997|ENSDARG00000008573|ENSDARG00000015449|ENSDARG00000100534|ENSDARG00000015681|ENSDARG00000032997|ENSDARG00000042508|ENSDARG00000002082|ENSDARG00000054570|ENSDARG00000099755|…	http://amigo.geneontology.org/amigo/term/GO:0016740
transcription initiation from RNA polymerase II promoter	Gene Ontology	GO:0006367	7	24	0.0195435	0.270862	ENSDARG00000068192|ENSDARG00000075805|ENSDARG00000018325|ENSDARG00000079684|ENSDARG00000037855|ENSDARG00000056127|ENSDARG00000076509	http://amigo.geneontology.org/amigo/term/GO:0006367
erythrocyte development	Gene Ontology	GO:0048821	7	24	0.0195435	0.270862	ENSDARG00000036629|ENSDARG00000043509|ENSDARG00000021059|ENSDARG00000019360|ENSDARG00000041232|ENSDARG00000030602|ENSDARG00000059327	http://amigo.geneontology.org/amigo/term/GO:0048821
aminopeptidase activity	Gene Ontology	GO:0004177	7	24	0.0195435	0.270862	ENSDARG00000061981|ENSDARG00000012506|ENSDARG00000020676|ENSDARG00000102249|ENSDARG00000022599|ENSDARG00000029011|ENSDARG00000012871	http://amigo.geneontology.org/amigo/term/GO:0004177
negative regulation of translation	Gene Ontology	GO:0017148	7	24	0.0195435	0.270862	ENSDARG00000020749|ENSDARG00000091079|ENSDARG00000044093|ENSDARG00000021466|ENSDARG00000016177|ENSDARG00000008706|ENSDARG00000004174	http://amigo.geneontology.org/amigo/term/GO:0017148
ribonucleoprotein complex	Gene Ontology	GO:1990904	13	63	0.0195641	0.270862	ENSDARG00000039910|ENSDARG00000100371|ENSDARG00000074572|ENSDARG00000059259|ENSDARG00000019230|ENSDARG00000003968|ENSDARG00000014569|ENSDARG00000017219|ENSDARG00000035256|ENSDARG00000012261|ENSDARG00000040184|ENSDARG00000005355|ENSDARG00000061735	http://amigo.geneontology.org/amigo/term/GO:1990904
laminin complex	Gene Ontology	GO:0043256	5	13	0.019745	0.270862	ENSDARG00000014973|ENSDARG00000051824|ENSDARG00000058699|ENSDARG00000020785|ENSDARG00000102066	http://amigo.geneontology.org/amigo/term/GO:0043256
cristae formation	Gene Ontology	GO:0042407	5	13	0.019745	0.270862	ENSDARG00000102874|ENSDARG00000039374|ENSDARG00000039681|ENSDARG00000045814|ENSDARG00000104696	http://amigo.geneontology.org/amigo/term/GO:0042407
postsynaptic neurotransmitter receptor diffusion trapping	Gene Ontology	GO:0098970	5	13	0.019745	0.270862	ENSDARG00000100851|ENSDARG00000089076|ENSDARG00000070624|ENSDARG00000076401|ENSDARG00000102376	http://amigo.geneontology.org/amigo/term/GO:0098970
actin binding	Gene Ontology	GO:0003779	40	274	0.0199877	0.272792	ENSDARG00000023188|ENSDARG00000062003|ENSDARG00000059902|ENSDARG00000013755|ENSDARG00000088091|ENSDARG00000074201|ENSDARG00000032630|ENSDARG00000099786|ENSDARG00000018566|ENSDARG00000038938|ENSDARG00000033683|ENSDARG00000062972|ENSDARG00000100729|ENSDARG00000028533|ENSDARG00000001014|ENSDARG00000024209|ENSDARG00000002255|ENSDARG00000001993|ENSDARG00000104300|ENSDARG00000060349|ENSDARG00000076729|…	http://amigo.geneontology.org/amigo/term/GO:0003779
proteolysis	Gene Ontology	GO:0006508	67	506	0.0216033	0.292311	ENSDARG00000074656|ENSDARG00000052606|ENSDARG00000001303|ENSDARG00000013776|ENSDARG00000014517|ENSDARG00000076602|ENSDARG00000021339|ENSDARG00000012314|ENSDARG00000102765|ENSDARG00000009825|ENSDARG00000099824|ENSDARG00000073742|ENSDARG00000028053|ENSDARG00000042993|ENSDARG00000076900|ENSDARG00000103422|ENSDARG00000101281|ENSDARG00000008703|ENSDARG00000076020|ENSDARG00000043899|ENSDARG00000056369|…	http://amigo.geneontology.org/amigo/term/GO:0006508
transcription factor TFIID complex	Gene Ontology	GO:0005669	6	19	0.0224226	0.299498	ENSDARG00000068192|ENSDARG00000075805|ENSDARG00000045513|ENSDARG00000018325|ENSDARG00000079684|ENSDARG00000037855	http://amigo.geneontology.org/amigo/term/GO:0005669
response to ionizing radiation	Gene Ontology	GO:0010212	6	19	0.0224226	0.299498	ENSDARG00000016811|ENSDARG00000077526|ENSDARG00000062585|ENSDARG00000007198|ENSDARG00000099298|ENSDARG00000002385	http://amigo.geneontology.org/amigo/term/GO:0010212
protein folding	Gene Ontology	GO:0006457	16	86	0.0225044	0.299498	ENSDARG00000058494|ENSDARG00000007385|ENSDARG00000104674|ENSDARG00000003570|ENSDARG00000017891|ENSDARG00000009212|ENSDARG00000008243|ENSDARG00000102640|ENSDARG00000056160|ENSDARG00000098361|ENSDARG00000093125|ENSDARG00000029150|ENSDARG00000021252|ENSDARG00000045399|ENSDARG00000103994|ENSDARG00000016173	http://amigo.geneontology.org/amigo/term/GO:0006457
double-strand break repair	Gene Ontology	GO:0006302	8	31	0.0226665	0.300163	ENSDARG00000006092|ENSDARG00000035655|ENSDARG00000098235|ENSDARG00000007198|ENSDARG00000077526|ENSDARG00000020008|ENSDARG00000103610|ENSDARG00000027143	http://amigo.geneontology.org/amigo/term/GO:0006302
intra-Golgi vesicle-mediated transport	Gene Ontology	GO:0006891	7	25	0.0230984	0.304375	ENSDARG00000038743|ENSDARG00000008235|ENSDARG00000002798|ENSDARG00000034823|ENSDARG00000098118|ENSDARG00000004173|ENSDARG00000105131	http://amigo.geneontology.org/amigo/term/GO:0006891
intracellular protein transport	Gene Ontology	GO:0006886	41	286	0.0236384	0.308355	ENSDARG00000029936|ENSDARG00000054320|ENSDARG00000018602|ENSDARG00000018627|ENSDARG00000059902|ENSDARG00000071906|ENSDARG00000003320|ENSDARG00000058159|ENSDARG00000019360|ENSDARG00000046022|ENSDARG00000033899|ENSDARG00000002790|ENSDARG00000009087|ENSDARG00000103516|ENSDARG00000021082|ENSDARG00000075650|ENSDARG00000071424|ENSDARG00000034823|ENSDARG00000090716|ENSDARG00000001994|ENSDARG00000038743|…	http://amigo.geneontology.org/amigo/term/GO:0006886
neuron projection development	Gene Ontology	GO:0031175	11	51	0.0236494	0.308355	ENSDARG00000013921|ENSDARG00000056001|ENSDARG00000055206|ENSDARG00000059475|ENSDARG00000055543|ENSDARG00000115862|ENSDARG00000040001|ENSDARG00000070537|ENSDARG00000101171|ENSDARG00000011929|ENSDARG00000035122	http://amigo.geneontology.org/amigo/term/GO:0031175
ubiquitin-protein transferase activity	Gene Ontology	GO:0004842	27	172	0.0244953	0.308355	ENSDARG00000030871|ENSDARG00000062794|ENSDARG00000062558|ENSDARG00000007639|ENSDARG00000015199|ENSDARG00000019239|ENSDARG00000090418|ENSDARG00000009549|ENSDARG00000103350|ENSDARG00000054213|ENSDARG00000073841|ENSDARG00000016782|ENSDARG00000001220|ENSDARG00000102531|ENSDARG00000074166|ENSDARG00000007045|ENSDARG00000021555|ENSDARG00000018192|ENSDARG00000061397|ENSDARG00000045228|ENSDARG00000015239|…	http://amigo.geneontology.org/amigo/term/GO:0004842
mRNA splicing, via spliceosome	Gene Ontology	GO:0000398	18	102	0.0246062	0.308355	ENSDARG00000089663|ENSDARG00000015111|ENSDARG00000012261|ENSDARG00000020482|ENSDARG00000011125|ENSDARG00000006225|ENSDARG00000026180|ENSDARG00000018494|ENSDARG00000091367|ENSDARG00000009871|ENSDARG00000016775|ENSDARG00000015325|ENSDARG00000018049|ENSDARG00000061735|ENSDARG00000015239|ENSDARG00000099458|ENSDARG00000002538|ENSDARG00000033987	http://amigo.geneontology.org/amigo/term/GO:0000398
nuclear import signal receptor activity	Gene Ontology	GO:0061608	5	14	0.0248287	0.308355	ENSDARG00000023190|ENSDARG00000104889|ENSDARG00000040245|ENSDARG00000104071|ENSDARG00000008395	http://amigo.geneontology.org/amigo/term/GO:0061608
transcription elongation from RNA polymerase II promoter	Gene Ontology	GO:0006368	5	14	0.0248287	0.308355	ENSDARG00000013802|ENSDARG00000042724|ENSDARG00000076791|ENSDARG00000079949|ENSDARG00000063726	http://amigo.geneontology.org/amigo/term/GO:0006368
Set1C/COMPASS complex	Gene Ontology	GO:0048188	5	14	0.0248287	0.308355	ENSDARG00000060392|ENSDARG00000060030|ENSDARG00000012519|ENSDARG00000042147|ENSDARG00000099846	http://amigo.geneontology.org/amigo/term/GO:0048188
ephrin receptor activity	Gene Ontology	GO:0005003	5	14	0.0248287	0.308355	ENSDARG00000054454|ENSDARG00000022971|ENSDARG00000031548|ENSDARG00000027112|ENSDARG00000017354	http://amigo.geneontology.org/amigo/term/GO:0005003
proton-exporting ATPase activity, phosphorylative mechanism	Gene Ontology	GO:0008553	5	14	0.0248287	0.308355	ENSDARG00000020574|ENSDARG00000005122|ENSDARG00000029439|ENSDARG00000060978|ENSDARG00000035458	http://amigo.geneontology.org/amigo/term/GO:0008553
structural constituent of cytoskeleton	Gene Ontology	GO:0005200	8	32	0.0261347	0.316337	ENSDARG00000042708|ENSDARG00000045367|ENSDARG00000015610|ENSDARG00000100729|ENSDARG00000070155|ENSDARG00000006260|ENSDARG00000031164|ENSDARG00000002344	http://amigo.geneontology.org/amigo/term/GO:0005200
response to hypoxia	Gene Ontology	GO:0001666	12	59	0.0264702	0.318954	ENSDARG00000054191|ENSDARG00000003570|ENSDARG00000009212|ENSDARG00000078500|ENSDARG00000004870|ENSDARG00000037618|ENSDARG00000021059|ENSDARG00000012513|ENSDARG00000017466|ENSDARG00000070723|ENSDARG00000103994|ENSDARG00000034293	http://amigo.geneontology.org/amigo/term/GO:0001666
peptidyl-tyrosine dephosphorylation	Gene Ontology	GO:0035335	6	20	0.026959	0.319095	ENSDARG00000102141|ENSDARG00000019307|ENSDARG00000005754|ENSDARG00000094836|ENSDARG00000102474|ENSDARG00000103479	http://amigo.geneontology.org/amigo/term/GO:0035335
clathrin-dependent endocytosis	Gene Ontology	GO:0072583	6	20	0.026959	0.319095	ENSDARG00000002790|ENSDARG00000054320|ENSDARG00000098809|ENSDARG00000062972|ENSDARG00000033899|ENSDARG00000015931	http://amigo.geneontology.org/amigo/term/GO:0072583
mitochondrial translation	Gene Ontology	GO:0032543	6	20	0.026959	0.319095	ENSDARG00000100116|ENSDARG00000075337|ENSDARG00000062568|ENSDARG00000075325|ENSDARG00000044134|ENSDARG00000038456	http://amigo.geneontology.org/amigo/term/GO:0032543
embryonic organ development	Gene Ontology	GO:0048568	6	20	0.026959	0.319095	ENSDARG00000056473|ENSDARG00000016526|ENSDARG00000101239|ENSDARG00000018650|ENSDARG00000099663|ENSDARG00000000853	http://amigo.geneontology.org/amigo/term/GO:0048568
cell migration	Gene Ontology	GO:0016477	24	151	0.0290372	0.330516	ENSDARG00000060257|ENSDARG00000062164|ENSDARG00000019383|ENSDARG00000054610|ENSDARG00000006420|ENSDARG00000090036|ENSDARG00000056525|ENSDARG00000019235|ENSDARG00000104225|ENSDARG00000031548|ENSDARG00000070735|ENSDARG00000056639|ENSDARG00000014973|ENSDARG00000102066|ENSDARG00000051824|ENSDARG00000019371|ENSDARG00000013708|ENSDARG00000058699|ENSDARG00000058543|ENSDARG00000075748|ENSDARG00000020785|…	http://amigo.geneontology.org/amigo/term/GO:0016477
neural crest cell migration	Gene Ontology	GO:0001755	17	97	0.0298305	0.330516	ENSDARG00000076317|ENSDARG00000099481|ENSDARG00000100252|ENSDARG00000103959|ENSDARG00000031894|ENSDARG00000003910|ENSDARG00000105206|ENSDARG00000102165|ENSDARG00000077467|ENSDARG00000011672|ENSDARG00000011163|ENSDARG00000013335|ENSDARG00000058821|ENSDARG00000111701|ENSDARG00000034293|ENSDARG00000019235|ENSDARG00000091293	http://amigo.geneontology.org/amigo/term/GO:0001755
cell morphogenesis	Gene Ontology	GO:0000902	8	33	0.0299553	0.330516	ENSDARG00000061371|ENSDARG00000100252|ENSDARG00000056001|ENSDARG00000013921|ENSDARG00000075748|ENSDARG00000016350|ENSDARG00000040001|ENSDARG00000102769	http://amigo.geneontology.org/amigo/term/GO:0000902
DNA damage checkpoint	Gene Ontology	GO:0000077	5	15	0.0306806	0.33362	ENSDARG00000002385|ENSDARG00000079625|ENSDARG00000079000|ENSDARG00000101611|ENSDARG00000063076	http://amigo.geneontology.org/amigo/term/GO:0000077
transferase activity, transferring phosphorus-containing groups	Gene Ontology	GO:0016772	5	15	0.0306806	0.33362	ENSDARG00000040565|ENSDARG00000039929|ENSDARG00000069615|ENSDARG00000043257|ENSDARG00000016598	http://amigo.geneontology.org/amigo/term/GO:0016772
cytoskeleton-dependent intracellular transport	Gene Ontology	GO:0030705	5	15	0.0306806	0.33362	ENSDARG00000062024|ENSDARG00000099235|ENSDARG00000074521|ENSDARG00000098936|ENSDARG00000037020	http://amigo.geneontology.org/amigo/term/GO:0030705
microtubule	Gene Ontology	GO:0005874	24	152	0.0308137	0.333711	ENSDARG00000062024|ENSDARG00000015610|ENSDARG00000031388|ENSDARG00000045367|ENSDARG00000037020|ENSDARG00000059475|ENSDARG00000028533|ENSDARG00000104225|ENSDARG00000029133|ENSDARG00000002344|ENSDARG00000098936|ENSDARG00000042708|ENSDARG00000005462|ENSDARG00000070155|ENSDARG00000026801|ENSDARG00000006260|ENSDARG00000031164|ENSDARG00000020345|ENSDARG00000074521|ENSDARG00000044491|ENSDARG00000004472|…	http://amigo.geneontology.org/amigo/term/GO:0005874
isomerase activity	Gene Ontology	GO:0016853	16	90	0.0310941	0.334319	ENSDARG00000074565|ENSDARG00000009212|ENSDARG00000025012|ENSDARG00000101915|ENSDARG00000102640|ENSDARG00000060554|ENSDARG00000057571|ENSDARG00000103826|ENSDARG00000001734|ENSDARG00000030166|ENSDARG00000014068|ENSDARG00000058806|ENSDARG00000103994|ENSDARG00000061274|ENSDARG00000070029|ENSDARG00000012987	http://amigo.geneontology.org/amigo/term/GO:0016853
cellular response to oxidative stress	Gene Ontology	GO:0034599	6	21	0.0320633	0.334319	ENSDARG00000111939|ENSDARG00000055064|ENSDARG00000102765|ENSDARG00000032102|ENSDARG00000074634|ENSDARG00000116835	http://amigo.geneontology.org/amigo/term/GO:0034599
cellular amino acid metabolic process	Gene Ontology	GO:0006520	6	21	0.0320633	0.334319	ENSDARG00000041895|ENSDARG00000037551|ENSDARG00000076225|ENSDARG00000005840|ENSDARG00000101074|ENSDARG00000001873	http://amigo.geneontology.org/amigo/term/GO:0006520
mitotic spindle organization	Gene Ontology	GO:0007052	6	21	0.0320633	0.334319	ENSDARG00000102674|ENSDARG00000015610|ENSDARG00000005462|ENSDARG00000031388|ENSDARG00000037640|ENSDARG00000020345	http://amigo.geneontology.org/amigo/term/GO:0007052
cell adhesion molecule binding	Gene Ontology	GO:0050839	6	21	0.0320633	0.334319	ENSDARG00000037122|ENSDARG00000023443|ENSDARG00000077506|ENSDARG00000079374|ENSDARG00000029472|ENSDARG00000105088	http://amigo.geneontology.org/amigo/term/GO:0050839
substrate adhesion-dependent cell spreading	Gene Ontology	GO:0034446	8	34	0.0341425	0.344646	ENSDARG00000014973|ENSDARG00000058699|ENSDARG00000020785|ENSDARG00000062164|ENSDARG00000051824|ENSDARG00000102066|ENSDARG00000006420|ENSDARG00000031548	http://amigo.geneontology.org/amigo/term/GO:0034446
transcription factor binding	Gene Ontology	GO:0008134	17	99	0.0345671	0.34762	ENSDARG00000037238|ENSDARG00000077226|ENSDARG00000009142|ENSDARG00000074634|ENSDARG00000031763|ENSDARG00000043531|ENSDARG00000104773|ENSDARG00000104339|ENSDARG00000075226|ENSDARG00000045513|ENSDARG00000016858|ENSDARG00000037855|ENSDARG00000074378|ENSDARG00000023058|ENSDARG00000012519|ENSDARG00000054162|ENSDARG00000104090	http://amigo.geneontology.org/amigo/term/GO:0008134
oxidoreductase activity, acting on the CH-OH group of donors, NAD or NADP as acceptor	Gene Ontology	GO:0016616	10	48	0.0359849	0.360523	ENSDARG00000044062|ENSDARG00000105206|ENSDARG00000017772|ENSDARG00000007959|ENSDARG00000103849|ENSDARG00000071076|ENSDARG00000003795|ENSDARG00000044803|ENSDARG00000001873|ENSDARG00000019644	http://amigo.geneontology.org/amigo/term/GO:0016616
G protein-coupled glutamate receptor signaling pathway	Gene Ontology	GO:0007216	5	16	0.0373281	0.365861	ENSDARG00000026796|ENSDARG00000077654|ENSDARG00000040156|ENSDARG00000101759|ENSDARG00000062956	http://amigo.geneontology.org/amigo/term/GO:0007216
single-stranded RNA binding	Gene Ontology	GO:0003727	5	16	0.0373281	0.365861	ENSDARG00000056127|ENSDARG00000071683|ENSDARG00000058660|ENSDARG00000105177|ENSDARG00000076509	http://amigo.geneontology.org/amigo/term/GO:0003727
animal organ development	Gene Ontology	GO:0048513	5	16	0.0373281	0.365861	ENSDARG00000011273|ENSDARG00000103985|ENSDARG00000089766|ENSDARG00000086585|ENSDARG00000078308	http://amigo.geneontology.org/amigo/term/GO:0048513
U2-type prespliceosome	Gene Ontology	GO:0071004	5	16	0.0373281	0.365861	ENSDARG00000011125|ENSDARG00000009871|ENSDARG00000100209|ENSDARG00000041887|ENSDARG00000021107	http://amigo.geneontology.org/amigo/term/GO:0071004
histone methyltransferase complex	Gene Ontology	GO:0035097	5	16	0.0373281	0.365861	ENSDARG00000057093|ENSDARG00000099675|ENSDARG00000003098|ENSDARG00000104567|ENSDARG00000071272	http://amigo.geneontology.org/amigo/term/GO:0035097
autophagy	Gene Ontology	GO:0006914	13	70	0.037598	0.365861	ENSDARG00000025507|ENSDARG00000104846|ENSDARG00000006332|ENSDARG00000032997|ENSDARG00000020008|ENSDARG00000021557|ENSDARG00000039225|ENSDARG00000116835|ENSDARG00000045858|ENSDARG00000101507|ENSDARG00000036338|ENSDARG00000033609|ENSDARG00000102746	http://amigo.geneontology.org/amigo/term/GO:0006914
RNA splicing	Gene Ontology	GO:0008380	16	94	0.0418836	0.365861	ENSDARG00000004757|ENSDARG00000021184|ENSDARG00000035023|ENSDARG00000089663|ENSDARG00000018494|ENSDARG00000100209|ENSDARG00000001241|ENSDARG00000102978|ENSDARG00000016775|ENSDARG00000098228|ENSDARG00000010238|ENSDARG00000099151|ENSDARG00000038290|ENSDARG00000099458|ENSDARG00000002538|ENSDARG00000057691	http://amigo.geneontology.org/amigo/term/GO:0008380
vesicle-mediated transport	Gene Ontology	GO:0016192	33	232	0.0422124	0.365861	ENSDARG00000054320|ENSDARG00000062024|ENSDARG00000102643|ENSDARG00000062531|ENSDARG00000055610|ENSDARG00000019360|ENSDARG00000097660|ENSDARG00000054807|ENSDARG00000002790|ENSDARG00000090036|ENSDARG00000021082|ENSDARG00000037020|ENSDARG00000071424|ENSDARG00000018627|ENSDARG00000034823|ENSDARG00000090716|ENSDARG00000040912|ENSDARG00000001994|ENSDARG00000105296|ENSDARG00000038743|ENSDARG00000070284|…	http://amigo.geneontology.org/amigo/term/GO:0016192
spliceosomal complex	Gene Ontology	GO:0005681	12	64	0.0422621	0.365861	ENSDARG00000089663|ENSDARG00000035023|ENSDARG00000099151|ENSDARG00000015325|ENSDARG00000026180|ENSDARG00000018494|ENSDARG00000018574|ENSDARG00000016775|ENSDARG00000010238|ENSDARG00000015392|ENSDARG00000102978|ENSDARG00000002538	http://amigo.geneontology.org/amigo/term/GO:0005681
tissue development	Gene Ontology	GO:0009888	8	36	0.0436659	0.375583	ENSDARG00000014973|ENSDARG00000058699|ENSDARG00000058543|ENSDARG00000020785|ENSDARG00000062164|ENSDARG00000051824|ENSDARG00000102066|ENSDARG00000006420	http://amigo.geneontology.org/amigo/term/GO:0009888
telomere maintenance	Gene Ontology	GO:0000723	6	23	0.0440547	0.376778	ENSDARG00000079625|ENSDARG00000101611|ENSDARG00000099298|ENSDARG00000078055|ENSDARG00000039302|ENSDARG00000002385	http://amigo.geneontology.org/amigo/term/GO:0000723
actin filament	Gene Ontology	GO:0005884	9	43	0.0443238	0.376778	ENSDARG00000015149|ENSDARG00000037746|ENSDARG00000087402|ENSDARG00000033683|ENSDARG00000006712|ENSDARG00000026350|ENSDARG00000037870|ENSDARG00000023188|ENSDARG00000104300	http://amigo.geneontology.org/amigo/term/GO:0005884
regulation of alternative mRNA splicing, via spliceosome	Gene Ontology	GO:0000381	13	72	0.0444157	0.376778	ENSDARG00000021184|ENSDARG00000006395|ENSDARG00000022129|ENSDARG00000057691|ENSDARG00000001241|ENSDARG00000102978|ENSDARG00000009871|ENSDARG00000044545|ENSDARG00000103893|ENSDARG00000035325|ENSDARG00000002538|ENSDARG00000086411|ENSDARG00000008097	http://amigo.geneontology.org/amigo/term/GO:0000381
protein stabilization	Gene Ontology	GO:0050821	5	17	0.0447908	0.376778	ENSDARG00000029150|ENSDARG00000069619|ENSDARG00000077531|ENSDARG00000116835|ENSDARG00000043457	http://amigo.geneontology.org/amigo/term/GO:0050821
sarcoplasmic reticulum	Gene Ontology	GO:0016529	5	17	0.0447908	0.376778	ENSDARG00000020574|ENSDARG00000006757|ENSDARG00000028625|ENSDARG00000005115|ENSDARG00000074149	http://amigo.geneontology.org/amigo/term/GO:0016529
NuA4 histone acetyltransferase complex	Gene Ontology	GO:0035267	5	17	0.0447908	0.376778	ENSDARG00000101579|ENSDARG00000060054|ENSDARG00000034107|ENSDARG00000100623|ENSDARG00000055999	http://amigo.geneontology.org/amigo/term/GO:0035267
mitotic cell cycle	Gene Ontology	GO:0000278	14	80	0.0460639	0.385486	ENSDARG00000042708|ENSDARG00000045367|ENSDARG00000015610|ENSDARG00000009942|ENSDARG00000070155|ENSDARG00000056473|ENSDARG00000006260|ENSDARG00000031164|ENSDARG00000005058|ENSDARG00000043493|ENSDARG00000029133|ENSDARG00000020258|ENSDARG00000019507|ENSDARG00000002344	http://amigo.geneontology.org/amigo/term/GO:0000278
protein tyrosine phosphatase activity	Gene Ontology	GO:0004725	18	111	0.0461142	0.385486	ENSDARG00000098946|ENSDARG00000063416|ENSDARG00000088440|ENSDARG00000012397|ENSDARG00000032261|ENSDARG00000102141|ENSDARG00000019307|ENSDARG00000005754|ENSDARG00000101081|ENSDARG00000059738|ENSDARG00000094836|ENSDARG00000076624|ENSDARG00000102474|ENSDARG00000103479|ENSDARG00000058646|ENSDARG00000010792|ENSDARG00000071018|ENSDARG00000092638	http://amigo.geneontology.org/amigo/term/GO:0004725
protein binding	Gene Ontology	GO:0005515	40	295	0.0486651	0.405543	ENSDARG00000103959|ENSDARG00000077506|ENSDARG00000023472|ENSDARG00000007438|ENSDARG00000071062|ENSDARG00000078055|ENSDARG00000052012|ENSDARG00000020258|ENSDARG00000014571|ENSDARG00000099080|ENSDARG00000029150|ENSDARG00000021938|ENSDARG00000005645|ENSDARG00000008454|ENSDARG00000034256|ENSDARG00000055543|ENSDARG00000114920|ENSDARG00000001220|ENSDARG00000055305|ENSDARG00000058996|ENSDARG00000011190|…	http://amigo.geneontology.org/amigo/term/GO:0005515
transcription by RNA polymerase II	Gene Ontology	GO:0006366	8	37	0.0490232	0.407258	ENSDARG00000035622|ENSDARG00000075072|ENSDARG00000026701|ENSDARG00000077982|ENSDARG00000041203|ENSDARG00000056127|ENSDARG00000099966|ENSDARG00000098141	http://amigo.geneontology.org/amigo/term/GO:0006366

## Sheet: Down-regulated (a', b' and c')
Term	Database	ID	Input number	Background number	P-Value	Corrected P-Value	Input	Hyperlink
nucleolus	Gene Ontology	GO:0005730	41	192	3.86e-08	9.44e-05	ENSDARG00000002758|ENSDARG00000105036|ENSDARG00000042522|ENSDARG00000105117|ENSDARG00000087779|ENSDARG00000011404|ENSDARG00000006621|ENSDARG00000014329|ENSDARG00000003941|ENSDARG00000075380|ENSDARG00000059075|ENSDARG00000100452|ENSDARG00000063511|ENSDARG00000055360|ENSDARG00000008502|ENSDARG00000009864|ENSDARG00000018524|ENSDARG00000001754|ENSDARG00000006392|ENSDARG00000054259|ENSDARG00000071500|…	http://amigo.geneontology.org/amigo/term/GO:0005730
cytoplasm	Gene Ontology	GO:0005737	326	3250	9.64e-08	0.000117711	ENSDARG00000019581|ENSDARG00000006642|ENSDARG00000012274|ENSDARG00000078473|ENSDARG00000077544|ENSDARG00000022768|ENSDARG00000025391|ENSDARG00000100475|ENSDARG00000009685|ENSDARG00000006487|ENSDARG00000006408|ENSDARG00000000857|ENSDARG00000076815|ENSDARG00000043928|ENSDARG00000095464|ENSDARG00000101251|ENSDARG00000058522|ENSDARG00000070590|ENSDARG00000056690|ENSDARG00000052923|ENSDARG00000055151|…	http://amigo.geneontology.org/amigo/term/GO:0005737
protein transport	Gene Ontology	GO:0015031	42	257	1.22e-05	0.00685466	ENSDARG00000034885|ENSDARG00000056871|ENSDARG00000069521|ENSDARG00000091418|ENSDARG00000063573|ENSDARG00000020405|ENSDARG00000043898|ENSDARG00000044339|ENSDARG00000018562|ENSDARG00000105117|ENSDARG00000005513|ENSDARG00000100435|ENSDARG00000005254|ENSDARG00000056549|ENSDARG00000019951|ENSDARG00000099439|ENSDARG00000011897|ENSDARG00000017844|ENSDARG00000042946|ENSDARG00000036028|ENSDARG00000034771|…	http://amigo.geneontology.org/amigo/term/GO:0015031
vesicle-mediated transport	Gene Ontology	GO:0016192	39	232	1.4e-05	0.00685466	ENSDARG00000019581|ENSDARG00000056871|ENSDARG00000011640|ENSDARG00000039270|ENSDARG00000061180|ENSDARG00000070161|ENSDARG00000014474|ENSDARG00000020405|ENSDARG00000057606|ENSDARG00000027418|ENSDARG00000063573|ENSDARG00000056036|ENSDARG00000006869|ENSDARG00000100435|ENSDARG00000005254|ENSDARG00000101680|ENSDARG00000069420|ENSDARG00000057913|ENSDARG00000026068|ENSDARG00000042742|ENSDARG00000051936|…	http://amigo.geneontology.org/amigo/term/GO:0016192
endosome	Gene Ontology	GO:0005768	33	188	2.94e-05	0.0116827	ENSDARG00000056871|ENSDARG00000052334|ENSDARG00000069521|ENSDARG00000091418|ENSDARG00000026484|ENSDARG00000031496|ENSDARG00000063573|ENSDARG00000056034|ENSDARG00000055115|ENSDARG00000079702|ENSDARG00000056549|ENSDARG00000016059|ENSDARG00000101432|ENSDARG00000052537|ENSDARG00000042128|ENSDARG00000034771|ENSDARG00000038064|ENSDARG00000019144|ENSDARG00000033604|ENSDARG00000004830|ENSDARG00000070433|…	http://amigo.geneontology.org/amigo/term/GO:0005768
vesicle docking involved in exocytosis	Gene Ontology	GO:0006904	11	27	3.89e-05	0.0116827	ENSDARG00000114797|ENSDARG00000000779|ENSDARG00000004336|ENSDARG00000061180|ENSDARG00000020521|ENSDARG00000070433|ENSDARG00000026484|ENSDARG00000034771|ENSDARG00000044813|ENSDARG00000067920|ENSDARG00000056036	http://amigo.geneontology.org/amigo/term/GO:0006904
endoplasmic reticulum to Golgi vesicle-mediated transport	Gene Ontology	GO:0006888	19	79	4.22e-05	0.0116827	ENSDARG00000026068|ENSDARG00000034885|ENSDARG00000051936|ENSDARG00000031214|ENSDARG00000000779|ENSDARG00000018562|ENSDARG00000039270|ENSDARG00000069980|ENSDARG00000006869|ENSDARG00000019581|ENSDARG00000032298|ENSDARG00000024954|ENSDARG00000018738|ENSDARG00000002792|ENSDARG00000100435|ENSDARG00000005254|ENSDARG00000004261|ENSDARG00000027418|ENSDARG00000088663	http://amigo.geneontology.org/amigo/term/GO:0006888
intracellular protein transport	Gene Ontology	GO:0006886	43	286	5.61e-05	0.0136985	ENSDARG00000019581|ENSDARG00000069521|ENSDARG00000006869|ENSDARG00000056871|ENSDARG00000039270|ENSDARG00000061180|ENSDARG00000078902|ENSDARG00000091418|ENSDARG00000020405|ENSDARG00000055291|ENSDARG00000007566|ENSDARG00000059244|ENSDARG00000024954|ENSDARG00000044625|ENSDARG00000056036|ENSDARG00000070055|ENSDARG00000068103|ENSDARG00000040712|ENSDARG00000056549|ENSDARG00000016059|ENSDARG00000101680|…	http://amigo.geneontology.org/amigo/term/GO:0006886
nucleus	Gene Ontology	GO:0005634	347	3826	0.000160246	0.0301138	ENSDARG00000015206|ENSDARG00000054823|ENSDARG00000040310|ENSDARG00000001888|ENSDARG00000041691|ENSDARG00000045660|ENSDARG00000008502|ENSDARG00000036305|ENSDARG00000043566|ENSDARG00000027187|ENSDARG00000040666|ENSDARG00000069422|ENSDARG00000035990|ENSDARG00000042929|ENSDARG00000054318|ENSDARG00000019924|ENSDARG00000038027|ENSDARG00000014817|ENSDARG00000102998|ENSDARG00000040861|ENSDARG00000031985|…	http://amigo.geneontology.org/amigo/term/GO:0005634
nucleic acid binding	Gene Ontology	GO:0003676	119	1113	0.000189617	0.0330882	ENSDARG00000071463|ENSDARG00000077544|ENSDARG00000009764|ENSDARG00000070458|ENSDARG00000077013|ENSDARG00000045660|ENSDARG00000070845|ENSDARG00000008502|ENSDARG00000052351|ENSDARG00000074544|ENSDARG00000071469|ENSDARG00000068893|ENSDARG00000040666|ENSDARG00000069420|ENSDARG00000052536|ENSDARG00000056475|ENSDARG00000060113|ENSDARG00000100636|ENSDARG00000004343|ENSDARG00000009864|ENSDARG00000069796|…	http://amigo.geneontology.org/amigo/term/GO:0003676
GTPase activity	Gene Ontology	GO:0003924	45	333	0.000335028	0.0507573	ENSDARG00000044760|ENSDARG00000040778|ENSDARG00000016059|ENSDARG00000099238|ENSDARG00000007396|ENSDARG00000069829|ENSDARG00000087243|ENSDARG00000098367|ENSDARG00000008867|ENSDARG00000043928|ENSDARG00000055291|ENSDARG00000096661|ENSDARG00000010002|ENSDARG00000030656|ENSDARG00000094673|ENSDARG00000099527|ENSDARG00000019144|ENSDARG00000017474|ENSDARG00000070801|ENSDARG00000011487|ENSDARG00000018174|…	http://amigo.geneontology.org/amigo/term/GO:0003924
rRNA processing	Gene Ontology	GO:0006364	16	72	0.000358503	0.0507573	ENSDARG00000100452|ENSDARG00000061865|ENSDARG00000073705|ENSDARG00000012495|ENSDARG00000016484|ENSDARG00000018902|ENSDARG00000074756|ENSDARG00000054980|ENSDARG00000020595|ENSDARG00000054540|ENSDARG00000011246|ENSDARG00000005772|ENSDARG00000006392|ENSDARG00000054259|ENSDARG00000012899|ENSDARG00000069422	http://amigo.geneontology.org/amigo/term/GO:0006364
ARF guanyl-nucleotide exchange factor activity	Gene Ontology	GO:0005086	8	19	0.000373979	0.0507573	ENSDARG00000093091|ENSDARG00000007807|ENSDARG00000078102|ENSDARG00000007477|ENSDARG00000076742|ENSDARG00000021488|ENSDARG00000104820|ENSDARG00000077709	http://amigo.geneontology.org/amigo/term/GO:0005086
regulation of ARF protein signal transduction	Gene Ontology	GO:0032012	8	19	0.000373979	0.0507573	ENSDARG00000093091|ENSDARG00000007807|ENSDARG00000078102|ENSDARG00000007477|ENSDARG00000076742|ENSDARG00000021488|ENSDARG00000104820|ENSDARG00000077709	http://amigo.geneontology.org/amigo/term/GO:0032012
cytoplasmic vesicle	Gene Ontology	GO:0031410	28	176	0.000475099	0.0558085	ENSDARG00000056871|ENSDARG00000055115|ENSDARG00000007396|ENSDARG00000091418|ENSDARG00000086288|ENSDARG00000018562|ENSDARG00000094673|ENSDARG00000079702|ENSDARG00000005254|ENSDARG00000042115|ENSDARG00000017844|ENSDARG00000011418|ENSDARG00000042128|ENSDARG00000116058|ENSDARG00000034771|ENSDARG00000002792|ENSDARG00000114797|ENSDARG00000014427|ENSDARG00000004830|ENSDARG00000026845|ENSDARG00000031214|…	http://amigo.geneontology.org/amigo/term/GO:0031410
positive regulation of innate immune response	Gene Ontology	GO:0045089	6	10	0.000502573	0.0558085	ENSDARG00000070922|ENSDARG00000024032|ENSDARG00000030479|ENSDARG00000006408|ENSDARG00000099175|ENSDARG00000056725	http://amigo.geneontology.org/amigo/term/GO:0045089
transcription regulator activity	Gene Ontology	GO:0140110	6	10	0.000502573	0.0558085	ENSDARG00000055530|ENSDARG00000042319|ENSDARG00000054823|ENSDARG00000029544|ENSDARG00000045131|ENSDARG00000055283	http://amigo.geneontology.org/amigo/term/GO:0140110
retromer complex	Gene Ontology	GO:0030904	6	10	0.000502573	0.0558085	ENSDARG00000069521|ENSDARG00000015823|ENSDARG00000008678|ENSDARG00000056549|ENSDARG00000103529|ENSDARG00000019060	http://amigo.geneontology.org/amigo/term/GO:0030904
molecular_function	Gene Ontology	GO:0003674	130	1274	0.00055805	0.0592746	ENSDARG00000105036|ENSDARG00000015757|ENSDARG00000043485|ENSDARG00000042933|ENSDARG00000089681|ENSDARG00000014572|ENSDARG00000005828|ENSDARG00000045417|ENSDARG00000077396|ENSDARG00000005799|ENSDARG00000043566|ENSDARG00000076074|ENSDARG00000071500|ENSDARG00000041599|ENSDARG00000062955|ENSDARG00000041602|ENSDARG00000075556|ENSDARG00000037633|ENSDARG00000074985|ENSDARG00000061621|ENSDARG00000099624|…	http://amigo.geneontology.org/amigo/term/GO:0003674
RNA binding	Gene Ontology	GO:0003723	75	658	0.000585665	0.0596158	ENSDARG00000040564|ENSDARG00000012274|ENSDARG00000074756|ENSDARG00000087779|ENSDARG00000077544|ENSDARG00000009525|ENSDARG00000015206|ENSDARG00000042864|ENSDARG00000006621|ENSDARG00000061985|ENSDARG00000014329|ENSDARG00000039424|ENSDARG00000098367|ENSDARG00000028379|ENSDARG00000009764|ENSDARG00000070471|ENSDARG00000019362|ENSDARG00000059075|ENSDARG00000055868|ENSDARG00000059246|ENSDARG00000002830|…	http://amigo.geneontology.org/amigo/term/GO:0003723
GTP binding	Gene Ontology	GO:0005525	56	460	0.000717428	0.0701071	ENSDARG00000006642|ENSDARG00000044760|ENSDARG00000074773|ENSDARG00000016059|ENSDARG00000099238|ENSDARG00000007396|ENSDARG00000069829|ENSDARG00000087243|ENSDARG00000014427|ENSDARG00000098367|ENSDARG00000077653|ENSDARG00000008867|ENSDARG00000043928|ENSDARG00000055291|ENSDARG00000006546|ENSDARG00000044339|ENSDARG00000010002|ENSDARG00000030656|ENSDARG00000094673|ENSDARG00000099527|ENSDARG00000040778|…	http://amigo.geneontology.org/amigo/term/GO:0005525
trans-Golgi network transport vesicle	Gene Ontology	GO:0030140	5	7	0.000866823	0.081448	ENSDARG00000020607|ENSDARG00000067920|ENSDARG00000023117|ENSDARG00000007760|ENSDARG00000034771	http://amigo.geneontology.org/amigo/term/GO:0030140
late endosome membrane	Gene Ontology	GO:0031902	10	35	0.00090354	0.0817536	ENSDARG00000056034|ENSDARG00000039270|ENSDARG00000062489|ENSDARG00000099624|ENSDARG00000038064|ENSDARG00000079702|ENSDARG00000044813|ENSDARG00000070433|ENSDARG00000002190|ENSDARG00000006915	http://amigo.geneontology.org/amigo/term/GO:0031902
Golgi apparatus	Gene Ontology	GO:0005794	60	509	0.000967822	0.0844424	ENSDARG00000010531|ENSDARG00000056871|ENSDARG00000004261|ENSDARG00000074757|ENSDARG00000063573|ENSDARG00000039270|ENSDARG00000060678|ENSDARG00000052537|ENSDARG00000026811|ENSDARG00000026484|ENSDARG00000103606|ENSDARG00000075170|ENSDARG00000078392|ENSDARG00000055291|ENSDARG00000014572|ENSDARG00000027418|ENSDARG00000038566|ENSDARG00000068698|ENSDARG00000057997|ENSDARG00000058473|ENSDARG00000018562|…	http://amigo.geneontology.org/amigo/term/GO:0005794
peptidyl-lysine monomethylation	Gene Ontology	GO:0018026	5	8	0.00132779	0.111855	ENSDARG00000055151|ENSDARG00000102144|ENSDARG00000036592|ENSDARG00000016513|ENSDARG00000038858	http://amigo.geneontology.org/amigo/term/GO:0018026
transcription repressor complex	Gene Ontology	GO:0017053	6	13	0.00141964	0.115606	ENSDARG00000101637|ENSDARG00000005210|ENSDARG00000053950|ENSDARG00000041072|ENSDARG00000028475|ENSDARG00000001447	http://amigo.geneontology.org/amigo/term/GO:0017053
cytosol	Gene Ontology	GO:0005829	88	832	0.00167899	0.132315	ENSDARG00000055092|ENSDARG00000009685|ENSDARG00000077653|ENSDARG00000001929|ENSDARG00000001888|ENSDARG00000021702|ENSDARG00000038954|ENSDARG00000058522|ENSDARG00000070590|ENSDARG00000055151|ENSDARG00000021225|ENSDARG00000086173|ENSDARG00000077950|ENSDARG00000014592|ENSDARG00000018524|ENSDARG00000016769|ENSDARG00000052537|ENSDARG00000000779|ENSDARG00000016375|ENSDARG00000011488|ENSDARG00000054666|…	http://amigo.geneontology.org/amigo/term/GO:0005829
endoplasmic reticulum	Gene Ontology	GO:0005783	65	579	0.00184086	0.139912	ENSDARG00000019581|ENSDARG00000055092|ENSDARG00000006487|ENSDARG00000018600|ENSDARG00000069135|ENSDARG00000089976|ENSDARG00000070006|ENSDARG00000057011|ENSDARG00000042823|ENSDARG00000075170|ENSDARG00000059743|ENSDARG00000015352|ENSDARG00000027418|ENSDARG00000034568|ENSDARG00000004402|ENSDARG00000068698|ENSDARG00000057997|ENSDARG00000103026|ENSDARG00000052787|ENSDARG00000024954|ENSDARG00000038428|…	http://amigo.geneontology.org/amigo/term/GO:0005783
nucleoside triphosphate biosynthetic process	Gene Ontology	GO:0009142	5	9	0.0019472	0.139912	ENSDARG00000019001|ENSDARG00000019924|ENSDARG00000017739|ENSDARG00000017023|ENSDARG00000006546	http://amigo.geneontology.org/amigo/term/GO:0009142
DNA binding, bending	Gene Ontology	GO:0008301	5	9	0.0019472	0.139912	ENSDARG00000099175|ENSDARG00000030479|ENSDARG00000006408|ENSDARG00000056725|ENSDARG00000063145	http://amigo.geneontology.org/amigo/term/GO:0008301
mitochondrion	Gene Ontology	GO:0005739	76	708	0.00238246	0.157307	ENSDARG00000053456|ENSDARG00000054533|ENSDARG00000030278|ENSDARG00000004251|ENSDARG00000074756|ENSDARG00000020123|ENSDARG00000092660|ENSDARG00000013063|ENSDARG00000011404|ENSDARG00000033802|ENSDARG00000059923|ENSDARG00000074169|ENSDARG00000070230|ENSDARG00000001929|ENSDARG00000054867|ENSDARG00000041068|ENSDARG00000091574|ENSDARG00000001578|ENSDARG00000006546|ENSDARG00000022845|ENSDARG00000023712|…	http://amigo.geneontology.org/amigo/term/GO:0005739
amino acid transport	Gene Ontology	GO:0006865	8	28	0.0029044	0.181935	ENSDARG00000020645|ENSDARG00000075831|ENSDARG00000054312|ENSDARG00000059923|ENSDARG00000012002|ENSDARG00000057352|ENSDARG00000068286|ENSDARG00000054423	http://amigo.geneontology.org/amigo/term/GO:0006865
ribosomal large subunit biogenesis	Gene Ontology	GO:0042273	6	16	0.00325761	0.198959	ENSDARG00000105117|ENSDARG00000054980|ENSDARG00000014329|ENSDARG00000001754|ENSDARG00000003941|ENSDARG00000059075	http://amigo.geneontology.org/amigo/term/GO:0042273
nucleoplasm	Gene Ontology	GO:0005654	32	245	0.00360326	0.204716	ENSDARG00000040564|ENSDARG00000053021|ENSDARG00000087779|ENSDARG00000011404|ENSDARG00000014329|ENSDARG00000103871|ENSDARG00000009764|ENSDARG00000019265|ENSDARG00000058522|ENSDARG00000100452|ENSDARG00000058666|ENSDARG00000028475|ENSDARG00000045660|ENSDARG00000086173|ENSDARG00000074544|ENSDARG00000001754|ENSDARG00000053691|ENSDARG00000025766|ENSDARG00000012234|ENSDARG00000018902|ENSDARG00000059246|…	http://amigo.geneontology.org/amigo/term/GO:0005654
nucleobase-containing compound kinase activity	Gene Ontology	GO:0019205	5	11	0.00377722	0.209722	ENSDARG00000019001|ENSDARG00000019924|ENSDARG00000017739|ENSDARG00000017023|ENSDARG00000006546	http://amigo.geneontology.org/amigo/term/GO:0019205
negative regulation of transcription by RNA polymerase II	Gene Ontology	GO:0000122	38	308	0.00389291	0.211342	ENSDARG00000099555|ENSDARG00000054323|ENSDARG00000070770|ENSDARG00000053950|ENSDARG00000002582|ENSDARG00000015206|ENSDARG00000003398|ENSDARG00000054823|ENSDARG00000006235|ENSDARG00000029544|ENSDARG00000045131|ENSDARG00000076259|ENSDARG00000095743|ENSDARG00000055151|ENSDARG00000041691|ENSDARG00000045660|ENSDARG00000086173|ENSDARG00000061345|ENSDARG00000001754|ENSDARG00000011488|ENSDARG00000077811|…	http://amigo.geneontology.org/amigo/term/GO:0000122
ribosome biogenesis	Gene Ontology	GO:0042254	11	52	0.00398023	0.211385	ENSDARG00000100452|ENSDARG00000018902|ENSDARG00000105117|ENSDARG00000027803|ENSDARG00000011246|ENSDARG00000040300|ENSDARG00000003941|ENSDARG00000075380|ENSDARG00000012495|ENSDARG00000059075|ENSDARG00000069422	http://amigo.geneontology.org/amigo/term/GO:0042254
magnesium ion binding	Gene Ontology	GO:0000287	17	104	0.00449094	0.233433	ENSDARG00000019326|ENSDARG00000025375|ENSDARG00000030278|ENSDARG00000028469|ENSDARG00000035954|ENSDARG00000044436|ENSDARG00000011404|ENSDARG00000040712|ENSDARG00000009685|ENSDARG00000018153|ENSDARG00000018178|ENSDARG00000001888|ENSDARG00000033437|ENSDARG00000070583|ENSDARG00000025679|ENSDARG00000057927|ENSDARG00000070590	http://amigo.geneontology.org/amigo/term/GO:0000287
transferase activity	Gene Ontology	GO:0016740	139	1466	0.00468516	0.238455	ENSDARG00000074169|ENSDARG00000070651|ENSDARG00000009169|ENSDARG00000078473|ENSDARG00000075170|ENSDARG00000001929|ENSDARG00000033437|ENSDARG00000041068|ENSDARG00000014572|ENSDARG00000055151|ENSDARG00000008186|ENSDARG00000021225|ENSDARG00000005104|ENSDARG00000027187|ENSDARG00000068893|ENSDARG00000036056|ENSDARG00000024642|ENSDARG00000054318|ENSDARG00000019924|ENSDARG00000001939|ENSDARG00000019001|…	http://amigo.geneontology.org/amigo/term/GO:0016740
integral component of synaptic vesicle membrane	Gene Ontology	GO:0030285	5	12	0.0050465	0.242976	ENSDARG00000079858|ENSDARG00000042742|ENSDARG00000090106|ENSDARG00000016480|ENSDARG00000088227	http://amigo.geneontology.org/amigo/term/GO:0030285
regulation of microtubule polymerization or depolymerization	Gene Ontology	GO:0031110	6	18	0.005211	0.242976	ENSDARG00000114038|ENSDARG00000030106|ENSDARG00000002659|ENSDARG00000043932|ENSDARG00000102878|ENSDARG00000033234	http://amigo.geneontology.org/amigo/term/GO:0031110
vacuolar transport	Gene Ontology	GO:0007034	6	18	0.005211	0.242976	ENSDARG00000038855|ENSDARG00000069090|ENSDARG00000099624|ENSDARG00000038064|ENSDARG00000013979|ENSDARG00000002190	http://amigo.geneontology.org/amigo/term/GO:0007034
retrograde vesicle-mediated transport, Golgi to endoplasmic reticulum	Gene Ontology	GO:0006890	8	32	0.00575881	0.260533	ENSDARG00000051936|ENSDARG00000031214|ENSDARG00000018562|ENSDARG00000002792|ENSDARG00000012747|ENSDARG00000005254|ENSDARG00000017844|ENSDARG00000100435	http://amigo.geneontology.org/amigo/term/GO:0006890
SNARE complex	Gene Ontology	GO:0031201	12	64	0.00624839	0.274075	ENSDARG00000034885|ENSDARG00000042742|ENSDARG00000089486|ENSDARG00000020609|ENSDARG00000039270|ENSDARG00000052518|ENSDARG00000006869|ENSDARG00000070161|ENSDARG00000024116|ENSDARG00000100435|ENSDARG00000020405|ENSDARG00000069101	http://amigo.geneontology.org/amigo/term/GO:0031201
retrograde transport, endosome to Golgi	Gene Ontology	GO:0042147	9	40	0.00628252	0.274075	ENSDARG00000069521|ENSDARG00000042742|ENSDARG00000039270|ENSDARG00000020442|ENSDARG00000074842|ENSDARG00000015823|ENSDARG00000056549|ENSDARG00000103529|ENSDARG00000101680	http://amigo.geneontology.org/amigo/term/GO:0042147
ubiquitin conjugating enzyme activity	Gene Ontology	GO:0061631	9	41	0.00719716	0.298011	ENSDARG00000013505|ENSDARG00000003017|ENSDARG00000061960|ENSDARG00000029215|ENSDARG00000098466|ENSDARG00000029107|ENSDARG00000038576|ENSDARG00000015057|ENSDARG00000038473	http://amigo.geneontology.org/amigo/term/GO:0061631
phosphatidylinositol binding	Gene Ontology	GO:0035091	14	84	0.00812497	0.330822	ENSDARG00000016623|ENSDARG00000074842|ENSDARG00000102458|ENSDARG00000020442|ENSDARG00000022659|ENSDARG00000091418|ENSDARG00000014532|ENSDARG00000008678|ENSDARG00000033735|ENSDARG00000105185|ENSDARG00000104103|ENSDARG00000013828|ENSDARG00000103529|ENSDARG00000019060	http://amigo.geneontology.org/amigo/term/GO:0035091
G1/S transition of mitotic cell cycle	Gene Ontology	GO:0000082	5	14	0.00843732	0.337908	ENSDARG00000029018|ENSDARG00000075593|ENSDARG00000003751|ENSDARG00000101637|ENSDARG00000018691	http://amigo.geneontology.org/amigo/term/GO:0000082
RNA splicing	Gene Ontology	GO:0008380	15	94	0.00884365	0.348468	ENSDARG00000045691|ENSDARG00000043728|ENSDARG00000097478|ENSDARG00000029612|ENSDARG00000056235|ENSDARG00000051970|ENSDARG00000016516|ENSDARG00000105036|ENSDARG00000011247|ENSDARG00000101474|ENSDARG00000023852|ENSDARG00000017315|ENSDARG00000098348|ENSDARG00000043631|ENSDARG00000004706	http://amigo.geneontology.org/amigo/term/GO:0008380
actin cytoskeleton organization	Gene Ontology	GO:0030036	20	144	0.0106921	0.408136	ENSDARG00000052923|ENSDARG00000010031|ENSDARG00000079591|ENSDARG00000027172|ENSDARG00000105117|ENSDARG00000093091|ENSDARG00000021987|ENSDARG00000094673|ENSDARG00000116058|ENSDARG00000007396|ENSDARG00000005104|ENSDARG00000029480|ENSDARG00000021309|ENSDARG00000004372|ENSDARG00000045880|ENSDARG00000104315|ENSDARG00000088630|ENSDARG00000077709|ENSDARG00000026845|ENSDARG00000012682	http://amigo.geneontology.org/amigo/term/GO:0030036
RNA processing	Gene Ontology	GO:0006396	11	61	0.011022	0.414258	ENSDARG00000061490|ENSDARG00000040564|ENSDARG00000016484|ENSDARG00000002830|ENSDARG00000016516|ENSDARG00000098433|ENSDARG00000006392|ENSDARG00000028379|ENSDARG00000023852|ENSDARG00000017315|ENSDARG00000029252	http://amigo.geneontology.org/amigo/term/GO:0006396
circadian regulation of gene expression	Gene Ontology	GO:0032922	8	37	0.0118548	0.428352	ENSDARG00000041691|ENSDARG00000003820|ENSDARG00000033160|ENSDARG00000010519|ENSDARG00000054823|ENSDARG00000029544|ENSDARG00000045131|ENSDARG00000055283	http://amigo.geneontology.org/amigo/term/GO:0032922
regulation of exocytosis	Gene Ontology	GO:0017157	7	30	0.0129927	0.428352	ENSDARG00000101606|ENSDARG00000114797|ENSDARG00000078902|ENSDARG00000067920|ENSDARG00000034771|ENSDARG00000026484|ENSDARG00000016253	http://amigo.geneontology.org/amigo/term/GO:0017157
purine nucleotide metabolic process	Gene Ontology	GO:0006163	5	16	0.0131437	0.428352	ENSDARG00000019001|ENSDARG00000019924|ENSDARG00000017739|ENSDARG00000017023|ENSDARG00000006546	http://amigo.geneontology.org/amigo/term/GO:0006163
G protein-coupled receptor binding	Gene Ontology	GO:0001664	9	46	0.013374	0.428352	ENSDARG00000045415|ENSDARG00000036222|ENSDARG00000010002|ENSDARG00000044760|ENSDARG00000055837|ENSDARG00000043241|ENSDARG00000011487|ENSDARG00000039215|ENSDARG00000018174	http://amigo.geneontology.org/amigo/term/GO:0001664
protein secretion	Gene Ontology	GO:0009306	6	23	0.013642	0.428352	ENSDARG00000114797|ENSDARG00000067920|ENSDARG00000001804|ENSDARG00000034771|ENSDARG00000026484|ENSDARG00000056550	http://amigo.geneontology.org/amigo/term/GO:0009306
photoreceptor cell outer segment organization	Gene Ontology	GO:0035845	6	23	0.013642	0.428352	ENSDARG00000087538|ENSDARG00000044339|ENSDARG00000021225|ENSDARG00000060323|ENSDARG00000044056|ENSDARG00000067920	http://amigo.geneontology.org/amigo/term/GO:0035845
proteasome-mediated ubiquitin-dependent protein catabolic process	Gene Ontology	GO:0043161	16	109	0.0136764	0.428352	ENSDARG00000013505|ENSDARG00000003017|ENSDARG00000022768|ENSDARG00000037589|ENSDARG00000069283|ENSDARG00000075593|ENSDARG00000086618|ENSDARG00000003526|ENSDARG00000098466|ENSDARG00000061345|ENSDARG00000060510|ENSDARG00000053691|ENSDARG00000013965|ENSDARG00000020454|ENSDARG00000054036|ENSDARG00000004260	http://amigo.geneontology.org/amigo/term/GO:0043161
SNAP receptor activity	Gene Ontology	GO:0005484	9	47	0.0149749	0.440768	ENSDARG00000034885|ENSDARG00000042742|ENSDARG00000006869|ENSDARG00000020609|ENSDARG00000039270|ENSDARG00000052518|ENSDARG00000070161|ENSDARG00000024116|ENSDARG00000100435	http://amigo.geneontology.org/amigo/term/GO:0005484
syntaxin binding	Gene Ontology	GO:0019905	10	56	0.0158282	0.443269	ENSDARG00000101776|ENSDARG00000000779|ENSDARG00000011640|ENSDARG00000020609|ENSDARG00000056036|ENSDARG00000089486|ENSDARG00000070161|ENSDARG00000024116|ENSDARG00000020405|ENSDARG00000069101	http://amigo.geneontology.org/amigo/term/GO:0019905
endoplasmic reticulum-Golgi intermediate compartment	Gene Ontology	GO:0005793	7	32	0.0171975	0.443269	ENSDARG00000088663|ENSDARG00000024954|ENSDARG00000069980|ENSDARG00000054833|ENSDARG00000100435|ENSDARG00000033604|ENSDARG00000004261	http://amigo.geneontology.org/amigo/term/GO:0005793
endocytic recycling	Gene Ontology	GO:0032456	7	32	0.0171975	0.443269	ENSDARG00000069521|ENSDARG00000016490|ENSDARG00000057606|ENSDARG00000034771|ENSDARG00000014592|ENSDARG00000008678|ENSDARG00000019060	http://amigo.geneontology.org/amigo/term/GO:0032456
mitochondrial large ribosomal subunit	Gene Ontology	GO:0005762	8	40	0.0172607	0.443269	ENSDARG00000016307|ENSDARG00000045696|ENSDARG00000092954|ENSDARG00000043554|ENSDARG00000101306|ENSDARG00000002264|ENSDARG00000041340|ENSDARG00000011885	http://amigo.geneontology.org/amigo/term/GO:0005762
metal ion binding	Gene Ontology	GO:0046872	217	2499	0.0177593	0.447277	ENSDARG00000062335|ENSDARG00000071463|ENSDARG00000069266|ENSDARG00000077544|ENSDARG00000041359|ENSDARG00000068582|ENSDARG00000061446|ENSDARG00000094469|ENSDARG00000091574|ENSDARG00000014572|ENSDARG00000070458|ENSDARG00000077013|ENSDARG00000055151|ENSDARG00000102195|ENSDARG00000069261|ENSDARG00000078902|ENSDARG00000018111|ENSDARG00000045660|ENSDARG00000079840|ENSDARG00000022845|ENSDARG00000070845|…	http://amigo.geneontology.org/amigo/term/GO:0046872
biological_process	Gene Ontology	GO:0008150	84	874	0.018573	0.458735	ENSDARG00000052334|ENSDARG00000013659|ENSDARG00000043485|ENSDARG00000075194|ENSDARG00000089225|ENSDARG00000030078|ENSDARG00000070006|ENSDARG00000030591|ENSDARG00000079347|ENSDARG00000101317|ENSDARG00000059743|ENSDARG00000099969|ENSDARG00000079636|ENSDARG00000067981|ENSDARG00000056892|ENSDARG00000059606|ENSDARG00000057234|ENSDARG00000001898|ENSDARG00000061946|ENSDARG00000030440|ENSDARG00000057997|…	http://amigo.geneontology.org/amigo/term/GO:0008150
cellular protein localization	Gene Ontology	GO:0034613	6	25	0.0187775	0.458735	ENSDARG00000052769|ENSDARG00000037153|ENSDARG00000030656|ENSDARG00000010721|ENSDARG00000019191|ENSDARG00000101431	http://amigo.geneontology.org/amigo/term/GO:0034613
phosphoprotein phosphatase activity	Gene Ontology	GO:0004721	17	125	0.0207793	0.470822	ENSDARG00000021151|ENSDARG00000035986|ENSDARG00000061656|ENSDARG00000099241|ENSDARG00000036102|ENSDARG00000079591|ENSDARG00000061255|ENSDARG00000002949|ENSDARG00000089641|ENSDARG00000089043|ENSDARG00000010031|ENSDARG00000012340|ENSDARG00000001888|ENSDARG00000062248|ENSDARG00000078317|ENSDARG00000014962|ENSDARG00000060586	http://amigo.geneontology.org/amigo/term/GO:0004721
small-subunit processome	Gene Ontology	GO:0032040	7	34	0.0222794	0.481669	ENSDARG00000045372|ENSDARG00000054540|ENSDARG00000012820|ENSDARG00000011246|ENSDARG00000098433|ENSDARG00000056720|ENSDARG00000012495	http://amigo.geneontology.org/amigo/term/GO:0032040
neuron projection development	Gene Ontology	GO:0031175	9	51	0.0228063	0.484007	ENSDARG00000058601|ENSDARG00000030106|ENSDARG00000055115|ENSDARG00000077950|ENSDARG00000034771|ENSDARG00000103732|ENSDARG00000027740|ENSDARG00000043932|ENSDARG00000033234	http://amigo.geneontology.org/amigo/term/GO:0031175
mRNA processing	Gene Ontology	GO:0006397	20	157	0.02297	0.484007	ENSDARG00000045691|ENSDARG00000017315|ENSDARG00000043728|ENSDARG00000097478|ENSDARG00000029612|ENSDARG00000044597|ENSDARG00000101474|ENSDARG00000074985|ENSDARG00000003153|ENSDARG00000016516|ENSDARG00000105036|ENSDARG00000011247|ENSDARG00000099679|ENSDARG00000056235|ENSDARG00000023852|ENSDARG00000011613|ENSDARG00000019362|ENSDARG00000098348|ENSDARG00000043631|ENSDARG00000004706	http://amigo.geneontology.org/amigo/term/GO:0006397
mRNA binding	Gene Ontology	GO:0003729	21	168	0.0238365	0.485272	ENSDARG00000018425|ENSDARG00000056475|ENSDARG00000016783|ENSDARG00000097478|ENSDARG00000087779|ENSDARG00000044625|ENSDARG00000022430|ENSDARG00000089302|ENSDARG00000037229|ENSDARG00000006600|ENSDARG00000070922|ENSDARG00000061985|ENSDARG00000016516|ENSDARG00000037433|ENSDARG00000003153|ENSDARG00000044597|ENSDARG00000105293|ENSDARG00000076815|ENSDARG00000019362|ENSDARG00000009754|ENSDARG00000045776	http://amigo.geneontology.org/amigo/term/GO:0003729
GDP binding	Gene Ontology	GO:0019003	6	27	0.0250947	0.491986	ENSDARG00000087346|ENSDARG00000040778|ENSDARG00000016253|ENSDARG00000008867|ENSDARG00000012553|ENSDARG00000099238	http://amigo.geneontology.org/amigo/term/GO:0019003
phospholipid binding	Gene Ontology	GO:0005543	9	52	0.0251506	0.491986	ENSDARG00000059244|ENSDARG00000070055|ENSDARG00000021225|ENSDARG00000042128|ENSDARG00000078102|ENSDARG00000071152|ENSDARG00000104820|ENSDARG00000102458|ENSDARG00000104295	http://amigo.geneontology.org/amigo/term/GO:0005543
endosome membrane	Gene Ontology	GO:0010008	7	35	0.0251733	0.491986	ENSDARG00000069521|ENSDARG00000052537|ENSDARG00000063573|ENSDARG00000055115|ENSDARG00000090230|ENSDARG00000056549|ENSDARG00000103529	http://amigo.geneontology.org/amigo/term/GO:0010008
nucleoside diphosphate kinase activity	Gene Ontology	GO:0004550	5	20	0.0272357	0.5068	ENSDARG00000019001|ENSDARG00000019924|ENSDARG00000017739|ENSDARG00000017023|ENSDARG00000006546	http://amigo.geneontology.org/amigo/term/GO:0004550
transaminase activity	Gene Ontology	GO:0008483	5	20	0.0272357	0.5068	ENSDARG00000016733|ENSDARG00000055523|ENSDARG00000023645|ENSDARG00000041068|ENSDARG00000045568	http://amigo.geneontology.org/amigo/term/GO:0008483
peptidyl-serine phosphorylation	Gene Ontology	GO:0018105	14	100	0.0278396	0.5068	ENSDARG00000070651|ENSDARG00000016623|ENSDARG00000008723|ENSDARG00000062304|ENSDARG00000003751|ENSDARG00000045482|ENSDARG00000056294|ENSDARG00000021225|ENSDARG00000052674|ENSDARG00000099069|ENSDARG00000005372|ENSDARG00000015164|ENSDARG00000036056|ENSDARG00000063594	http://amigo.geneontology.org/amigo/term/GO:0018105
synapse	Gene Ontology	GO:0045202	27	236	0.0292102	0.517106	ENSDARG00000052769|ENSDARG00000004336|ENSDARG00000020609|ENSDARG00000052765|ENSDARG00000059763|ENSDARG00000071152|ENSDARG00000030376|ENSDARG00000101606|ENSDARG00000078902|ENSDARG00000055115|ENSDARG00000086618|ENSDARG00000015314|ENSDARG00000023771|ENSDARG00000068893|ENSDARG00000051763|ENSDARG00000057913|ENSDARG00000063144|ENSDARG00000042128|ENSDARG00000070173|ENSDARG00000014427|ENSDARG00000099793|…	http://amigo.geneontology.org/amigo/term/GO:0045202
protein polyubiquitination	Gene Ontology	GO:0000209	14	101	0.0297364	0.51802	ENSDARG00000013505|ENSDARG00000003017|ENSDARG00000029107|ENSDARG00000061960|ENSDARG00000069283|ENSDARG00000075593|ENSDARG00000062489|ENSDARG00000061345|ENSDARG00000038576|ENSDARG00000015057|ENSDARG00000002016|ENSDARG00000076074|ENSDARG00000098466|ENSDARG00000038473	http://amigo.geneontology.org/amigo/term/GO:0000209
protein tyrosine phosphatase activity	Gene Ontology	GO:0004725	15	111	0.0299256	0.51802	ENSDARG00000056690|ENSDARG00000035986|ENSDARG00000010031|ENSDARG00000061656|ENSDARG00000079591|ENSDARG00000021151|ENSDARG00000089043|ENSDARG00000012340|ENSDARG00000061255|ENSDARG00000006242|ENSDARG00000037101|ENSDARG00000087443|ENSDARG00000062248|ENSDARG00000039997|ENSDARG00000078317	http://amigo.geneontology.org/amigo/term/GO:0004725
ribonucleoprotein complex	Gene Ontology	GO:1990904	10	63	0.0301101	0.51802	ENSDARG00000029252|ENSDARG00000053021|ENSDARG00000056150|ENSDARG00000101744|ENSDARG00000089225|ENSDARG00000038695|ENSDARG00000100636|ENSDARG00000014329|ENSDARG00000017315|ENSDARG00000073892	http://amigo.geneontology.org/amigo/term/GO:1990904
ubiquitin protein ligase binding	Gene Ontology	GO:0031625	10	63	0.0301101	0.51802	ENSDARG00000060510|ENSDARG00000038576|ENSDARG00000038967|ENSDARG00000040971|ENSDARG00000021991|ENSDARG00000029107|ENSDARG00000015057|ENSDARG00000013965|ENSDARG00000004260|ENSDARG00000038473	http://amigo.geneontology.org/amigo/term/GO:0031625
cytoplasmic microtubule	Gene Ontology	GO:0005881	5	21	0.0318377	0.543912	ENSDARG00000014854|ENSDARG00000031382|ENSDARG00000002659|ENSDARG00000102878|ENSDARG00000075539	http://amigo.geneontology.org/amigo/term/GO:0005881
cellular_component	Gene Ontology	GO:0005575	92	997	0.0332611	0.556553	ENSDARG00000062335|ENSDARG00000043485|ENSDARG00000056892|ENSDARG00000102705|ENSDARG00000052644|ENSDARG00000089681|ENSDARG00000070458|ENSDARG00000056690|ENSDARG00000005828|ENSDARG00000045417|ENSDARG00000063242|ENSDARG00000037101|ENSDARG00000041599|ENSDARG00000075556|ENSDARG00000052536|ENSDARG00000037633|ENSDARG00000035578|ENSDARG00000039757|ENSDARG00000073705|ENSDARG00000070675|ENSDARG00000008803|…	http://amigo.geneontology.org/amigo/term/GO:0005575
determination of left/right symmetry	Gene Ontology	GO:0007368	14	104	0.0359924	0.561227	ENSDARG00000020693|ENSDARG00000003398|ENSDARG00000035954|ENSDARG00000019969|ENSDARG00000032056|ENSDARG00000038024|ENSDARG00000060323|ENSDARG00000100892|ENSDARG00000010721|ENSDARG00000071497|ENSDARG00000011257|ENSDARG00000035332|ENSDARG00000044056|ENSDARG00000027234	http://amigo.geneontology.org/amigo/term/GO:0007368
preribosome, large subunit precursor	Gene Ontology	GO:0030687	5	22	0.0368969	0.561227	ENSDARG00000018902|ENSDARG00000054980|ENSDARG00000003527|ENSDARG00000059075|ENSDARG00000003941	http://amigo.geneontology.org/amigo/term/GO:0030687
photoreceptor cell maintenance	Gene Ontology	GO:0045494	5	22	0.0368969	0.561227	ENSDARG00000060323|ENSDARG00000020607|ENSDARG00000069101|ENSDARG00000044339|ENSDARG00000027234	http://amigo.geneontology.org/amigo/term/GO:0045494
maturation of SSU-rRNA from tricistronic rRNA transcript (SSU-rRNA, 5.8S rRNA, LSU-rRNA)	Gene Ontology	GO:0000462	5	22	0.0368969	0.561227	ENSDARG00000056720|ENSDARG00000005772|ENSDARG00000071500|ENSDARG00000045372|ENSDARG00000098433	http://amigo.geneontology.org/amigo/term/GO:0000462
syntaxin-1 binding	Gene Ontology	GO:0017075	5	22	0.0368969	0.561227	ENSDARG00000056036|ENSDARG00000000690|ENSDARG00000020609|ENSDARG00000075539|ENSDARG00000070161	http://amigo.geneontology.org/amigo/term/GO:0017075
histone deacetylation	Gene Ontology	GO:0016575	6	30	0.0369863	0.561227	ENSDARG00000041072|ENSDARG00000001447|ENSDARG00000006235|ENSDARG00000018047|ENSDARG00000041155|ENSDARG00000060438	http://amigo.geneontology.org/amigo/term/GO:0016575
mitochondrial membrane	Gene Ontology	GO:0031966	7	39	0.0392927	0.572477	ENSDARG00000074169|ENSDARG00000077256|ENSDARG00000025074|ENSDARG00000053466|ENSDARG00000070801|ENSDARG00000014427|ENSDARG00000041421	http://amigo.geneontology.org/amigo/term/GO:0031966
cortical cytoskeleton organization	Gene Ontology	GO:0030865	6	31	0.0416302	0.572477	ENSDARG00000043972|ENSDARG00000094673|ENSDARG00000007396|ENSDARG00000116058|ENSDARG00000021309|ENSDARG00000026845	http://amigo.geneontology.org/amigo/term/GO:0030865
phospholipid biosynthetic process	Gene Ontology	GO:0008654	6	31	0.0416302	0.572477	ENSDARG00000035577|ENSDARG00000074169|ENSDARG00000079307|ENSDARG00000034568|ENSDARG00000033436|ENSDARG00000014572	http://amigo.geneontology.org/amigo/term/GO:0008654
nucleobase-containing compound metabolic process	Gene Ontology	GO:0006139	6	31	0.0416302	0.572477	ENSDARG00000017023|ENSDARG00000019924|ENSDARG00000040942|ENSDARG00000019001|ENSDARG00000006546|ENSDARG00000017739	http://amigo.geneontology.org/amigo/term/GO:0006139
lipid binding	Gene Ontology	GO:0008289	16	127	0.0419842	0.572477	ENSDARG00000068030|ENSDARG00000052537|ENSDARG00000034883|ENSDARG00000042122|ENSDARG00000004634|ENSDARG00000042128|ENSDARG00000021991|ENSDARG00000069298|ENSDARG00000091418|ENSDARG00000070801|ENSDARG00000033597|ENSDARG00000101481|ENSDARG00000105147|ENSDARG00000034453|ENSDARG00000056601|ENSDARG00000040698	http://amigo.geneontology.org/amigo/term/GO:0008289
protein peptidyl-prolyl isomerization	Gene Ontology	GO:0000413	5	23	0.0424216	0.572477	ENSDARG00000033567|ENSDARG00000038835|ENSDARG00000028396|ENSDARG00000002016|ENSDARG00000044431	http://amigo.geneontology.org/amigo/term/GO:0000413
guanyl nucleotide binding	Gene Ontology	GO:0019001	5	23	0.0424216	0.572477	ENSDARG00000045415|ENSDARG00000018174|ENSDARG00000044760|ENSDARG00000011487|ENSDARG00000010002	http://amigo.geneontology.org/amigo/term/GO:0019001
peptidyl-prolyl cis-trans isomerase activity	Gene Ontology	GO:0003755	7	40	0.0434925	0.572477	ENSDARG00000028396|ENSDARG00000031985|ENSDARG00000104437|ENSDARG00000002016|ENSDARG00000033567|ENSDARG00000038835|ENSDARG00000044431	http://amigo.geneontology.org/amigo/term/GO:0003755
embryonic cranial skeleton morphogenesis	Gene Ontology	GO:0048701	8	49	0.0436781	0.572477	ENSDARG00000076995|ENSDARG00000087346|ENSDARG00000036194|ENSDARG00000055357|ENSDARG00000079201|ENSDARG00000070173|ENSDARG00000037655|ENSDARG00000008867	http://amigo.geneontology.org/amigo/term/GO:0048701
synaptic vesicle	Gene Ontology	GO:0008021	11	78	0.0457379	0.572477	ENSDARG00000042742|ENSDARG00000114797|ENSDARG00000057624|ENSDARG00000052518|ENSDARG00000067920|ENSDARG00000057452|ENSDARG00000071152|ENSDARG00000104413|ENSDARG00000026484|ENSDARG00000034771|ENSDARG00000000690	http://amigo.geneontology.org/amigo/term/GO:0008021
phosphorylation	Gene Ontology	GO:0016310	62	653	0.0463999	0.572477	ENSDARG00000070651|ENSDARG00000078473|ENSDARG00000054533|ENSDARG00000005372|ENSDARG00000020123|ENSDARG00000009169|ENSDARG00000053624|ENSDARG00000025855|ENSDARG00000099069|ENSDARG00000003867|ENSDARG00000053456|ENSDARG00000001929|ENSDARG00000027724|ENSDARG00000000857|ENSDARG00000033437|ENSDARG00000006546|ENSDARG00000016623|ENSDARG00000008186|ENSDARG00000021225|ENSDARG00000045482|ENSDARG00000018399|…	http://amigo.geneontology.org/amigo/term/GO:0016310
endoplasmic reticulum membrane	Gene Ontology	GO:0005789	31	293	0.0472922	0.5748	ENSDARG00000055092|ENSDARG00000032298|ENSDARG00000018600|ENSDARG00000035577|ENSDARG00000039270|ENSDARG00000057011|ENSDARG00000039363|ENSDARG00000014572|ENSDARG00000034568|ENSDARG00000068698|ENSDARG00000024954|ENSDARG00000069980|ENSDARG00000021991|ENSDARG00000017982|ENSDARG00000071426|ENSDARG00000062955|ENSDARG00000030630|ENSDARG00000005254|ENSDARG00000099439|ENSDARG00000100435|ENSDARG00000051936|…	http://amigo.geneontology.org/amigo/term/GO:0005789
nuclear receptor activity	Gene Ontology	GO:0004879	8	50	0.0476917	0.576786	ENSDARG00000016454|ENSDARG00000031768|ENSDARG00000054323|ENSDARG00000003820|ENSDARG00000033160|ENSDARG00000040926|ENSDARG00000009594|ENSDARG00000031161	http://amigo.geneontology.org/amigo/term/GO:0004879
ATP transmembrane transporter activity	Gene Ontology	GO:0005347	7	41	0.0479711	0.576994	ENSDARG00000035468|ENSDARG00000039931|ENSDARG00000102048|ENSDARG00000059923|ENSDARG00000057352|ENSDARG00000038731|ENSDARG00000005690	http://amigo.geneontology.org/amigo/term/GO:0005347
histone deacetylase binding	Gene Ontology	GO:0042826	5	24	0.0484174	0.576994	ENSDARG00000018047|ENSDARG00000041072|ENSDARG00000004046|ENSDARG00000006235|ENSDARG00000001447	http://amigo.geneontology.org/amigo/term/GO:0042826
mitochondrial fission	Gene Ontology	GO:0000266	5	24	0.0484174	0.576994	ENSDARG00000058601|ENSDARG00000114549|ENSDARG00000070801|ENSDARG00000045304|ENSDARG00000014427	http://amigo.geneontology.org/amigo/term/GO:0000266
