# Supplementary material for: Transcriptomic Profiling Revealed Signaling Pathways Associated with the Spawning of Female Zebrafish under Cold Stress
Source: Int J Mol Sci. 2022 Jul 6;23(14):7494. doi: 10.3390/ijms23147494 (PMC9320639; doi:10.3390/ijms23147494)
Supplement: Supplementary file 1 [file ijms-23-07494-s001.zip › Supplementary files/Table S8 The representative enriched GO terms.xlsx]

## Sheet: Up-regulated genes (a, b and c)
The GO terms belong to biological process
TermID	Name	Representative	Input number	P-Value
GO:0006412	translation	translation	103	1.65e-28
GO:0045292	mRNA cis splicing, via spliceosome	translation	9	0.00343605
GO:0006367	transcription initiation from RNA polymerase II promoter	translation	7	0.0195435
GO:0006378	mRNA polyadenylation	translation	7	0.00451503
GO:0006396	RNA processing	translation	14	0.00742787
GO:0001732	formation of cytoplasmic translation initiation complex	translation	10	7.8e-05
GO:0006397	mRNA processing	translation	28	0.00547441
GO:0006366	transcription by RNA polymerase II	translation	8	0.0490232
GO:0032543	mitochondrial translation	translation	6	0.026959
GO:0008380	RNA splicing	translation	16	0.0418836
GO:0006414	translational elongation	translation	13	6.02e-05
GO:0006418	tRNA aminoacylation for protein translation	translation	10	0.00382876
GO:0006368	transcription elongation from RNA polymerase II promoter	translation	5	0.0248287
GO:0002181	cytoplasmic translation	translation	13	1.81e-05
GO:0006413	translational initiation	translation	8	0.00684741
GO:0000398	mRNA splicing, via spliceosome	translation	18	0.0246062
GO:0006979	response to oxidative stress	response to oxidative stress	12	0.00122786
GO:0006281	DNA repair	response to oxidative stress	31	0.00690815
GO:0034599	cellular response to oxidative stress	response to oxidative stress	6	0.0320633
GO:0000723	telomere maintenance	response to oxidative stress	6	0.0440547
GO:0000077	DNA damage checkpoint signaling	response to oxidative stress	5	0.0306806
GO:0006302	double-strand break repair	response to oxidative stress	8	0.0226665
GO:0008152	metabolic process	metabolic process	14	0.0177137
GO:0015031	protein transport	protein transport	46	0.000434787
GO:0016192	vesicle-mediated transport	protein transport	33	0.0422124
GO:0006606	protein import into nucleus	protein transport	14	0.000323405
GO:0006405	RNA export from nucleus	protein transport	5	0.0028982
GO:0006886	intracellular protein transport	protein transport	41	0.0236384
GO:0030155	regulation of cell adhesion	regulation of cell adhesion	7	0.00193487
GO:0043009	chordate embryonic development	chordate embryonic development	30	2.19e-05
GO:0048513	animal organ development	chordate embryonic development	5	0.0373281
GO:0009888	tissue development	chordate embryonic development	8	0.0436659
GO:0048568	embryonic organ development	chordate embryonic development	6	0.026959
GO:0048703	embryonic viscerocranium morphogenesis	chordate embryonic development	20	0.00948683
GO:0043473	pigmentation	pigmentation	11	0.0019704
GO:0000027	ribosomal large subunit assembly	ribosomal large subunit assembly	12	1.3e-05
GO:0032981	mitochondrial respiratory chain complex I assembly	ribosomal large subunit assembly	8	0.00125213
GO:0042407	cristae formation	ribosomal large subunit assembly	5	0.019745
GO:0000028	ribosomal small subunit assembly	ribosomal large subunit assembly	9	0.00015976
GO:0006457	protein folding	protein folding	16	0.0225044
GO:0007017	microtubule-based process	microtubule-based process	9	0.0103747
GO:0000278	mitotic cell cycle	mitotic cell cycle	14	0.0460639
GO:1904262	negative regulation of TORC1 signaling	negative regulation of TORC1 signaling	5	0.0153943
GO:2000601	positive regulation of Arp2/3 complex-mediated actin nucleation	positive regulation of Arp2/3 complex-mediated actin nucleation	5	0.00871199
GO:0000381	regulation of alternative mRNA splicing, via spliceosome	regulation of alternative mRNA splicing, via spliceosome	13	0.0444157
GO:0051726	regulation of cell cycle	regulation of cell cycle	18	0.00664001
GO:0007216	G protein-coupled glutamate receptor signaling pathway	G protein-coupled glutamate receptor signaling pathway	5	0.0373281
GO:0001878	response to yeast	response to yeast	8	0.00684741
GO:0010212	response to ionizing radiation	response to ionizing radiation	6	0.0224226
GO:0001666	response to hypoxia	response to ionizing radiation	12	0.0264702
GO:0030218	erythrocyte differentiation	erythrocyte differentiation	13	0.00611984
GO:0045454	cell redox homeostasis	erythrocyte differentiation	13	0.0113656
GO:0006874	cellular calcium ion homeostasis	erythrocyte differentiation	12	0.0137815
GO:0048821	erythrocyte development	erythrocyte differentiation	7	0.0195435
GO:0090110	COPII-coated vesicle cargo loading	COPII-coated vesicle cargo loading	6	0.00139811
GO:0072583	clathrin-dependent endocytosis	COPII-coated vesicle cargo loading	6	0.026959
GO:0030705	cytoskeleton-dependent intracellular transport	COPII-coated vesicle cargo loading	5	0.0306806
GO:0006888	endoplasmic reticulum to Golgi vesicle-mediated transport	COPII-coated vesicle cargo loading	17	0.00589738
GO:0006891	intra-Golgi vesicle-mediated transport	COPII-coated vesicle cargo loading	7	0.0230984
GO:0006338	chromatin remodeling	chromatin remodeling	13	0.0176474
GO:0000226	microtubule cytoskeleton organization	chromatin remodeling	22	0.00542198
GO:0007052	mitotic spindle organization	chromatin remodeling	6	0.0320633
GO:0048514	blood vessel morphogenesis	blood vessel morphogenesis	12	0.0063592
GO:0000902	cell morphogenesis	blood vessel morphogenesis	8	0.0299553
GO:0048844	artery morphogenesis	blood vessel morphogenesis	5	0.0153943
GO:0098970	postsynaptic neurotransmitter receptor diffusion trapping	postsynaptic neurotransmitter receptor diffusion trapping	5	0.019745
GO:0070831	basement membrane assembly	basement membrane assembly	6	0.0119552
GO:0050821	protein stabilization	protein stabilization	5	0.0447908
GO:0006096	glycolytic process	glycolytic process	20	6.58e-08
GO:0006744	ubiquinone biosynthetic process	glycolytic process	6	0.0184294
GO:0046314	phosphocreatine biosynthetic process	glycolytic process	5	0.0028982
GO:0030388	fructose 1,6-bisphosphate metabolic process	glycolytic process	8	0.000924878
GO:0006511	ubiquitin-dependent protein catabolic process	glycolytic process	46	1.24e-05
GO:0010499	proteasomal ubiquitin-independent protein catabolic process	glycolytic process	8	0.00684741
GO:0016579	protein deubiquitination	glycolytic process	14	0.0177137
GO:0006914	autophagy	glycolytic process	13	0.037598
GO:0000184	nuclear-transcribed mRNA catabolic process, nonsense-mediated decay	glycolytic process	7	0.00451503
GO:0006520	cellular amino acid metabolic process	glycolytic process	6	0.0320633
GO:0006099	tricarboxylic acid cycle	glycolytic process	11	0.00032787
GO:0017148	negative regulation of translation	glycolytic process	7	0.0195435
GO:0030433	ubiquitin-dependent ERAD pathway	glycolytic process	12	0.00835436
GO:0015986	ATP synthesis coupled proton transport	glycolytic process	9	0.000322649
GO:0006120	mitochondrial electron transport, NADH to ubiquinone	glycolytic process	7	0.00261632
GO:0010498	proteasomal protein catabolic process	glycolytic process	7	0.016389
GO:0043161	proteasome-mediated ubiquitin-dependent protein catabolic process	glycolytic process	20	0.0132515
GO:1902600	proton transmembrane transport	proton transmembrane transport	13	0.00258222
GO:0006816	calcium ion transport	proton transmembrane transport	15	0.0077459
GO:0006508	proteolysis	proteolysis	67	0.0216033
GO:0035335	peptidyl-tyrosine dephosphorylation	peptidyl-tyrosine dephosphorylation	6	0.026959
GO:0048675	axon extension	axon extension	10	0.00645811
GO:0001755	neural crest cell migration	axon extension	17	0.0298305
GO:0034446	substrate adhesion-dependent cell spreading	axon extension	8	0.0341425
GO:0007411	axon guidance	axon extension	26	0.00917396
GO:0016477	cell migration	axon extension	24	0.0290372
GO:0061564	axon development	axon extension	5	0.0153943
GO:0031175	neuron projection development	axon extension	11	0.0236494
The GO terms belong to molecular function
TermID	Name	Representative	Input number	P-Value
GO:0003723	RNA binding	RNA binding	151	8.51e-18
GO:0003735	structural constituent of ribosome	structural constituent of ribosome	76	3.14e-24
GO:0017056	structural constituent of nuclear pore	structural constituent of ribosome	10	0.000111408
GO:0005200	structural constituent of cytoskeleton	structural constituent of ribosome	8	0.0261347
GO:0061608	nuclear import signal receptor activity	structural constituent of ribosome	5	0.0248287
GO:0003824	catalytic activity	catalytic activity	84	5.74e-07
GO:0016209	antioxidant activity	antioxidant activity	7	0.0034679
GO:0016491	oxidoreductase activity	oxidoreductase activity	96	2.26e-07
GO:0030234	enzyme regulator activity	enzyme regulator activity	7	0.00451503
GO:0070628	proteasome binding	proteasome binding	6	0.00206515
GO:0043022	ribosome binding	proteasome binding	9	0.0164024
GO:0031369	translation initiation factor binding	translation initiation factor binding	7	0.000174868
GO:0005515	protein binding	protein binding	40	0.0486651
GO:0004111	creatine kinase activity	creatine kinase activity	5	0.0028982
GO:0016620	oxidoreductase activity, acting on the aldehyde or oxo group of donors, NAD or NADP as acceptor	oxidoreductase activity, acting on the aldehyde or oxo group of donors, NAD or NADP as acceptor	8	0.00684741
GO:0016616	oxidoreductase activity, acting on the CH-OH group of donors, NAD or NADP as acceptor	oxidoreductase activity, acting on the aldehyde or oxo group of donors, NAD or NADP as acceptor	10	0.0359849
GO:0003724	RNA helicase activity	RNA helicase activity	11	0.000861473
GO:0005388	P-type calcium transporter activity	RNA helicase activity	7	0.000986834
GO:0004386	helicase activity	RNA helicase activity	17	0.00805498
GO:0008137	NADH dehydrogenase (ubiquinone) activity	RNA helicase activity	7	0.0034679
GO:0016887	ATP hydrolysis activity	RNA helicase activity	29	0.0127882
GO:0008553	P-type proton-exporting transporter activity	RNA helicase activity	5	0.0248287
GO:0009055	electron transfer activity	RNA helicase activity	9	0.01216
GO:0051287	NAD binding	NAD binding	10	0.00317238
GO:0016853	isomerase activity	isomerase activity	16	0.0310941
GO:0016874	ligase activity	ligase activity	23	4.46e-05
GO:0031593	polyubiquitin modification-dependent protein binding	polyubiquitin modification-dependent protein binding	8	0.00448864
GO:0008013	beta-catenin binding	beta-catenin binding	8	0.0142173
GO:0004175	endopeptidase activity	endopeptidase activity	13	0.000419136
GO:0004721	phosphoprotein phosphatase activity	endopeptidase activity	22	0.0144155
GO:0004842	ubiquitin-protein transferase activity	endopeptidase activity	27	0.0244953
GO:0016772	transferase activity, transferring phosphorus-containing groups	endopeptidase activity	5	0.0306806
GO:0004298	threonine-type endopeptidase activity	endopeptidase activity	7	0.0136123
GO:0004177	aminopeptidase activity	endopeptidase activity	7	0.0195435
GO:0004843	thiol-dependent deubiquitinase	endopeptidase activity	14	0.0117135
GO:0008233	peptidase activity	endopeptidase activity	54	0.00546894
GO:0008236	serine-type peptidase activity	endopeptidase activity	20	0.0143564
GO:0004725	protein tyrosine phosphatase activity	endopeptidase activity	18	0.0461142
GO:0031267	small GTPase binding	small GTPase binding	8	0.00684741
GO:0045296	cadherin binding	cadherin binding	11	0.0114347
GO:0008134	transcription factor binding	transcription factor binding	17	0.0345671
GO:0003779	actin binding	actin binding	40	0.0199877
GO:0016787	hydrolase activity	hydrolase activity	139	0.00111105
GO:0048029	monosaccharide binding	monosaccharide binding	5	0.00871199
GO:0050661	NADP binding	NADP binding	8	0.0167248
GO:0050839	cell adhesion molecule binding	cell adhesion molecule binding	6	0.0320633
GO:0003743	translation initiation factor activity	translation initiation factor activity	20	3e-05
GO:0046933	proton-transporting ATP synthase activity, rotational mechanism	translation initiation factor activity	7	0.00139932
GO:0003725	double-stranded RNA binding	translation initiation factor activity	8	0.0142173
GO:0019843	rRNA binding	translation initiation factor activity	9	0.00175239
GO:0003727	single-stranded RNA binding	translation initiation factor activity	5	0.0373281
GO:0000049	tRNA binding	translation initiation factor activity	13	0.000927159
GO:0003729	mRNA binding	translation initiation factor activity	35	0.000185232
GO:0004812	aminoacyl-tRNA ligase activity	translation initiation factor activity	12	0.00148325
GO:0003746	translation elongation factor activity	translation initiation factor activity	10	0.00172142
GO:0050660	flavin adenine dinucleotide binding	flavin adenine dinucleotide binding	13	0.0113656
GO:0000166	nucleotide binding	flavin adenine dinucleotide binding	201	7.91e-06
GO:0005524	ATP binding	flavin adenine dinucleotide binding	207	1.43e-05
GO:0003712	transcription coregulator activity	transcription coregulator activity	16	0.0158409
GO:0003713	transcription coactivator activity	transcription coregulator activity	18	0.0128077
GO:0016740	transferase activity	transferase activity	174	0.0192369
GO:0005003	ephrin receptor activity	ephrin receptor activity	5	0.0248287
The GO terms belong to cellular component
TermID	Name	Representative	Input number	P-Value
GO:0005840	ribosome	ribosome	79	3.02e-26
GO:0070469	respirasome	respirasome	7	0.0034679
GO:0005643	nuclear pore	nuclear pore	17	5.43e-07
GO:0005783	endoplasmic reticulum	nuclear pore	79	0.00734012
GO:0005847	mRNA cleavage and polyadenylation specificity factor complex	nuclear pore	7	0.000448537
GO:0016514	SWI/SNF complex	nuclear pore	8	0.00357338
GO:0016592	mediator complex	nuclear pore	10	0.0119205
GO:0005743	mitochondrial inner membrane	nuclear pore	38	1.1e-05
GO:0061617	MICOS complex	nuclear pore	5	0.0117333
GO:0000276	mitochondrial proton-transporting ATP synthase complex, coupling factor F(o)	nuclear pore	5	0.0117333
GO:0005747	mitochondrial respiratory chain complex I	nuclear pore	17	3.55e-06
GO:0005737	cytoplasm	cytoplasm	434	2.54e-09
GO:0005739	mitochondrion	mitochondrion	138	1.02e-11
GO:0016607	nuclear speck	nuclear speck	17	0.00297752
GO:0005759	mitochondrial matrix	nuclear speck	8	0.00684741
GO:0048188	Set1C/COMPASS complex	nuclear speck	5	0.0248287
GO:0035267	NuA4 histone acetyltransferase complex	nuclear speck	5	0.0447908
GO:0005669	transcription factor TFIID complex	nuclear speck	6	0.0224226
GO:0035097	histone methyltransferase complex	nuclear speck	5	0.0373281
GO:0005829	cytosol	cytosol	135	3.75e-07
GO:0043256	laminin complex	laminin complex	5	0.019745
GO:0005852	eukaryotic translation initiation factor 3 complex	eukaryotic translation initiation factor 3 complex	10	7.8e-05
GO:0000502	proteasome complex	proteasome complex	16	0.000229299
GO:0030014	CCR4-NOT complex	proteasome complex	5	0.0153943
GO:0005839	proteasome core complex	proteasome complex	7	0.0136123
GO:0005634	nucleus	nucleus	471	4.01e-06
GO:0030117	membrane coat	membrane coat	8	0.00217902
GO:0030127	COPII vesicle coat	membrane coat	7	0.00193487
GO:0030131	clathrin adaptor complex	membrane coat	5	0.0153943
GO:0005667	transcription regulator complex	transcription regulator complex	29	0.0120047
GO:0070971	endoplasmic reticulum exit site	endoplasmic reticulum exit site	9	0.000322649
GO:0033017	sarcoplasmic reticulum membrane	endoplasmic reticulum exit site	7	0.00261632
GO:0005789	endoplasmic reticulum membrane	endoplasmic reticulum exit site	44	0.0102207
GO:0016529	sarcoplasmic reticulum	endoplasmic reticulum exit site	5	0.0447908
GO:0005869	dynactin complex	dynactin complex	5	0.00871199
GO:0005874	microtubule	dynactin complex	24	0.0308137
GO:0005884	actin filament	dynactin complex	9	0.0443238
GO:0005905	clathrin-coated pit	clathrin-coated pit	9	0.00277388
GO:1990904	ribonucleoprotein complex	ribonucleoprotein complex	13	0.0195641
GO:0022625	cytosolic large ribosomal subunit	cytosolic large ribosomal subunit	31	4.17e-14
GO:0016282	eukaryotic 43S preinitiation complex	cytosolic large ribosomal subunit	9	0.00022947
GO:0071013	catalytic step 2 spliceosome	cytosolic large ribosomal subunit	10	0.0103106
GO:0005681	spliceosomal complex	cytosolic large ribosomal subunit	12	0.0422621
GO:0071004	U2-type prespliceosome	cytosolic large ribosomal subunit	5	0.0373281
GO:0015935	small ribosomal subunit	cytosolic large ribosomal subunit	12	5.92e-06
GO:0015934	large ribosomal subunit	cytosolic large ribosomal subunit	6	0.0055109
GO:0022627	cytosolic small ribosomal subunit	cytosolic large ribosomal subunit	27	5.3e-12
GO:0033290	eukaryotic 48S preinitiation complex	cytosolic large ribosomal subunit	9	0.000322649
GO:0005832	chaperonin-containing T-complex	chaperonin-containing T-complex	7	0.000174868

## Sheet: Down-regulated (a', b' and c')
The GO terms belong to biological process
TermID	Name	Representative	Input number	P-Value
GO:0006364	rRNA processing	rRNA processing	16	0.000358503
GO:0006396	RNA processing	rRNA processing	11	0.011022
GO:0008380	RNA splicing	rRNA processing	8	0.000373979
GO:0006139	nucleobase-containing compound metabolic process	rRNA processing	6	0.0416302
GO:0006397	mRNA processing	rRNA processing	20	0.02297
GO:0042273	ribosomal large subunit biogenesis	rRNA processing	6	0.00325761
GO:0000462	maturation of SSU-rRNA from tricistronic rRNA transcript (SSU-rRNA, 5.8S rRNA, LSU-rRNA)	rRNA processing	5	0.0368969
GO:0042254	ribosome biogenesis	rRNA processing	11	0.00398023
GO:0015031	protein transport	protein transport	42	1.22e-05
GO:0016192	vesicle-mediated transport	protein transport	39	1.4e-05
GO:0006865	amino acid transport	protein transport	8	0.0029044
GO:0034613	cellular protein localization	protein transport	6	0.0187775
GO:0006886	intracellular protein transport	protein transport	43	5.61e-05
GO:0032012	regulation of ARF protein signal transduction	regulation of ARF protein signal transduction	8	0.000373979
GO:0000082	G1/S transition of mitotic cell cycle	G1/S transition of mitotic cell cycle	5	0.00843732
GO:0045494	photoreceptor cell maintenance	photoreceptor cell maintenance	5	0.0368969
GO:0000122	negative regulation of transcription by RNA polymerase II	negative regulation of transcription by RNA polymerase II	38	0.00389291
GO:0031110	regulation of microtubule polymerization or depolymerization	regulation of microtubule polymerization or depolymerization	6	0.005211
GO:0017157	regulation of exocytosis	regulation of exocytosis	7	0.0129927
GO:0018026	peptidyl-lysine monomethylation	peptidyl-lysine monomethylation	5	0.00132779
GO:0018105	peptidyl-serine phosphorylation	peptidyl-lysine monomethylation	14	0.0278396
GO:0016310	phosphorylation	peptidyl-lysine monomethylation	62	0.0463999
GO:0000413	protein peptidyl-prolyl isomerization	peptidyl-lysine monomethylation	5	0.0424216
GO:0035845	photoreceptor cell outer segment organization	photoreceptor cell outer segment organization	6	0.013642
GO:0031175	neuron projection development	photoreceptor cell outer segment organization	9	0.0228063
GO:0007368	determination of left/right symmetry	determination of left/right symmetry	14	0.0359924
GO:0043161	proteasome-mediated ubiquitin-dependent protein catabolic process	proteasome-mediated ubiquitin-dependent protein catabolic process	16	0.0136764
GO:0048701	embryonic cranial skeleton morphogenesis	embryonic cranial skeleton morphogenesis	8	0.0436781
GO:0016575	histone deacetylation	histone deacetylation	6	0.0369863
GO:0032922	circadian regulation of gene expression	circadian regulation of gene expression	8	0.0118548
GO:0030036	actin cytoskeleton organization	actin cytoskeleton organization	20	0.0106921
GO:0030865	cortical cytoskeleton organization	actin cytoskeleton organization	6	0.0416302
GO:0045089	positive regulation of innate immune response	positive regulation of innate immune response	6	0.000502573
GO:0006904	vesicle docking involved in exocytosis	vesicle docking involved in exocytosis	11	3.89e-05
GO:0006888	endoplasmic reticulum to Golgi vesicle-mediated transport	vesicle docking involved in exocytosis	19	4.22e-05
GO:0042147	retrograde transport, endosome to Golgi	vesicle docking involved in exocytosis	9	0.00628252
GO:0007034	vacuolar transport	vesicle docking involved in exocytosis	6	0.005211
GO:0009306	protein secretion	vesicle docking involved in exocytosis	6	0.013642
GO:0006890	retrograde vesicle-mediated transport, Golgi to endoplasmic reticulum	vesicle docking involved in exocytosis	8	0.00575881
GO:0032456	endocytic recycling	vesicle docking involved in exocytosis	7	0.0171975
GO:0000209	protein polyubiquitination	protein polyubiquitination	14	0.0297364
GO:0000266	mitochondrial fission	mitochondrial fission	5	0.0484174
GO:0009142	nucleoside triphosphate biosynthetic process	nucleoside triphosphate biosynthetic process	5	0.0019472
GO:0008654	phospholipid biosynthetic process	nucleoside triphosphate biosynthetic process	6	0.0416302
GO:0006163	purine nucleotide metabolic process	nucleoside triphosphate biosynthetic process	5	0.0131437
The GO terms belong to molecular function
TermID	Name	Representative	Input number	P-Value
GO:0003723	RNA binding	RNA binding	75	0.000585665
GO:0003924	GTPase activity	GTPase activity	45	0.000335028
GO:0004721	phosphoprotein phosphatase activity	GTPase activity	8	0.000373979
GO:0004725	protein tyrosine phosphatase activity	GTPase activity	15	0.0299256
GO:0005085	guanyl-nucleotide exchange factor activity	guanyl-nucleotide exchange factor activity	8	0.000373979
GO:0005484	SNAP receptor activity	SNAP receptor activity	9	0.0149749
GO:0005347	ATP transmembrane transporter activity	ATP transmembrane transporter activity	7	0.0479711
GO:0000287	magnesium ion binding	magnesium ion binding	17	0.00449094
GO:0046872	metal ion binding	magnesium ion binding	217	0.0177593
GO:0035091	phosphatidylinositol binding	phosphatidylinositol binding	14	0.00812497
GO:0005543	phospholipid binding	phosphatidylinositol binding	9	0.0251506
GO:0001664	G protein-coupled receptor binding	G protein-coupled receptor binding	9	0.013374
GO:0008289	lipid binding	lipid binding	16	0.0419842
GO:0004879	nuclear receptor activity	nuclear receptor activity	8	0.0476917
GO:0140110	transcription regulator activity	nuclear receptor activity	6	0.000502573
GO:0019205	nucleobase-containing compound kinase activity	nucleobase-containing compound kinase activity	5	0.00377722
GO:0004550	nucleoside diphosphate kinase activity	nucleobase-containing compound kinase activity	5	0.0272357
GO:0005525	GTP binding	GTP binding	56	0.000717428
GO:0019001	guanyl nucleotide binding	GTP binding	5	0.0424216
GO:0019003	GDP binding	GTP binding	6	0.0250947
GO:0031625	ubiquitin protein ligase binding	ubiquitin protein ligase binding	10	0.0301101
GO:0042826	histone deacetylase binding	ubiquitin protein ligase binding	5	0.0484174
GO:0019905	syntaxin binding	syntaxin binding	10	0.0158282
GO:0017075	syntaxin-1 binding	syntaxin binding	5	0.0368969
GO:0016740	transferase activity	transferase activity	139	0.00468516
GO:0008301	DNA binding, bending	DNA binding, bending	5	0.0019472
GO:0008483	transaminase activity	transaminase activity	5	0.0272357
GO:0061631	ubiquitin conjugating enzyme activity	ubiquitin conjugating enzyme activity	9	0.00719716
GO:0003755	peptidyl-prolyl cis-trans isomerase activity	peptidyl-prolyl cis-trans isomerase activity	7	0.0434925
GO:0003676	nucleic acid binding	nucleic acid binding	119	0.000189617
GO:0003729	mRNA binding	mRNA binding	21	0.0238365
The GO terms belong to cellular component
TermID	Name	Representative	Input number	P-Value
GO:0005730	nucleolus	nucleolus	41	3.86e-08
GO:0005762	mitochondrial large ribosomal subunit	nucleolus	8	0.0172607
GO:0031966	mitochondrial membrane	nucleolus	8	0.000373979
GO:0032040	small-subunit processome	nucleolus	7	0.0222794
GO:0005789	endoplasmic reticulum membrane	nucleolus	31	0.0472922
GO:0005654	nucleoplasm	nucleolus	32	0.00360326
GO:0030687	preribosome, large subunit precursor	nucleolus	5	0.0368969
GO:0017053	transcription repressor complex	transcription repressor complex	6	0.00141964
GO:0045202	synapse	synapse	27	0.0292102
GO:0005737	cytoplasm	cytoplasm	326	9.64e-08
GO:0005793	endoplasmic reticulum-Golgi intermediate compartment	endoplasmic reticulum-Golgi intermediate compartment	7	0.0171975
GO:0005768	endosome	endosome	33	2.94e-05
GO:0005794	Golgi apparatus	endosome	60	0.000967822
GO:0030140	trans-Golgi network transport vesicle	endosome	5	0.000866823
GO:0005783	endoplasmic reticulum	endosome	65	0.00184086
GO:0031902	late endosome membrane	endosome	10	0.00090354
GO:0030285	integral component of synaptic vesicle membrane	endosome	5	0.0050465
GO:0010008	endosome membrane	endosome	7	0.0251733
GO:0008021	synaptic vesicle	endosome	11	0.0457379
GO:0031410	cytoplasmic vesicle	endosome	28	0.000475099
GO:0005829	cytosol	cytosol	88	0.00167899
GO:0005634	nucleus	nucleus	347	0.000160246
GO:0005739	mitochondrion	mitochondrion	76	0.00238246
GO:1990904	ribonucleoprotein complex	ribonucleoprotein complex	10	0.0301101
GO:0030904	retromer complex	retromer complex	6	0.000502573
GO:0031201	SNARE complex	retromer complex	12	0.00624839
GO:0005881	cytoplasmic microtubule	cytoplasmic microtubule	5	0.0318377
