# Supplementary material for: Transcriptomic Profiling Revealed Signaling Pathways Associated with the Spawning of Female Zebrafish under Cold Stress
Source: Int J Mol Sci. 2022 Jul 6;23(14):7494. doi: 10.3390/ijms23147494 (PMC9320639; doi:10.3390/ijms23147494)
Supplement: Supplementary file 1 [file ijms-23-07494-s001.zip › Supplementary files/Table S9 The results of cluster for all detected hormones related genes by RNA-seq.xlsx]

## Sheet: mfuzz
Cluster	Ensembl Gene ID	Gene Symbol	Description	19.5 ℃_1	19.5 ℃_2	19.5 ℃_3	19 ℃_1	19 ℃_2	19 ℃_3	18.5 ℃_1	18.5 ℃_2	18.5 ℃_3	18 ℃_1	18 ℃_2	18 ℃_3
1	ENSDARG00000014357	amh	anti-Mulleian hormone [Source:ZFIN;Acc:ZDB-GENE-050706-192]	0.445911	0.669633	0.535077	0.402735	0.597098	0.556528	0.118897	0.360516	0.31469	0.12149	0.28559	0.0917876
1	ENSDARG00000027657	crhb	corticotropin releasing hormone b [Source:ZFIN;Acc:ZDB-GENE-041114-75]	64.8252	57.8656	58.222	53.1995	63.0083	61.0315	50.5344	56.8406	52.9976	52.1223	48.3795	54.4215
1	ENSDARG00000027472	gphb5	glycoprotein hormone beta 5 [Source:ZFIN;Acc:ZDB-GENE-090319-4]	1.28954	0.746945	0.46422	0.898466	0.621634	0.222845	0.618912	0.312775	0.655242	0.948618	1.06188	0.716694
1	ENSDARG00000040479	cga	glycoprotein hormones, alpha polypeptide [Source:ZFIN;Acc:ZDB-GENE-040715-2]	14.6884	1.98866	7.25441	9.04827	21.0477	22.2875	11.6062	7.92905	8.64671	7.57678	12.6115	2.65478
1	ENSDARG00000100593	gnrhr1	gonadotropin releasing hormone receptor 1 [Source:ZFIN;Acc:ZDB-GENE-090128-2]	0.708451	0.410359	0.765103	0.658136	0.170757	1.10184	0.34002	0.343667	0.179989	0.347436	0.350026	0.393739
1	ENSDARG00000038116	gnrhr4	gonadotropin releasing hormone receptor 4 [Source:ZFIN;Acc:ZDB-GENE-050419-76]	0.18238	0	0	0	0	0.0787925	0	0	0.115839	0	0	0
1	ENSDARG00000044754	gnrh2	gonadotropin-releasing hormone 2 [Source:ZFIN;Acc:ZDB-GENE-030516-1]	13.8977	14.5936	7.68006	11.042	16.7487	13.2723	12.5797	15.0801	12.0792	13.153	13.8534	9.25975
1	ENSDARG00000038185	gh1	growth hormone 1 [Source:ZFIN;Acc:ZDB-GENE-030725-2]	104.702	24.2328	35.0337	63.5967	169.373	21.9209	6.92566	15.1394	5.11549	6.583	9.50596	1.74074
1	ENSDARG00000069481	ghrh	growth hormone releasing hormone [Source:ZFIN;Acc:ZDB-GENE-070426-1]	0.16116	0.311165	0.290079	0.748572	0.582665	0.13925	0	0.390891	0	0.197589	0	0
1	ENSDARG00000099363	lhb	luteinizing hormone, beta polypeptide [Source:ZFIN;Acc:ZDB-GENE-040806-2]	9.91112	1.35079	4.72221	2.5726	5.33983	6.95169	2.2385	1.41407	2.3699	2.00141	2.49641	0.432028
1	ENSDARG00000026081	lhcgr	luteinizing hormone/choriogonadotropin receptor [Source:ZFIN;Acc:ZDB-GENE-040806-3]	0.214164	0.155064	0.0481854	0.124346	0.0645248	0.046262	0.128485	0.129863	0.0680133	0.0656436	0.0440885	0.0495946
1	ENSDARG00000022525	mchr1b	melanin-concentrating hormone receptor 1b [Source:ZFIN;Acc:ZDB-GENE-030502-5]	0.948945	1.11241	0.73202	0.629678	0.653496	0.673517	0.569305	0.49321	0.387465	0.664826	0.669781	0.345321
1	ENSDARG00000022951	pth2	parathyroid hormone 2 [Source:ZFIN;Acc:ZDB-GENE-041102-1]	48.2167	47.6058	32.9151	36.2665	48.5336	30.4177	33.3645	37.7093	26.2748	34.0923	34.29	37.3035
1	ENSDARG00000006678	pth2r	parathyroid hormone 2 receptor [Source:ZFIN;Acc:ZDB-GENE-991123-10]	5.48461	4.70047	4.78489	4.67916	5.19338	5.46432	4.29768	4.47952	3.69683	3.4308	4.10155	3.88802
1	ENSDARG00000031737	pthlha	parathyroid hormone-like hormone a [Source:ZFIN;Acc:ZDB-GENE-050119-9]	1.75949	1.49476	1.33013	1.2259	2.20526	1.52028	1.52003	0.853522	0.80463	0.776595	1.04318	0.521537
1	ENSDARG00000076978	pmchl	pro-melanin-concentrating hormone, like [Source:ZFIN;Acc:ZDB-GENE-030131-7863]	636.412	760.24	636.692	620.314	611.625	444.471	415.436	321.736	277.983	168.329	237.96	264.346
1	ENSDARG00000100788	trip10b	thyroid hormone receptor interactor 10b [Source:ZFIN;Acc:ZDB-GENE-040426-969]	0.3448	0.332866	0.103437	0	0.277023	0.397231	0	0.836305	0.292	0.422739	0.189284	0
1	ENSDARG00000092918	crhr2	corticotropin releasing hormone receptor 2 [Source:NCBI gene;Acc:100002312]	0.0839481	0.0810426	0	0	0.10117	0	0	0	0	0	0.0691273	0.0777605
1	ENSDARG00000077985	kiss2	kisspeptin 2 [Source:ZFIN;Acc:ZDB-GENE-090526-1]	4.03243	2.39561	3.34991	3.60196	2.80365	3.08219	2.41919	2.06897	2.16717	2.28181	1.53254	2.15493
1	ENSDARG00000075829	kiss1	KiSS-1 metastasis suppressor [Source:ZFIN;Acc:ZDB-GENE-080128-1]	8.28231	6.86685	5.08615	5.20482	6.6934	5.80924	4.32582	5.79023	4.33219	4.77856	3.69087	4.69336
1	ENSDARG00000033956	oxtr	oxytocin receptor [Source:ZFIN;Acc:ZDB-GENE-110805-2]	0.596361	0.328983	0.230018	0.296789	0.205344	0.220836	0.408889	0.103319	0.108223	0.104452	0.280614	0.236745
1	ENSDARG00000041145	paqr5a	progestin and adipoQ receptor family member Va [Source:ZFIN;Acc:ZDB-GENE-040426-867]	0.66869	1.01443	0.687774	1.44207	1.03612	0.99048	0.802341	0.463398	0.485393	0.351361	0.235986	0.088486
1	ENSDARG00000052688	paqr5b	progestin and adipoQ receptor family member Vb [Source:ZFIN;Acc:ZDB-GENE-040801-92]	0.0471055	0	0.127181	0	0.170307	0.0814027	0.0565204	0.0571267	0	0	0	0
2	ENSDARG00000003989	crhr1	corticotropin releasing hormone receptor 1 [Source:ZFIN;Acc:ZDB-GENE-081231-1]	0.691048	0.682645	1.54758	0.223943	0.329252	0.527668	0.231396	0.409286	0.347053	0.177332	0.251439	0.267954
2	ENSDARG00000071494	fshr	follicle stimulating hormone receptor [Source:ZFIN;Acc:ZDB-GENE-020423-5]	0.0631839	0	0.0568638	0	0	0	0	0	0	0	0	0
2	ENSDARG00000010841	fshb	follicle stimulating hormone, beta polypeptide [Source:ZFIN;Acc:ZDB-GENE-040806-1]	0.67405	0.32536	0.758283	0.195681	0.406165	0.0728014	0.505483	0	0.214062	0.103302	0.485667	0.0780459
2	ENSDARG00000104961	ghrhra	growth hormone releasing hormone receptor a [Source:ZFIN;Acc:ZDB-GENE-050315-2]	0.276711	0.267134	0.249032	0	0.111159	0.159394	0	0	0	0.113086	0.151905	0.0854383
2	ENSDARG00000053708	ghrhrb	growth hormone releasing hormone receptor b [Source:ZFIN;Acc:ZDB-GENE-110127-2]	0.517835	1.14266	1.39811	0.0859031	0.534914	0.575272	0.177524	0.448571	0.187945	0.0906981	0.121832	0.0685237
2	ENSDARG00000095788	ghrhrl	growth hormone releasing hormone receptor, like [Source:ZFIN;Acc:ZDB-GENE-090211-1]	0	0.908881	1.41215	0.728834	0	0.271157	0.376545	0.380584	0.398648	0	0.258417	0.29069
2	ENSDARG00000056230	ghsra	growth hormone secretagogue receptor a [Source:ZFIN;Acc:ZDB-GENE-070912-238]	0	0.279992	0.913566	0	0.699058	0.3759	0.347998	0	0.368426	0	0	0.134326
2	ENSDARG00000063037	lipea	lipase, hormone-sensitive a [Source:ZFIN;Acc:ZDB-GENE-060503-734]	0.569551	0.244373	0.8543	0.220459	0.305063	0.32808	0.227796	0.230239	0.160778	0.155176	0.156333	0.234476
2	ENSDARG00000101145	lipeb	lipase, hormone-sensitive b [Source:ZFIN;Acc:ZDB-GENE-100921-71]	1.46871	1.81488	2.16775	0.750419	0.849604	0.812182	0.563923	0.783711	0.597025	0.720279	0.96753	0.435345
2	ENSDARG00000036117	mchr2	melanin-concentrating hormone receptor 2 [Source:ZFIN;Acc:ZDB-GENE-030502-6]	0.1542	0.148863	0.555104	0	0	0	0.37004	0	0	0	0	0
2	ENSDARG00000071735	prlh2	prolactin releasing hormone 2 [Source:ZFIN;Acc:ZDB-GENE-091204-205]	5.83219	8.16398	7.08588	2.37036	3.16289	4.03143	4.19872	2.12188	2.22259	0.71505	5.04266	3.5115
2	ENSDARG00000044900	prlhr2a	prolactin releasing hormone receptor 2a [Source:ZFIN;Acc:ZDB-GENE-060209-1]	1.80131	1.5071	2.64784	0.976137	1.66431	1.91958	1.2968	1.38353	0.533915	0.662544	0.840532	0.834269
2	ENSDARG00000036458	prlhr2b	prolactin releasing hormone receptor 2b [Source:ZFIN;Acc:ZDB-GENE-091117-9]	2.41846	2.6266	3.26482	1.05314	2.9146	2.61209	1.63229	1.46648	1.7281	0.926606	0.746809	1.96018
2	ENSDARG00000073959	pmch	pro-melanin-concentrating hormone [Source:ZFIN;Acc:ZDB-GENE-041210-150]	45.1557	45.1975	57.5925	42.4634	48.7436	34.4687	35.5666	28.5569	23.578	19.36	20.0746	25.4043
2	ENSDARG00000056859	spx	spexin hormone [Source:ZFIN;Acc:ZDB-GENE-041210-158]	4.78917	6.47278	5.60316	2.78065	3.17441	4.13807	4.30979	2.61361	2.73766	2.0551	2.95774	3.10532
2	ENSDARG00000000151	thraa	thyroid hormone receptor alpha a [Source:ZFIN;Acc:ZDB-GENE-990415-263]	6.85239	8.6112	7.33655	4.93892	4.55621	4.38955	2.19725	3.94016	3.45182	4.41793	4.76704	2.57176
2	ENSDARG00000052654	thrab	thyroid hormone receptor alpha b [Source:ZFIN;Acc:ZDB-GENE-060613-1]	4.29847	6.47352	5.4159	4.09301	3.7298	4.15977	3.19771	4.37885	3.49462	2.84585	3.04404	2.07045
2	ENSDARG00000101989	thrap3a	thyroid hormone receptor associated protein 3a [Source:ZFIN;Acc:ZDB-GENE-030219-79]	0.198	0.382294	0.980068	0.0574804	0.0596546	0.342162	0.296967	0.300153	0.188639	0.182067	0.122282	0.137554
2	ENSDARG00000021163	thrb	thyroid hormone receptor beta [Source:ZFIN;Acc:ZDB-GENE-990415-268]	5.18147	6.68602	15.2592	2.20419	2.81308	4.34405	2.18521	3.07967	2.2809	1.85549	1.901	1.92457
2	ENSDARG00000005679	trip10a	thyroid hormone receptor interactor 10a [Source:ZFIN;Acc:ZDB-GENE-041114-105]	3.9712	4.03553	4.13828	1.85065	2.7078	3.36358	2.38246	2.50307	1.52666	1.24925	2.45257	1.96025
2	ENSDARG00000078381	trip11	thyroid hormone receptor interactor 11 [Source:ZFIN;Acc:ZDB-GENE-030131-9833]	5.30906	5.31091	6.56144	2.59308	3.84961	4.47228	3.38915	3.51517	2.61123	2.28454	3.14182	2.49312
2	ENSDARG00000037195	tshr	thyroid stimulating hormone receptor [Source:ZFIN;Acc:ZDB-GENE-110524-4]	0.439179	0.545115	0.508177	0.29142	0.0756107	0.271051	0.301118	0.228261	0.239096	0.0769216	0.258316	0.290577
2	ENSDARG00000111837	trhde.1	thyrotropin releasing hormone degrading enzyme, tandem duplicate 1 [Source:ZFIN;Acc:ZDB-GENE-170406-2]	8.00487	6.40595	7.96249	4.83118	5.52166	5.55147	3.66499	5.68419	4.68291	3.93864	5.37738	4.29281
2	ENSDARG00000109358	trhde.2	thyrotropin releasing hormone degrading enzyme, tandem duplicate 2 [Source:ZFIN;Acc:ZDB-GENE-070705-89]	5.22132	5.50829	8.18699	2.81279	4.15172	4.55798	3.48768	3.98204	3.35051	2.63982	2.12759	2.29358
2	ENSDARG00000093901	trhr2	thyrotropin releasing hormone receptor 2 [Source:ZFIN;Acc:ZDB-GENE-050419-193]	0.245558	0.0790197	0.44199	0	0.197289	0.424347	0	0.0992659	0.103978	0.401419	0.0674018	0
2	ENSDARG00000076546	trhra	thyrotropin-releasing hormone receptor a [Source:ZFIN;Acc:ZDB-GENE-100922-18]	1.21725	0.747803	1.49385	0.642498	0.400081	0.286844	0.265552	0.268401	0.14057	0.271345	0.273367	0.41001
2	ENSDARG00000036159	trhrb	thyrotropin-releasing hormone receptor b [Source:ZFIN;Acc:ZDB-GENE-060503-382]	0.684702	1.02823	1.91711	0.0883435	0.641796	0.723085	0.456418	0.276788	0.289926	0.279824	0.37588	0.422823
2	ENSDARG00000090548	cr753886.1	prolactin releasing hormone 2 [Source:NCBI gene;Acc:793765]	0.250492	0.725467	0.851646	0.387836	0.503133	0.553117	0.233767	0.405042	0.459623	0.238866	0.229187	0.309372
2	ENSDARG00000067563	kiss1rb	KISS1 receptor b [Source:ZFIN;Acc:ZDB-GENE-060526-54]	1.36282	2.23661	2.08505	0.474762	1.97088	0.353263	1.14465	1.48747	0.519359	0.835438	0.785554	0.378711
2	ENSDARG00000002728	kiss1ra	KISS1 receptor a [Source:ZFIN;Acc:ZDB-GENE-070912-521]	1.02156	1.12709	2.23277	0.847328	0.703502	0.37829	0	0.530951	0.741536	0.894625	0.480689	0.13518
2	ENSDARG00000056926	drd2a	dopamine receptor D2a [Source:ZFIN;Acc:ZDB-GENE-021119-2]	2.1522	2.7307	3.32043	0.928266	2.22318	1.7002	1.9921	1.6406	0.93735	0.8293	1.11397	0.854383
2	ENSDARG00000038363	drd4a	dopamine receptor D4a [Source:ZFIN;Acc:ZDB-GENE-070112-996]	3.38861	3.32585	3.55793	1.77072	2.51833	3.07432	1.62636	1.98626	1.5066	1.9388	2.13928	1.62174
2	ENSDARG00000001912	drd4-rs	dopamine receptor D4 related sequence [Source:ZFIN;Acc:ZDB-GENE-051113-172]	1.31316	1.21988	2.25213	0.431569	1.16452	1.15604	0.654033	0.90143	0.81832	0.516413	0.612072	0.52786
2	ENSDARG00000062377	cabz01030103	corticotropin-releasing factor receptor 2 [Source:NCBI gene;Acc:100335005]	0.959264	2.00647	2.30216	0.185653	1.34873	1.38142	0.767328	0.19389	0.81237	0	0.394954	0.296186
2	ENSDARG00000076960	paqr4a	progestin and adipoQ receptor family member IVa [Source:ZFIN;Acc:ZDB-GENE-131127-110]	1.87504	3.06332	2.07691	0.502464	0.869116	1.994	1.03837	1.9241	1.64899	0.707348	1.1877	0.668014
2	ENSDARG00000074160	paqr4b	progestin and adipoQ receptor family member IVb [Source:ZFIN;Acc:ZDB-GENE-121214-338]	0	0	0.165262	0	0	0	0	0	0	0	0	0
2	ENSDARG00000041483	paqr6	progestin and adipoQ receptor family member VI [Source:ZFIN;Acc:ZDB-GENE-090714-1]	71.7689	71.3532	83.02	22.463	38.8037	51.7763	20.0351	36.5265	19.3702	43.571	33.3109	23.0546
2	ENSDARG00000100462	paqr7a	"progestin and adipoQ receptor family member VII, a [Source:ZFIN;Acc:ZDB-GENE-070705-346]"	0.299212	0.144428	0.673205	0.347452	0.180297	0.258533	0	0.544299	0.190045	0.550269	0.246387	0
2	ENSDARG00000034907	paqr7b	"progestin and adipoQ receptor family member VII, b [Source:ZFIN;Acc:ZDB-GENE-030728-2]"	11.8573	7.66362	21.9755	3.03385	6.7816	11.2004	3.85823	8.16482	3.95706	4.55839	4.22001	6.42246
2	ENSDARG00000054172	pgrmc1	progesterone receptor membrane component 1 [Source:ZFIN;Acc:ZDB-GENE-041114-91]	16.1151	15.2305	20.8406	11.3223	13.4642	14.0412	13.0802	11.0855	8.51525	8.30157	10.4264	8.40442
3	ENSDARG00000093401	crha	corticotropin releasing hormone a [Source:ZFIN;Acc:ZDB-GENE-070912-371]	5.12303	2.69766	3.35315	7.84183	6.45463	5.83498	4.47052	3.95366	4.14132	3.42602	4.02682	5.82392
3	ENSDARG00000024831	crhbp	corticotropin releasing hormone binding protein [Source:ZFIN;Acc:ZDB-GENE-040801-196]	307.828	352.781	322.055	354.749	381.095	350.607	363.197	383.072	391.626	279.769	381.086	387.961
3	ENSDARG00000075403	gpha2	glycoprotein hormone alpha 2 [Source:ZFIN;Acc:ZDB-GENE-091029-1]	0	0	0	0	0	0	0	0	0.161606	0	0	0
3	ENSDARG00000103345	cabz01003476.1	glycoprotein hormones alpha chain-like [Source:NCBI gene;Acc:110438068]	0.442636	0.427316	0	1.028	1.60032	0.382458	0	0	0.562281	0	0	1.23003
3	ENSDARG00000099218	ghrhr2	growth hormone releasing hormone receptor 2 [Source:ZFIN;Acc:ZDB-GENE-121214-194]	0	0	0	0.150469	0	0	0.155477	0	0	0	0	0
3	ENSDARG00000099462	prlh	prolactin releasing hormone [Source:ZFIN;Acc:ZDB-GENE-120411-39]	0	0	1.03289	0	4.14941	0	1.37708	2.7837	1.45791	1.40712	2.36267	1.0631
3	ENSDARG00000098228	thrap3b	thyroid hormone receptor associated protein 3b [Source:ZFIN;Acc:ZDB-GENE-040516-9]	49.4833	51.4981	52.7636	59.3883	55.7161	50.3062	53.684	59.271	63.9773	47.3389	62.9196	61.397
3	ENSDARG00000061397	trip12	thyroid hormone receptor interactor 12 [Source:ZFIN;Acc:ZDB-GENE-041111-262]	19.4026	24.5722	23.3132	29.2948	25.1627	21.3193	24.2896	26.54	32.6979	26.3534	30.7045	29.0106
3	ENSDARG00000099399	thrsp	thyroid hormone responsive [Source:ZFIN;Acc:ZDB-GENE-081022-19]	0	0.327248	0	0	0	0	0.406732	0	0.430607	0	0	0.313995
3	ENSDARG00000033726	tshba	thyroid stimulating hormone, beta subunit, a [Source:ZFIN;Acc:ZDB-GENE-030513-3]	0	0.372426	0.173595	0.447975	0.697379	0.499996	0.231442	0.233924	0.735082	0.23649	0.158835	0
3	ENSDARG00000006868	trh	thyrotropin-releasing hormone [Source:ZFIN;Acc:ZDB-GENE-020930-1]	168.674	159.59	164.561	219.402	212.587	148.098	212.528	206.652	228.236	239.449	215.826	274.685
3	ENSDARG00000069446	dbh	dopamine beta-hydroxylase (dopamine beta-monooxygenase) [Source:ZFIN;Acc:ZDB-GENE-990621-3]	1.76181	1.90493	1.52215	1.63668	2.63281	1.70496	2.36761	1.79475	1.34282	3.11047	2.90153	2.41528
3	ENSDARG00000042845	oxt	oxytocin [Source:ZFIN;Acc:ZDB-GENE-030407-1]	730.307	1076.24	1007.46	1479.27	1180.17	1074.61	1200.73	1225.91	1246.32	873.058	884.406	1745.64
3	ENSDARG00000044175	oxtrl	oxytocin receptor like [Source:ZFIN;Acc:ZDB-GENE-110805-1]	1.25856	0.810003	1.32145	0.974316	0.758377	1.2687	1.7618	1.52631	1.73199	0.385763	1.2091	0.874348
3	ENSDARG00000044253	paqr3b	progestin and adipoQ receptor family member IIIb [Source:ZFIN;Acc:ZDB-GENE-050913-128]	5.95768	4.35718	4.71183	6.84831	4.64153	4.52375	5.7043	4.37885	7.03293	3.68907	4.01389	3.45606
3	ENSDARG00000030237	pgrmc2	progesterone receptor membrane component 2 [Source:ZFIN;Acc:ZDB-GENE-040426-2102]	16.8815	14.4143	15.1323	17.5726	20.0204	14.354	13.4768	15.4974	17.1727	11.9567	14.6211	15.4503
4	ENSDARG00000103704	crhr2	corticotropin releasing hormone receptor 2 [Source:NCBI gene;Acc:100002312]	0.546519	0.527604	0.983704	0	0	0.944438	0	0	0	0.670056	0.450033	1.51871
4	ENSDARG00000003553	gnrhr2	gonadotropin releasing hormone receptor 2 [Source:ZFIN;Acc:ZDB-GENE-090128-3]	0	0	0	0	0.119975	0.0860176	0.119449	0	0	0	0.0819762	0
4	ENSDARG00000056214	gnrh3	gonadotropin-releasing hormone 3 [Source:ZFIN;Acc:ZDB-GENE-030724-4]	21.7867	11.0421	20.8329	19.2906	13.1281	21.1778	27.4482	13.2108	17.9892	5.34227	8.97015	11.604
4	ENSDARG00000054771	ghra	growth hormone receptor a [Source:ZFIN;Acc:ZDB-GENE-070509-1]	0	0.263019	0.367794	0.0790935	0.246256	0.176557	0.490355	0	0.173046	0.0835084	0.0560872	0.0630918
4	ENSDARG00000007671	ghrb	growth hormone receptor b [Source:ZFIN;Acc:ZDB-GENE-071119-4]	0.897863	1.77297	1.46918	0.805661	1.13124	1.12843	1.46907	0.69292	0.207374	1.00074	1.20984	0.529253
4	ENSDARG00000029936	grtp1a	growth hormone regulated TBC protein 1a [Source:ZFIN;Acc:ZDB-GENE-040426-2733]	98.1965	100.56	87.1991	101.791	91.706	102.734	103.501	91.6052	90.0302	119.364	84.5461	105.125
4	ENSDARG00000030269	grtp1b	growth hormone regulated TBC protein 1b [Source:ZFIN;Acc:ZDB-GENE-050417-346]	0	0.283402	1.14486	0.568153	0.117929	0.338203	0.352237	0.118672	0.621522	0.239947	0.161157	0.362566
4	ENSDARG00000057117	ghsrb	growth hormone secretagogue receptor b [Source:ZFIN;Acc:ZDB-GENE-090327-1]	0.585343	0.988897	0.526792	0	0.176356	0.379323	0.526752	0.532402	0.371781	0.717655	0.602503	1.0844
4	ENSDARG00000020957	pth1ra	parathyroid hormone 1 receptor a [Source:ZFIN;Acc:ZDB-GENE-991123-8]	0	0.0733754	0.41042	0	0.183197	0.0656728	0.273592	0.276527	0	0	0.0625874	0.0704038
4	ENSDARG00000018418	pth1rb	parathyroid hormone 1 receptor b [Source:ZFIN;Acc:ZDB-GENE-991123-12]	0	0	0	0	0	0.0647841	0	0	0	0	0	0
4	ENSDARG00000093738	pth1a	parathyroid hormone 1a [Source:ZFIN;Acc:ZDB-GENE-040623-1]	0	0.227776	0.212341	0	0.284345	0	0	0	0	0	0.194287	0
4	ENSDARG00000071070	pthlhb	parathyroid hormone-like hormone b [Source:ZFIN;Acc:ZDB-GENE-110411-206]	0	0.268366	0	0	0	0	0.333549	0	0	0	0	0
4	ENSDARG00000106914	cu856139.1	parathyroid hormone-related protein [Source:NCBI gene;Acc:101886149]	11.4142	16.5287	11.4577	8.15657	6.87789	12.5177	8.95478	13.31	12.2688	9.68834	10.1221	8.94628
4	ENSDARG00000019492	shbg	sex hormone-binding globulin [Source:ZFIN;Acc:ZDB-GENE-030131-1324]	0	0	0	0.118615	0	0.0882596	0	0	0	0	0	0
4	ENSDARG00000025043	trip13	thyroid hormone receptor interactor 13 [Source:ZFIN;Acc:ZDB-GENE-040426-1488]	1.28175	1.149	0.988749	0.637886	0.662014	1.34481	1.42808	1.33237	1.27931	0.448994	0.678511	1.5265
4	ENSDARG00000098074	trip4	thyroid hormone receptor interactor 4 [Source:ZFIN;Acc:ZDB-GENE-040724-92]	4.78893	4.46376	8.02533	5.27337	5.87086	4.7086	6.93493	7.10945	5.97849	5.66896	5.30327	5.58317
4	ENSDARG00000069331	trip6	thyroid hormone receptor interactor 6 [Source:ZFIN;Acc:ZDB-GENE-140106-91]	2.83443	2.36008	3.12486	3.04455	2.30573	3.18381	2.5082	3.22259	2.88046	2.08508	2.77165	2.49423
4	ENSDARG00000017703	paqr3a	progestin and adipoQ receptor family member IIIa [Source:ZFIN;Acc:ZDB-GENE-040426-1667]	8.95432	14.3872	9.46748	9.5254	12.0741	9.95524	10.744	8.65703	10.5792	5.9882	7.9922	8.81633
4	ENSDARG00000088828	paqr8	progestin and adipoQ receptor family member VIII [Source:ZFIN;Acc:ZDB-GENE-030728-3]	1.21893	3.42324	2.79236	2.44486	2.67088	2.58515	5.85021	1.34386	0.70382	2.03789	2.55495	0.923794
4	ENSDARG00000035966	pgr	progesterone receptor [Source:ZFIN;Acc:ZDB-GENE-990415-214]	2.5136	3.45324	5.13337	2.58205	5.82548	3.17427	2.43599	3.98629	5.28077	0.948237	4.69691	1.43281
